# Supplementary material for: Species-specific regulation of PXR/CAR/ER-target genes in the mouse and rat liver elicited by o, p'-DDT
Source: BMC Genomics. 2008 Oct 16;9:487. doi: 10.1186/1471-2164-9-487 (PMC2577663; doi:10.1186/1471-2164-9-487)
Supplement: Additional File 1 — Primer sequence. [file 1471-2164-9-487-S1.xls]

## Sheet: Sheet1
Additional file 1: Primer sequence
		Gene symbol		Entrez Gene ID	Forward (5' → 3')	Reverse (5' → 3')	Product size (bp)
	Mouse
		Car (Nr1i3)		12355	GGAGGACCAGATCTCCCTTC	GTGGAGGATCGACTCCAAAA	172
		Cyp17a1		13074	ATTTACCCTTCGGAGCTGGT	AGGGCAGCTGTTTGTCATCT	128
		Cyp2b10		13088	CCCAGTGTTCCACGAGACTT	GGTGCCGACAAAGAAGAGAG	129
		Cyp3a11		13112	GCAAATTTCCTGTGCTGTCA	GATTGGTTTTGATGCCTGGT	119
		Cyp7b1		13123	CTTTTGGACTCGGAACAAGC	CGGGGTGCTGAATACCTAAA	162
		Gadd45a		13197	GGAAGCTGCGAGAAAAGAGA	TGAAAGTAACCTGGCCATCC	100
		Gadd45b		17873	CACCCTGATCCAGTCGTTCT	TGACAGTTCGTGACCAGGAG	153
		Gapdh		14433	GTGGACCTCATGGCCTACAT	TGTGAGGGAGATGCTCAGTG	125
		Gclm		14630	AGAGCAGTTCTTTCGGGTCA	TGGAGCAGCTGTATCAGTGG	150
		Pxr (Nr1i2)		18171	GGGATAGGGTTACAGCACGA	CTCAGACCCCACACCAAGTT	166
		Srebf1		20787	TGAGCCTCAGCTAGGGAAAA	ACCATGCCGACCTCTAGTGG	109
	Rat
		Cyp7b1		25429	TCAGATGCAAAGACGGTCAG	CGCAGGACTTCCATAGCTTC	192
		Gapdh		24383	GTGGACCTCATGGCCTACAT	TGTGAGGGAGATGCTCAGTG	148
