# Supplementary material for: Species-specific regulation of PXR/CAR/ER-target genes in the mouse and rat liver elicited by o, p'-DDT
Source: BMC Genomics. 2008 Oct 16;9:487. doi: 10.1186/1471-2164-9-487 (PMC2577663; doi:10.1186/1471-2164-9-487)
Supplement: Additional File 2 — o, p'-DDT-treated mouse liver time-course study, full data set. Blank gene expression ratios or p1(t) values are due to lack of or inapproprate statistical data for computation. [file 1471-2164-9-487-S2.xls]

## Sheet: Microarray-data-sets
Supplemental Table 2: o,p'-DDT-treated mouse liver time-course study, full data set.
Blank gene expression ratios or p1(t) values are due to lack of or inapproprate statistical data for computation.
dbZach clone ID	EntrezGene ID	Gene name	Gene symbol		Gene expression ratio (hr)								p1(t)- value (hr)
					2	4	8	12	18	24	72		2	4	8	12	18	24	72
102147	\N	\N	\N		1.00559	1.03134	0.840599	0.788761	0.868195	0.744353	1.06345		0.821157	-753.173	-18007.5	0.999814	-5304.81	-5359.03	-14.7411
102148	\N	\N	\N		0.822031	0.846294	0.905745	0.837218	0.830429	0.777623	0.838186		1	1	1	1	1	1	0.999672
102149	\N	\N	\N		0.595904	0.611723	0.65669	0.60617	0.494736	0.473681	0.585823		1	1	1	1	1	1	1
102150	\N	\N	\N		0.61392	0.609493	0.628226	0.556629	0.506518	0.47994	0.584442		1	1	1	1	1	1	1
102151	\N	\N	\N		1.14946	1.16468	1.25086	1.17191	1.39699	1.2909	1.15745		1	1	0.999998	1	1	1	1
102152	\N	\N	\N		1.2144	1.2644	1.3357	1.20728	1.47375	1.39594	1.2555		1	1	1	1	1	1	1
102153	\N	\N	\N		0.910134	0.930101	0.947428	0.831233	0.887703	0.847577	0.858709		1	1	1	1	1	1	0.999476
102154	\N	\N	\N		0.558179	0.517522	0.537982	0.532752	0.419609	0.446164	0.530875		1	1	1	1	1	1	1
102155	\N	\N	\N		0.688018	0.673993	0.723099	0.682421	0.571498	0.602353	0.679511		1	1	1	1	1	1	1
102156	\N	\N	\N		1.18381	1.25517	1.31658	1.22511	1.44953	1.3818	1.23969		1	1	1	1	1	1	1
102157	\N	\N	\N		1.5276	1.6695	1.88429	1.78638	2.17714	2.05894	1.61072		1	1	1	1	1	1	1
102158	\N	\N	\N		0.999841	0.951318	0.801493	0.834503	0.827046	0.792128	0.898258		0.962839	0.992495	-5036.21	0.988715	-5636.59	-2187.31	0.988455
102159	\N	\N	\N		1.22041	1.03849	1.01131	1.04887	0.924954	0.978555	0.935137		-4751.8	-2873.28	-718.104	-5576.34	-1418.45	-1445.2	-1675.7
102160	\N	\N	\N		0.95977	1.04337	0.955562	0.804196	0.759894	0.742157	1.12602		-4.53218	0.257825	-1348.68	0.948597	-1599.47	-334.297	-1444.49
102161	\N	\N	\N		1.10909	1.21795	0.837844	0.918921	0.894584	0.843217	0.936088		-1193.9	-485.953	-803.584	-76.3567	-169.812	-860.607	-347.535
102162	\N	\N	\N		1.11404	1.14576	0.855729	0.707587	0.943633	0.799112	1.14857		-28.0924	-1348.81	-608.326	-238.334	-819.064	-867.873	-417.608
102163	\N	\N	\N		0.991354	0.961426	0.868569	0.742954	0.829282	0.788382	0.853615		-25.3092	-125.793	-947.422	-381.03	-1704.64	-120.14	-846.976
102164	\N	\N	\N		0.932688	0.938391	0.858482	0.813694	0.875903	0.758679	0.940974		-561.697	-913.962	-1597.9	-62.8139	-1488.47	-1565.57	-537.951
102165	\N	\N	\N		1.148	1.21432	0.834159	0.714292	0.804505	0.745646	0.986559		-25.5237	-213.288	-371.778	-99.3385	-94.5336	-1615.55	-1072.44
102166	\N	\N	\N		1.31859	1.24469	0.602668	0.88738	0.896647	0.939887	0.898844		-1337.35	-1554.42	-612.544	-1520.21	-985.64	-1564.69	-190.417
102167	\N	\N	\N		1.1252	1.05911	0.808183	0.7167	1.04553	0.732712	0.874869		-2.506	-1299.63	-532.828	-11.7474	-1272.63	-1371.35	-1068.28
102168	\N	\N	\N		99.8503	0.767725	0.77084	0.930498	1	1	0.0114035
102169	\N	\N	\N		1	1	1	1.20168	1	1	1		-742.294	NA	NA	NA	NA	NA	NA
102170	\N	\N	\N		1.15279	0.891435	0.70042	0.872721	0.830042	0.856587	83.1806		-759.945	-988.734	-1180.63	-957.382	-1096.29	NA	-589.032
102171	\N	\N	\N		1.26625	1.37343	0.00881278	0.758389	1.05138	0.00864445	96.4119		NA	NA	-232.35	NA	-81.196	NA	NA
102172	\N	\N	\N		0.994524	1	1	1	1	0.656746	1.0325		NA	NA	-828.047	-791.089	-8.65346	NA	NA
102173	\N	\N	\N		0.0112745	1	0.0056233	1	0.94531	1	1.06572		NA	-826.504	NA	NA	NA	NA	NA
102174	\N	\N	\N		0.971817	1	0.0079575	0.735003	1	1	1		NA	NA	-810.678	NA	NA	NA	NA
102175	\N	\N	\N		1	1.01154	0.0094163	1	0.880394	1	1		NA	NA	NA	NA	-765.644	NA	NA
102176	\N	\N	\N		1.05537	1.12931	0.630242	0.862648	1.1204	0.709062	0.0126028		-497.726	-243.444	-502.053	-201.324	-396.071	NA	-65.4922
102177	\N	\N	\N		1.08889	0.974165	0.93633	0.816448	0.839345	0.816922	1.1369		-439.002	-177.653	-240.931	-225.134	-580.339	-492.91	-749.243
102178	\N	\N	\N		0.995218	1.2108	0.894499	0.600874	0.848877	0.741854	0.934319		0.85647	-104.795	-793.712	-6.60906	-293.848	-648.274	-464.033
102189	\N	\N	\N		1.16257	0.826468	0.736546	0.730317	0.903352	0.89439	1.09289		-542.042	-742.969	-242.781	-832.404	-694.927	-775.383	-397.61
102190	\N	\N	\N		1.10426	0.840071	0.782722	0.739498	0.83477	0.622429	1.11559		-236.266	-482.811	-661.972	-3.34898	-589.547	-349.635	-32.5033
102191	\N	\N	\N		0.987597	0.903923	0.676254	0.809558	0.927244	0.796582	1.04538		-50.4227	-730.035	-816.309	-122.551	-793.467	-674.403	-2.81956
102192	\N	\N	\N		1.10716	1.04482	0.857954	0.872296	0.844266	0.87003	1.26919		-406.183	-484.91	-622.855	-386.422	-713.837	-116.157	-448.704
102193	\N	\N	\N		1.14464	1.06813	0.797585	0.839722	0.808832	0.806283	0.988065		-121.02	-92.4933	-115.441	-11.925	-535.208	-798.257	-307.318
102194	\N	\N	\N		0.939746	1.00863	0.869788	0.770082	0.840596	0.743333	1.03205		0.999999	0.997695	-296.091	1	-479.982	-365.091	0.976177
102195	\N	\N	\N		1.05805	1.01528	0.807542	0.793053	0.860071	0.770797	1.04266		1	1	0.999666	1	0.534943	0.800291	1
102196	\N	\N	\N		0.804349	0.834757	0.896556	0.825385	0.82217	0.771798	0.836536		0.995019	0.996516	0.999537	0.99999	0.986072	0.983114	-4.58726
102197	\N	\N	\N		0.8229	0.84734	0.906028	0.836901	0.82369	0.774897	0.837134		0.994571	0.998868	0.998971	0.999997	0.981818	0.994421	-6.13404
102198	\N	\N	\N		1	1	0.679002	1	0.874882	1	0.00782695		NA	NA	-397.278	NA	NA	NA	-477.349
102199	\N	\N	\N		0.828127	0.861868	0.915841	0.828695	0.831426	0.779767	0.839389		0.995907	0.994414	0.996164	0.999987	0.845265	0.986316	-19.0886
102200	\N	\N	\N		0.822407	0.872035	0.924965	0.848786	0.846247	0.780046	0.841781		0.943413	0.956717	0.996806	0.999976	0.411206	0.973117	-41.996
102201	\N	\N	\N		0.839344	0.878011	0.933766	0.852572	0.839364	0.800145	0.854618		0.904252	0.976002	0.976052	0.999697	-0.142556	0.881986	-74.5672
102202	\N	\N	\N		0.927577	0.94771	0.951127	0.833307	0.909988	0.871935	0.863033		0.999949	-0.661889	-10.0594	0.987322	-63.873	0.996335	-82.3948
102203	\N	\N	\N		0.915964	0.913365	0.936456	0.826227	0.882037	0.84613	0.851803		0.999999	0.99378	0.0895997	0.999981	0.360243	0.999951	-10.4881
102204	\N	\N	\N		0.873781	0.919688	0.951065	0.844415	0.868885	0.830591	0.870252		0.999996	0.999757	0.999444	1	0.1854	0.999694	-37.8289
102205	\N	\N	\N		0.877401	0.919034	1.00192	0.891532	0.899586	0.861388	0.892911		0.991027	0.96668	0.99916	0.999946	0.338176	0.98874	-488.182
102206	\N	\N	\N		0.915516	0.953917	1.03573	0.913298	0.917764	0.892235	0.917411		-1.70593	-3.40004	-2.45239	0.778699	-103.872	-3.23694	-204.929
102207	\N	\N	\N		1.022	1.06248	1.04924	1.16882	1.09713	1.03267	1.09425		-0.0300136	-58.0049	-426.1	-361.528	-169.238	-49.7057	-277.076
102208	\N	\N	\N		0.551571	0.520752	0.529065	0.543023	0.432191	0.455989	0.53242		0.999554	1	0.999253	0.999999	0.999888	0.999767	0.999811
102209	\N	\N	\N		0.545038	0.507891	0.52886	0.505938	0.403382	0.428649	0.553273		0.999351	0.999999	0.994425	0.999995	0.999275	0.991431	0.99766
102210	\N	\N	\N		0.493227	0.466936	0.54073	0.503048	0.388732	0.394436	0.51772		0.983515	0.999965	0.989645	0.999951	0.997186	0.967687	0.911822
102211	\N	\N	\N		0.521659	0.474055	0.592486	0.559821	0.410094	0.436707	0.557909		0.836145	0.999956	0.98523	0.999796	0.998504	0.929573	0.729112
102212	\N	\N	\N		0.554214	0.516313	0.644148	0.586906	0.457027	0.480083	0.594197		0.934638	0.99991	0.984947	0.999665	0.997663	0.910879	0.371626
102213	\N	\N	\N		0.812014	0.827594	0.955781	0.982648	0.927292	0.976312	0.991428		-220.498	-130.411	-3.7765	-214.748	-7.90428	-225.606	-185.896
102214	\N	\N	\N		0.0122363	122.949	0.821547	0.596391	0.822705	0.661182	0.0112529		-39.8702	0.535513	NA	NA	NA	NA	0.999875
102215	\N	\N	\N		1.2289	0.0114337	0.681982	0.00836469	0.878014	0.8383	1.08682		NA	-0.892723	-13.6648	-184.113	NA	NA	NA
102216	\N	\N	\N		1.25579	1.23643	0.935632	0.913855	0.955116	0.661273	0.999176		-159.699	-217.969	-10.8005	-3.44652	-78.3068	-191.483	-142.001
102217	\N	\N	\N		1.12489	1.10728	0.736238	0.909579	0.852912	0.834013	1.2954		-83.6737	-113.2	-17.1163	-20.1224	-117.021	-14.9486	0.703159
102218	\N	\N	\N		1.10269	1.07907	0.866785	0.866382	0.00806475	0.64337	1.11839		-150.84	NA	-134.067	NA	-102.875	NA	-152.891
102219	\N	\N	\N		1.09466	0.753732	0.757418	0.727009	0.756413	0.716002	0.976058		-129.633	-96.4133	-220.502	-213.282	-204.005	-220.081	-34.1458
102220	\N	\N	\N		1.01304	1.3316	0.835914	0.869247	0.817804	0.745719	0.792543		-211.084	-140.628	-179.089	-17.219	-12.0177	-42.459	-170.36
102221	\N	\N	\N		1.26253	1.28289	0.991923	0.829401	0.855544	0.614267	1.05652		-54.2334	-102.473	-3.14169	0.99004	-33.5861	-182.686	-225.842
102222	\N	\N	\N		1.10831	1	0.897288	0.712551	0.820072	0.947763	0.970752		-96.807	-178.785	-121.757	-226.46	NA	NA	0.999972
102223	\N	\N	\N		0.665924	0.955485	0.971294	0.668457	1.05818	0.822815	1.01252		0.262219	-179.956	0.960826	-11.2092	-221.949	-225.358	-211.52
102224	\N	\N	\N		0.98587	1.16443	0.810671	0.701061	0.851867	0.715847	1.19384		-18.3635	-194.409	-218.039	-4.02123	-50.6891	-161.625	-1.61018
102225	\N	\N	\N		1.00958	1.12556	0.643864	0.801366	0.944814	0.792368	1.03717		-11.1313	-221.528	-217.92	-1.42147	-103.842	-226.076	0.740406
102226	\N	\N	\N		1.00958	0.00966481	0.855064	0.802964	0.834891	0.887678	0.970471		NA	NA	-180.79	NA	NA	NA	NA
102227	\N	\N	\N		0.963901	0.94149	0.995834	0.967911	0.971373	0.955671	1.0596		-56.6698	-75.0892	-39.3539	-16.2982	-1.91548	-2.9681	-222.003
102228	\N	\N	\N		1.03442	0.831945	0.953219	0.64007	0.70606	0.660635	1.14778		-6.98219	-47.3425	-150.462	-0.22884	-141.452	-87.549	-153.604
102229	\N	\N	\N		1.08397	0.918753	0.925465	0.00712655	1.00454	0.655873	1.13332		NA	NA	-202.361	NA	-154.665	NA	-148.375
102230	\N	\N	\N		102.644	1.10214	0.772913	0.637754	0.783509	1.01223	0.915809
102231	\N	\N	\N		97.5823	0.928679	0.870746	0.651362	0.977025	0.903743	1.08761
102232	\N	\N	\N		1.31393	1.0478	0.801662	0.00764296	0.74332	0.941046	1.10386		NA	NA	-11.2829	NA	-223.92	NA	-110.025
102233	\N	\N	\N		1.1062	1.19219	0.825266	0.730218	0.922193	1.11878	0.879389		-29.2613	-218.939	-181.009	-102.764	-102.288	-202.502	-85.7992
102234	\N	\N	\N		1.23015	0.00889858	0.774236	0.645702	0.80752	0.541138	0.863772		NA	NA	-102.897	NA	NA	NA	NA
102235	\N	\N	\N		0.920952	1.02474	0.686095	0.68598	0.907867	1.01694	1.00662		-14.1831	-227.138	-224.367	-225.93	-130.117	-127.22	-38.4349
102236	\N	\N	\N		1.11301	0.911944	0.820571	0.639394	0.962351	0.545808	1.09277		-5.55574	-203.625	-138.339	0.745735	-186.625	-154.74	-125.701
102237	\N	\N	\N		1.18953	1.21713	0.806091	1.04812	0.685113	0.798694	1.01455		-222.934	-28.9314	-82.9577	-106.302	-93.2207	-226.285	-132.606
102238	\N	\N	\N		1.04958	104.776	0.927205	0.87672	0.848375	0.644722	1.02959		NA	NA	-136.696	NA	NA	NA	NA
102239	\N	\N	\N		0.950423	0.750791	0.866114	0.831783	0.87279	0.846643	0.959942		-29.2578	-73.0068	-223.964	-154.104	-55.6345	-158.091	-181.797
145619	16656	human immunodeficiency virus type I enhancer binding protein 3	Hivep3		1	1	1	1	1	1	1
145620	69674	MIF4G domain containing	Mif4gd		1.30377	1.16258	0.992667	1.03065	0.745946	0.803938	0.554909		-212.17	0.162934	-1.07245	-7.43557	-43.3474	0.999988	-226.333
145621	245450	SLIT and NTRK-like family, member 2	Slitrk2		1	1	1	1	1	1	1
145622	16924	ligand of numb-protein X 1	Lnx1		1	1	1	0.728988	0.87325	1	1		0.668372	NA	NA	NA	NA	NA	NA
145623	\N	\N	\N		1	1	1	1	1	1	1
145624	69886	RIKEN cDNA 2610002J23 gene	2610002J23Rik		1.00762	1.06924	1.03491	1.05308	1.09349	1.0853	1.08575		-152.575	-70.4863	-225.301	-84.8125	-117.02	-109.992	-190.536
145625	70285	brix domain containing 5	Bxdc5		1.15461	1.26501	1.69171	1.69016	1.28483	1.33892	1.17097		1	0.978891	-5.57814	0.998258	0.947212	-2.4089	1
145626	17427	meiosis-specific nuclear structural protein 1	Mns1		0.940433	0.85487	0.899057	0.692483	0.910673	0.77508	0.840461		0.682442	-118.809	-172.368	-7.01663	-39.4841	-46.6223	-129.924
145627	\N	\N	\N		0.959129	0.893117	0.930375	0.940362	0.954114	0.875333	0.953702		-138.8	-170.223	-180.858	-24.2189	-44.5673	-169.321	-115.536
145628	171232	vomeronasal 1 receptor, F1	V1rf1		1	1	1	1	1	1	1
145629	70572	RAN binding protein 5	Ranbp5		1.01531	0.914524	1.37843	1.68136	1.36758	1.23735	1.2761		1	0.999722	-217.074	0.865433	-48.8081	0.978778	0.999831
145630	258373	olfactory receptor 323	Olfr323		1	1	1	1	1	1	1
145631	22192	ubiquitin-conjugating enzyme E2M (UBC12 homolog, yeast)	Ube2m		1.09343	1.10977	1.33855	1.50437	1.57594	1.37251	1.31095		0.999102	0.999893	-101.008	0.945955	-75.9263	0.627971	0.842734
145632	20807	serum response factor	Srf		1.06866	1.07238	1.5674	0.869912	1.03065	1.00307	0.910796		-20.9647	-202.237	-129.95	-226.987	-122.466	-76.065	0.999987
145633	20908	syntaxin 3	Stx3		1	1	1	1	1	1	1
145634	18390	opioid receptor, mu 1	Oprm1		1	1	1	0.0105376	1	1	1
145635	21354	transporter 1, ATP-binding cassette, sub-family B (MDR/TAP)	Tap1		0.91857	1.01413	0.836434	0.728674	0.645199	0.693437	0.719346		-0.106685	0.977522	-146.873	0.758957	-224.543	0.247439	-34.7791
145636	240476	zinc finger protein 407	Zfp407		1	1	1	1	1	1	1
145637	210853	predicted gene, EG210853	EG210853		1	1	1	1	1	1	1
145638	\N	\N	\N		1	1	1	1	1	1	1
145639	52013	DNA segment, Chr 19, ERATO Doi 386, expressed	D19Ertd386e		1.26243	1.27112	0.95158	0.869458	0.784364	0.706823	0.811736		-85.0783	-23.0705	-27.64	-0.0628821	-34.1789	-53.6647	-200.364
145640	\N	\N	\N		1	1.16498	0.966221	1.09843	1	0.890023	1		-168.16	NA	NA	NA	-148.358	NA	-164.045
145641	75163	RIKEN cDNA 4930542C16 gene	4930542C16Rik		1	1	1	1	1	1	1
145642	56552	vomeronasal 2, receptor, 1b	V2r1b		1	1	1	1	1	1	1
145643	232717	cDNA sequence BC048599	BC048599		1	1	1	1	1	1	1
145644	\N	\N	\N		1.02223	1.0547	1.04606	0.84252	0.86337	0.99735	1.01522		-0.999428	-5.32507	-208.108	-226.969	-136.213	-217.997	-157.435
145645	26406	mitogen activated protein kinase kinase kinase 3	Map3k3		1.20919	1.05252	0.841813	0.888726	0.836951	0.905082	1.00395		-29.343	-0.54262	0.158537	-40.4871	-142.628	-226.627	-1.05254
145646	75586	RIKEN cDNA 2310040M23 gene	2310040M23Rik		1	1	1	1	1	1	1
145647	28194	apolipoprotein N	Apon		1.00048	1.02821	0.722371	0.666138	0.775181	0.842462	0.694391		0.963936	-3.62033	-227.257	-34.5149	-125.849	0.911954	0.676759
145648	\N	\N	\N		1	1	1	1	1	1	1
145649	67911	zinc finger protein 169	Zfp169		1	1	1	1	1	1	1
145650	66354	SNW domain containing 1	Snw1		1.04214	1.11639	1.18975	1.18031	1.07595	1.1212	1.23769		0.941843	-22.0026	-74.0697	-1.31933	-2.04663	0.998734	0.968818
145651	11757	peroxiredoxin 3	Prdx3		1.08556	0.984789	1.06718	1.13003	1.14907	1.11501	1.15909		0.647196	0.917222	-6.39498	-0.0537167	-118.838	0.962153	-19.734
145652	215900	RIKEN cDNA A630077B13 gene	A630077B13Rik		0.943187	0.856409	0.811478	0.774057	0.647415	0.682295	0.876661		-2.20329	0.987822	-108.725	0.803624	-37.0159	-52.198	-9.35985
145662	14268	fibronectin 1	Fn1		1.13099	1.24639	1.23192	1.03375	1.08049	1.08632	1.04159		-71.3627	-4.84309	0.893842	-2.86698	0.999996	-52.3978	0.999986
145663	11957	ATP synthase, H+ transporting, mitochondrial F0 complex, subunit F	Atp5j		1.03745	0.900859	0.955249	0.917614	1.01081	1.01112	0.867429		-6.23906	-126.144	-74.8827	-125.781	-1.07542	0.895602	-54.9476
145664	14917	guanylate cyclase 2c	Gucy2c		1.08597	0.898715	0.831042	0.774159	0.864985	0.842049	1.27626		-4.87695	-48.7108	-93.3283	-63.0395	-88.065	-6.6813	-23.5786
145665	381286	serine (or cysteine) peptidase inhibitor, clade B, member 3C	Serpinb3c		1.06458	1.04232	0.905985	0.814937	0.903217	0.826043	0.99359		-4.69368	-60.8342	-96.4415	-10.3193	-110.18	-132.072	-60.2479
145666	381286	serine (or cysteine) peptidase inhibitor, clade B, member 3C	Serpinb3c		1	1	1	1	1	1	1
145667	\N	\N	\N		1	1	1	1	1	1	1
145668	258819	olfactory receptor 640	Olfr640		1	1	1	1	1	1	1
145669	\N	\N	\N		1	1	1	1	1	1	1
145670	15566	5-hydroxytryptamine (serotonin) receptor 7	Htr7		1	1	1	1	1	1	1
145671	69171	RIKEN cDNA 1810031K17 gene	1810031K17Rik		1.08076	0.945955	1.12767	0.937746	0.638664	1.0603	1.3431		-65.8503	1	-48.004	-74.073	-78.4505	0.998039	-12.1049
145672	69256	zinc finger protein 397	Zfp397		1.20938	1.16973	1.06802	0.893362	0.834143	0.855058	0.943494		-24.6445	-3.56306	-0.676576	-9.24363	-5.15621	-83.9462	-73.9788
145673	217125	sterile alpha motif domain containing 14	Samd14		1	1.01785	0.730798	1	0.796244	0.00618337	1		NA	NA	NA	NA	-1.91652	NA	-14.6363
145674	18788	serine (or cysteine) peptidase inhibitor, clade B, member 2	Serpinb2		1	1	1	1	1	1	1
145675	\N	\N	\N		1	1	1	1	1	1	1
145676	19186	proteasome (prosome, macropain) 28 subunit, alpha	Psme1		0.9673	0.951074	0.978852	0.943764	1.13268	1.12938	1.06527		-97.29	-32.5229	-119.624	-34.6656	-105.03	-91.6851	-127.023
145677	229004	glucocorticoid modulatory element binding protein 2	Gmeb2		0.955004	1.12015	1.09019	0.944587	0.795486	0.852918	0.944589		-72.6362	0.952816	-89.3896	-0.942241	-12.9108	-72.6389	-33.9416
145678	71743	Coenzyme A synthase	Coasy		0.900607	1.12193	1.30198	1.2593	1.32485	1.46284	1.4592		0.998332	0.999964	-6.36929	1	-3.23679	1	0.999866
145679	\N	\N	\N		0.904955	0.91105	0.885991	1	0.868642	1	1		NA	-38.3865	-70.5983	NA	-106.824	NA	-52.7968
145680	71974	protein arginine N-methyltransferase 3	Prmt3		1.11119	1.21178	1.32145	1.4541	1.20264	1.01813	1.05709		0.999956	-0.152283	-23.9601	-125.922	0.189528	-81.7005	0.990638
145681	102502	expressed sequence AI427122	AI427122		1.07587	0.810561	0.922982	0.797084	1.52948	1.0157	1.46351		-42.2499	-2.27221	-117.404	-131.794	-49.5889	-5.44693	-114.587
145682	20440	beta galactoside alpha 2,6 sialyltransferase 1	St6gal1		0.9341	1.04455	0.750343	0.570953	0.749057	0.753709	0.8458		0.999995	0.703168	-89.1362	0.628326	-104.338	-12.8847	-0.95492
145683	20562	slit homolog 1 (Drosophila)	Slit1		1.08057	1.0738	0.842966	0.767862	0.816104	0.773422	1.03202		-0.0774627	-1.99836	-70.7128	-0.370939	-77.1188	-115.167	-7.49913
145684	234729	Vac14 homolog (S. cerevisiae)	Vac14		1.06177	0.887661	0.846135	0.753147	0.829725	0.792702	1.00562		0.827569	-10.3882	-105.556	-2.14557	-69.1769	-130.794	-9.27166
145685	109620	desmoplakin	Dsp		0.935526	0.993656	0.770705	0.808335	0.730556	0.902686	0.998139		-11.104	0.0104664	-103.144	-73.6397	-132.218	-132.495	-3.03721
145686	50765	transferrin receptor 2	Trfr2		1.01808	0.891565	0.683677	0.732075	0.69392	0.906696	0.761495		0.999793	0.999993	-124.442	-21.3666	-10.9315	0.99757	0.999997
145687	53417	hypoxia inducible factor 3, alpha subunit	Hif3a		1.00427	1.05573	0.935006	0.837331	0.940436	0.759299	0.975132		-4.858	-88.4602	-130.761	0.856891	-93.95	-129.05	-96.9734
145688	54426	hepatocyte growth factor activator	Hgfac		1.10259	1.05213	0.889695	0.685299	0.760003	0.764472	0.747139		0.995515	0.691865	-54.549	0.614856	-103.905	0.841097	-37.4583
145689	74764	kinesin light chain 4	Klc4		1.07638	0.846644	0.99272	1.09844	1.13104	1.11469	1.0546		-14.6042	-2.7861	-33.7635	-6.9397	0.701099	-64.4353	-130.704
145690	55988	sorting nexin 12	Snx12		1.03575	0.972468	0.98291	1.2029	1.14951	0.937966	1.26124		-0.834125	-9.43474	-111.431	-74.8269	-118.763	0.780073	-127.09
145691	66548	ADAMTS-like 5	Adamtsl5		1	1	1	1	1	1	1
145701	12912	cAMP responsive element binding protein 1	Creb1		0.942232	0.944355	1.04251	0.878356	1.03354	0.871581	0.909156		0.992054	-59.4737	-10.2876	0.996861	-12.4242	0.521505	-37.3702
145702	76874	RIKEN cDNA 4930469K13 gene	4930469K13Rik		1	1	1	1	1	1	1
145703	56424	STIP1 homology and U-Box containing protein 1	Stub1		0.969835	0.957761	0.949147	1.02901	1.19388	1.24513	1.17423		-95.9423	0.991581	-91.5259	0.999796	-63.8742	0.965074	-45.8573
145704	66874	RIKEN cDNA 1200014J11 gene	1200014J11Rik		1.02694	1.103	1.16404	0.956074	0.88142	0.768174	0.950577		-94.5341	-9.91458	-117.67	0.986487	-38.0197	-89.6446	-2.89855
145705	67120	tetratricopeptide repeat domain 14	Ttc14		0.937397	0.997029	0.928216	0.752677	0.728263	0.706151	0.791775		0.972229	0.994582	-76.9938	0.995554	-132.368	0.698379	-64.5969
145706	12628	complement component factor h	Cfh		0.976985	1.12031	0.737952	0.741266	0.698927	0.862774	0.81299		0.602907	0.950042	-127.195	-26.6459	-50.7656	-5.71296	0.658889
145707	12805	contactin 1	Cntn1		1	1	1	1	1	1	1
145708	83797	SWI/SNF related, matrix associated, actin dependent regulator of chromatin, subfamily d, member 1	Smarcd1		1	1	120.718	0.89718	0.859023	0.909697	0.982021
145709	67345	hect domain and RLD 4	Herc4		1.04241	1.07391	1.21513	1.23862	1.03053	1.11749	1.22557		0.698078	-115.099	-101.353	-20.431	-60.5806	0.494923	0.242381
145710	12950	hyaluronan and proteoglycan link protein 1	Hapln1		0.0107722	1	1	1	143.283	1	1
145711	13383	discs, large homolog 1 (Drosophila)	Dlgh1		1.02713	1.02463	0.989562	0.801879	0.738037	0.838143	0.980013		0.19172	0.91309	-121.623	-7.71928	-123.446	-124.679	-130.783
145712	67738	peptidylprolyl isomerase D (cyclophilin D)	Ppid		1.16301	1.14446	1.7317	1.73235	1.60014	1.2406	1.06253		0.999998	0.999931	-15.8331	-1.40057	-24.1299	-93.2149	0.999998
145713	16854	lectin, galactose binding, soluble 3	Lgals3		1.07398	0.947097	0.970312	1.24463	0.973401	1.11583	1.08038		-17.0043	-128.325	-105.855	-78.2662	-116.303	-101.835	-127.299
145714	259107	olfactory receptor 555	Olfr555		1	1	1	1	111.642	1	1
145715	16993	leukotriene A4 hydrolase	Lta4h		1.0325	0.945893	1.19971	1.24214	1.18656	0.981784	0.957356		0.999196	0.965759	-92.7359	-117.714	-45.6497	-68.5742	0.985853
145725	14179	fibroblast growth factor 8	Fgf8		0.999845	1.03485	0.9448	0.888315	0.906542	0.862566	1.00624		0.900293	-0.541828	-132.409	0.988572	-82.4497	-130.946	-15.7617
145726	216613	coiled-coil domain containing 85A	Ccdc85a		1	1	1	1	1	1	1.03693		NA	NA	NA	NA	NA	-120.065	NA
145727	209047	GIPC PDZ domain containing family, member 3	Gipc3		1	1	1	1	1	1	1
145728	13222	defensin related cryptdin, related sequence 2	Defcr-rs2		1	1	1	1	1	1	1
145729	269536	testis expressed gene 10	Tex10		1	1	1	1	1	1	1
145739	17869	myelocytomatosis oncogene	Myc		2.81918	1.53318	2.97722	4.7334	3.02958	4.89676	2.35343		1	1	1	1	0.999998	1	1
145740	258361	olfactory receptor 495	Olfr495		1	1	1	1	1	1	1
145750	17928	myogenin	Myog		1.16125	1.0415	0.838669	0.89547	0.94499	0.87922	1.04013		-66.5894	-76.3099	-25.4871	-43.2429	-102.401	-123.072	-9.42506
145751	70790	E3 ubiquitin protein ligase, HECT domain containing, 1	Edd1		1.2555	1.07112	0.00569853	0.776995	0.84979	0.702843	1		NA	NA	0.769206	NA	-71.6277	NA	NA
145752	\N	\N	\N		1	1	1	0.771341	114.072	1	111.008		-4.3329	NA	NA	NA	NA	NA	NA
145753	18555	PCTAIRE-motif protein kinase 1	Pctk1		1.08158	0.968104	1.08747	0.908158	1.02097	1.04361	0.900984		-1.51499	-108.034	-7.81935	-56.4344	-80.7374	-0.367559	-5.14803
145754	72766	RIKEN cDNA 2810450G17 gene	2810450G17Rik		1	1	1	1	1	1	1
145755	21961	tensin 1	Tns1		2.02479	1.29029	1.00225	0.819957	0.817576	0.93224	1.16504		-39.9424	-45.2099	0.998571	-114.67	-18.7045	-75.8242	-132.501
145756	17355	AF4/FMR2 family, member 1	Aff1		1.05553	1	0.734278	0.912371	0.825493	0.770396	0.917554		-21.7726	-4.43372	-105.25	-93.5709	NA	NA	0.89
145766	22173	tyrosinase	Tyr		0.949974	0.945031	0.772164	0.75963	0.984673	0.592743	1.20625		-18.1042	-129.681	-113.165	-5.27686	-101.959	-12.7804	-16.5941
145767	75974	dedicator of cytokinesis 11	Dock11		1	1	1	1	1	1	1
145768	22367	vaccinia related kinase 1	Vrk1		1.00004	1.00193	0.942629	0.784786	0.798332	0.89666	1.05301		-0.165126	-1.0902	-132.522	-45.5307	-132.477	-103.905	-96.4434
145769	226470	zinc finger and BTB domain containing 41 homolog	Zbtb41		1	1	1	0.837897	1	1	1		NA	NA	-51.6135	NA	NA	NA	NA
145770	231004	sterile alpha motif domain containing 11	Samd11		1	1	1	1	1	1	1
145771	56708	cardiotrophin-like cytokine factor 1	Clcf1		0.944112	1.26035	1.23301	1.18335	1.10462	1.04819	1.5381		-20.0166	-77.6579	-108.081	-113.836	-7.36035	0.992884	-7.15941
145772	112417	UDP glucuronosyltransferase 2 family, polypeptide B37	Ugt2b37		1.04548	0.950511	0.967926	1.08003	1.04986	1.46641	1.24813		-83.6244	-110.15	-113.542	0.984311	-108.378	-3.02385	-121.946
145773	57340	junctophilin 3	Jph3		1	1	1	1	1	1	1
145774	57757	peptidoglycan recognition protein 2	Pglyrp2		1.04642	0.966184	0.95914	0.874708	0.839344	0.901036	0.625039		-63.1027	-37.6291	-121.558	-84.3216	-126.1	0.932731	-123.191
145775	58178	VPS10 domain receptor protein SORCS 1	Sorcs1		1.15335	1	1	1	1	1	1		NA	NA	-24.1379	NA	NA	NA	NA
145776	75624	methionyl aminopeptidase 1	Metap1		1.17388	1.14218	1.41602	1.52259	1.35324	1.23935	1.13315		0.999999	0.999326	-0.954682	0.882838	-5.67171	-8.23764	0.999957
145777	77573	vacuolar protein sorting 33A (yeast)	Vps33a		0.931781	1.06573	1.0679	0.952651	0.976865	1.01851	1.20848		-76.3811	-116.439	-41.6779	-122.395	-51.6401	0.884005	-48.6295
145778	75667	RIKEN cDNA 1700030E15 gene	1700030E15Rik		1	1	1	0.0082946	1	1	1.01497
145779	21906	otopetrin 1	Otop1		1	1	1	1	1	1	1
145780	\N	\N	\N		1	1	0.855773	0.734389	1	0.712171	0.951398		-115.669	NA	NA	NA	0.999829	NA	0.995705
145781	66226	trafficking protein particle complex 2	Trappc2		1.04946	0.918041	1.13647	1.31657	1.05062	0.897478	0.800541		0.909553	-99.8029	-101.059	-34.8571	-57.1271	0.15206	-20.7164
145782	67881	RIKEN cDNA 1810034K20 gene	1810034K20Rik		1.05536	0.939275	0.98869	1.0493	1.09702	1.11052	0.968054		-72.6688	-15.0346	-62.5376	-8.16822	-48.2323	-100.638	-128.099
145783	654802	RIKEN cDNA 1700105P06 gene	1700105P06Rik		1	1	1	1	1	1	1
145784	654802	RIKEN cDNA 1700105P06 gene	1700105P06Rik		1.10056	1	1.17431	1	1	1	1		NA	NA	-99.8122	NA	NA	NA	-44.9216
145785	\N	\N	\N		1	1	1	1	1	1	1
145786	12040	branched chain ketoacid dehydrogenase E1, beta polypeptide	Bckdhb		1.12011	0.883709	0.935776	0.949957	0.911402	0.988113	0.981318		-75.5354	-21.8913	-9.09207	-128.499	-5.42913	-122.751	-52.1064
145787	12262	complement component 1, q subcomponent, C chain	C1qc		1.02581	0.912214	0.968606	0.973837	0.95767	0.957546	0.806181		-121.4	-105.017	-122.212	-104.871	-47.1109	0.15901	-116.74
145788	14670	guanine nucleotide binding protein, related sequence 1	Gna-rs1		0.963841	0.895833	0.890317	0.877804	1.03338	1.04835	1.31147		-10.7534	-112.415	-107.762	-94.415	-21.9627	0.981828	-17.9179
145789	80517	HERPUD family member 2	Herpud2		1.05612	0.973713	1.1879	1.19969	0.875914	1.19981	1.20235		0.990856	0.521637	-44.6327	0.990929	-101.879	0.992408	0.979176
145790	236082	dehydrogenase/reductase (SDR family) X chromosome	Dhrsx		1.03084	0.936387	0.990431	0.890595	0.935002	0.985714	1.06734		-21.5988	-71.1748	-116.574	-128.756	-73.1075	-73.8381	-130.826
145791	\N	\N	\N		1.01379	0.707785	0.698749	0.843403	1.04317	1.17798	1.47991		-4.99216	-107.72	-129.66	-6.44327	0.996452	0.999617	0.998078
145792	15396	homeo box A11	Hoxa11		1	1	1	1	1	1	1
145793	15499	heat shock factor 1	Hsf1		1.08635	1.19756	1.26499	1.09801	1.12887	1.05686	0.915128		-32.6465	-12.8521	-43.9291	-80.5674	-0.201276	-37.474	0.923068
145794	\N	\N	\N		1	1	1	1	1	1	1
145795	18619	preproenkephalin 1	Penk1		1	1	1	1	1	1	1
145796	18739	phosphatidylinositol membrane-associated 1	Pitpnm1		1.06756	0.880571	0.781073	0.90863	0.97873	1.09797	1.2204		-78.8631	-129.07	-103.937	-80.8557	-53.4506	-14.8173	-4.46469
145797	16409	integrin alpha M	Itgam		1	1	1	1	1	1	1
145798	240322	a disintegrin-like and metallopeptidase (reprolysin type) with thrombospondin type 1 motif, 19	Adamts19		1	1	1	1	1	1	1
145799	433667	ankyrin repeat domain 13c	Ankrd13c		1.12407	1.05349	1.01424	1.00016	1.01835	0.835921	0.921829		-132.521	-126.931	-11.5624	-0.561898	-47.4115	-28.6137	-65.8416
145800	\N	\N	\N		1	1	1	1	1	1	1
145801	19270	protein tyrosine phosphatase, receptor type, G	Ptprg		0.899338	0.956279	0.897733	1.0644	0.931509	0.939321	1.0941		-25.3496	-19.089	-3.84586	-25.2036	-40.7496	-8.87212	-3.4546
145802	237694	RIKEN cDNA 4932414J04 gene	4932414J04Rik		1	1	1	1	1	1	1
145803	\N	\N	\N		1	1	1	109.729	1	1	1
145804	28248	solute carrier organic anion transporter family, member 1a1	Slco1a1		0.522017	2.53264	0.362374	0.363508	0.217762	0.406696	0.512576		0.59761	0.997476	-6.01624	-0.0661716	0.169695	-9.57742	0.00493789
145805	\N	\N	\N		1	1	1	1	1	1	1
145806	320106	RIKEN cDNA 9330158F14 gene	9330158F14Rik		1	1	1	1	1	1	1
145807	225049	tetratricopeptide repeat domain 7	Ttc7		0.944618	0.509491	0.330195	0.693794	1.17478	1.06419	1.05626		0.973582	-10.5283	-53.3966	-51.0415	1	-54.3737	1
145808	72027	solute carrier family 39 (zinc transporter), member 4	Slc39a4		0.955714	0.993605	0.964762	0.806546	0.918777	1.1241	1.14298		-19.1294	-55.4252	-63.8553	-46.3423	-67.515	-41.3378	-65.2226
145809	19712	RE1-silencing transcription factor	Rest		0.998761	0.940221	1.05519	0.909609	1.09183	0.914255	1.15314		-14.1528	-17.5987	-67.5737	-16.6554	-34.7023	-1.6115	-40.6935
145810	26559	hormonally upregulated Neu-associated kinase	Hunk		0.810886	0.458392	0.859075	1.00103	1.12363	0.811936	1.62624		-67.5877	-29.8729	-4.76745	-4.93546	1	0.998526	-17.0041
145811	399558	fibronectin leucine rich transmembrane protein 2	Flrt2		1	1	1	1	1.0394	1.26595	1		NA	0.843169	NA	NA	NA	NA	NA
145812	20504	solute carrier family 17 (sodium phosphate), member 1	Slc17a1		0.981027	0.967485	0.595043	0.761732	0.952264	0.974095	1.1193		0.879881	-52.9956	-65.1086	-63.0071	-60.47	-18.8622	0.999998
145813	210162	zinc finger protein 694	Zfp694		1	1	1	1	1	1	1
145814	108829	jumonji domain containing 1C	Jmjd1c		0.950909	1.0292	0.942703	0.886922	0.739603	0.800589	0.792754		-6.49659	0.9979	-44.6377	0.921227	-58.9842	0.952875	-38.2677
145815	243377	seminal vesicle secretion 1	Svs1		1	1	1	1	1	1	1
145816	435333	similar to monoclonal antibody heavy chain	LOC435333		1	1	1	1	0.00890007	1	1
145817	53622	keratin 85	Krt85		1	1	1	1	1	1	1
145818	22371	Von Willebrand factor homolog	Vwf		1.33216	1.06338	0.938165	0.969514	0.751631	0.991995	0.959092		-63.2349	0.508308	0.5275	-67.2889	-52.0278	-59.8785	-50.9698
145819	22371	Von Willebrand factor homolog	Vwf		1.06456	1.04313	0.846952	0.908643	0.750057	0.924442	0.95739		-23.7587	0.970066	-43.1397	-33.3737	-55.0462	-54.3363	-2.69558
145820	212892	radial spokehead-like 3	Rshl3		1.12804	1.73796	1.63281	2.88744	1.3007	1.14904	1.34399		1	-6.73354	-46.2523	-32.9529	0.959392	-3.50413	0.957575
145821	74854	RIKEN cDNA 4930402F06 gene	4930402F06Rik		1	1	1	1	1	1	1
145822	210094	RIKEN cDNA A230106M20 gene	A230106M20Rik		124.175	1	0.792692	1	0.00374841	1	1
145823	66712	sperm equatorial segment protein 1	Spesp1		1	1	1	1	1	1	1
145824	56368	cytochrome b-561 domain containing 2	Cyb561d2		1.00383	0.99468	0.957449	1.16413	1.228	1.10445	1.18083		-0.558548	0.892072	-67.4119	-11.4767	-67.2416	0.19983	-47.9319
145825	231876	lemur tyrosine kinase 2	Lmtk2		1	1	1	1	1	1	1
145826	12292	calcium channel, voltage-dependent, L type, alpha 1S subunit	Cacna1s		1.05481	1.10329	0.896418	0.824149	1.04138	0.851996	1.02567		-5.95265	-64.391	-52.8227	-19.0307	-34.4304	-62.3831	-28.9973
145827	\N	\N	\N		1	1	1	1	1	1	1
145828	320862	RIKEN cDNA A730054J21 gene	A730054J21Rik		1	1	1	1	1	1	1
145829	77296	RIKEN cDNA 9430073N08 gene	9430073N08Rik		1	1	1	1	1	1	1
145830	195564	RIKEN cDNA A430090E18 gene	A430090E18Rik		1	1	1	1	1	1	1
145831	93679	tripartite motif protein 8	Trim8		0.907925	0.694948	0.996352	0.929714	1.21213	0.982203	1.12447		-24.2487	0.848736	-11.2306	-63.462	0.999995	-4.66118	-67.4156
145832	22151	tubulin, beta 2a	Tubb2a		1.24991	1.57328	2.55663	2.4321	1.37421	0.947317	0.524209		0.96969	-20.3265	-37.2627	-65.2444	-5.82548	0.191571	0.985379
145833	13095	cytochrome P450, family 2, subfamily c, polypeptide 29	Cyp2c29		0.969406	1.00003	0.998749	1.01092	0.998352	1.08128	1.12221		-65.7367	-67.5487	-53.8713	-16.3955	-67.5921	-2.8638	-67.5671
145834	27399	inositol hexaphosphate kinase 1	Ihpk1		0.924206	0.984817	1.11507	0.961986	0.964448	0.961267	1.19167		-40.1078	-42.8509	-7.93017	-39.3064	-62.2781	0.986572	-0.645308
145835	13483	dipeptidylpeptidase 6	Dpp6		1.00665	1	1	144.002	0.810089	0.00550075	0.986653		NA	-67.2349	-67.4743	NA	NA	NA	NA
145836	67773	MYST histone acetyltransferase 1	Myst1		1.14976	1.0192	1.30885	1.26891	1.04974	1.23152	0.976051		0.999983	-26.3686	0.904622	0.999748	-58.4042	-53.3323	0.999999
145837	108735	SFT2 domain containing 2	Sft2d2		1.04916	0.885992	0.88099	0.88406	0.915219	1.01793	1.01219		0.985563	0.441882	-13.7983	-54.1938	0.981564	-60.9865	0.99025
145838	217410	tribbles homolog 2 (Drosophila)	Trib2		1	1	1	1	1	1	1
145839	14119	fibrillin 2	Fbn2		1	1	1	0.00919316	1	1	1
145840	69871	RIKEN cDNA 2010007H12 gene	2010007H12Rik		0.945298	1.0176	1.14819	1.16615	1.07218	0.972528	0.956704		-7.1129	-42.4048	-49.85	-62.7125	-65.6323	-55.9621	-11.0108
145841	545156	kalirin, RhoGEF kinase	Kalrn		1	1	1	1	1	1	1
145842	17203	melanocortin 5 receptor	Mc5r		1	1	1	1	1	1	1
145843	17295	met proto-oncogene	Met		0.947864	0.898064	0.827094	0.866294	0.917321	1.00651	1.06714		-0.23667	-13.6326	-36.3167	-66.9728	-5.54102	-27.1574	0.904548
145844	\N	\N	\N		1	1	1	1	1	1	1
145845	70456	brain protein 44	Brp44		1.03723	0.920914	0.897377	0.9545	0.993461	1.12578	0.970198		-39.2958	-66.8625	-48.3388	-1.74298	-12.5663	-53.7039	-3.5054
145846	19131	proline rich protein HaeIII subfamily 1	Prh1		1.037	0.971662	0.841682	0.801524	0.939631	0.927646	0.753151		0.997647	-23.4019	-46.963	-14.5098	-53.7866	0.999977	0.926055
145847	72309	transmembrane protein 158	Tmem158		0.978914	0.809059	0.831411	0.789382	0.825084	0.892496	1.04879		0.894764	0.242359	-63.4761	-11.6227	0.675669	-49.4431	-0.0404411
145848	72607	ubiquitin specific peptidase 13 (isopeptidase T-3)	Usp13		1	1	1	1	1	1	1
145849	72826	RIKEN cDNA 2810485I05 gene	2810485I05Rik		1.04389	0.975744	0.960239	0.895529	0.746385	1.0454	1.10294		-5.64058	0.99976	-46.3061	-45.1299	-59.7033	-9.64736	-48.2206
145850	18245	ornithine decarboxylase antizyme	Oaz1		1.02431	1.05768	1.03614	0.991753	0.992686	1.02125	0.934923		-65.7083	-66.1075	-53.3262	-56.3579	-18.8663	-10.7856	-40.3586
145851	328232	glucose-fructose oxidoreductase domain containing 1	Gfod1		1.21111	1	0.968487	0.83601	1	0.0080082	0.896244		NA	NA	0.924661	NA	NA	NA	0.994343
145852	243833	zinc finger protein 128	Zfp128		1	1	1	1	1	1	1
145853	22218	SMT3 suppressor of mif two 3 homolog 1 (yeast)	Sumo1		0.95033	0.922563	1.22286	1.03363	1.09739	1.04585	1.13002		-60.9401	-30.0725	-52.89	-55.8925	-36.701	-16.7649	-1.13331
145854	244757	cDNA sequence BC038479	BC038479		1	1	1	1	1	1	1
145855	22673	zinc finger protein 185	Zfp185		1	1	1	1	1	1	1
145856	625026	similar to zinc finger protein 277 isoform 1	LOC625026		1	1	1	1	1	1	1
145857	258641	olfactory receptor 1154	Olfr1154		1	1	1	0.00965489	1	0.755764	1
145858	\N	\N	\N		1	1	1	1	1	1	1
145859	56543	potassium voltage-gated channel, Shal-related family, member 3	Kcnd3		1	1	1	1	1	1	1
145860	213481	immunoglobulin kappa light chain 17-1A	LOC213481		1	1	1	1	1	1	1
145861	\N	\N	\N		1	1	1	1	1	1	1
145862	102614	ribonuclease P 25 subunit (human)	Rpp25		1	1	1	1	1	1	1
145863	75718	RIKEN cDNA 4931403E03 gene	4931403E03Rik		1	1	0.00764041	1	0.957858	112.161	0.00876039
145864	63953	dual specificity phosphatase 10	Dusp10		1.04563	0.865001	1.34481	1.09509	0.864042	0.58962	0.751612		-32.0692	-9.9264	-56.3802	0.999995	-10.2208	0.869656	0.913342
145865	107528	melanoma antigen, family E, 1	Magee1		1	1	1	1	1	1	1
145866	64934	pescadillo homolog 1, containing BRCT domain (zebrafish)	Pes1		1.08645	1.15599	1.53261	1.47386	1.32901	1.2784	1.33641		1	0.999929	-12.7059	0.998923	0.287855	0.999952	1
145867	66106	small muscle protein, X-linked	Smpx		1	1	1	1	1	1	1
145868	11438	cholinergic receptor, nicotinic, alpha polypeptide 4	Chrna4		1	1	1	1	1	0.00734119	117.101
145869	235610	RIKEN cDNA 6620401K05 gene	6620401K05Rik		1.08224	1.15527	1.21168	1.19177	0.993273	1.03119	0.974519		0.937656	-66.7486	-12.4396	-52.1691	0.534442	-56.2806	0.980038
145870	\N	\N	\N		1	1	1	1	1	0.872717	1		NA	NA	-33.7287	NA	NA	NA	NA
145871	258498	olfactory receptor 148	Olfr148		1	1	1	1	1	1	1
145872	11736	ankyrin repeat and FYVE domain containing 1	Ankfy1		0.938819	1.1241	1.32502	1.18591	1.14088	1.02225	1.1559		0.868305	-0.302467	-24.7352	-59.7374	-1.83831	0.376396	0.999937
145873	78416	ribonuclease, RNase A family, 6	Rnase6		1.08481	1.02122	0.929696	0.862731	0.81211	0.759859	0.781353		-17.7204	-7.59882	-43.4147	-0.957675	-67.0157	-0.72941	-53.3092
145874	12181	block of proliferation 1	Bop1		1.11097	1.0494	1.45974	1.57081	1.5452	1.42639	1.22056		1	1	-10.0643	0.999974	-45.1264	0.812172	0.999993
145875	68484	keratin associated protein 16-8	Krtap16-8		1	1	1	1	1	1	1
145876	14599	growth hormone	Gh		1	1	1	1	1	1	1
145877	243369	SCO-spondin	Sspo		1.24758	0.895092	0.93258	0.776198	0.813559	0.472137	0.620984		-9.91337	-18.8951	-15.6436	0.999683	-46.6217	0.80606	-58.3028
145878	14738	G-protein coupled receptor 12	Gpr12		1	1	1	1	125.567	1	1
145879	14738	G-protein coupled receptor 12	Gpr12		1	1	1	1	1	1	1
145880	216565	EH domain binding protein 1	Ehbp1		1.0967	0.758548	0.707639	0.794959	0.802797	0.965762	0.963713		0.902339	0.843071	-19.3556	-56.4338	0.990943	-55.1728	0.999782
145881	14885	general transcription factor II H, polypeptide 4	Gtf2h4		0.957058	1.05001	1.20567	1.21496	1.07325	0.97979	0.957622		0.97639	-18.6875	-41.0077	-60.6254	-36.4758	-41.5545	0.960428
145882	15161	host cell factor C1	Hcfc1		0.975474	1.04184	1.12836	1.12925	0.893992	0.881061	1.02083		-17.2389	-31.0437	-65.3434	-15.3552	-60.7651	-64.9466	-17.5445
145883	\N	\N	\N		1	1	1	1	1	1	1
145884	83434	radial spokehead-like 1	Rshl1		1	1	1	1	1	1	1.09569		NA	NA	NA	NA	NA	-20.9307	NA
145885	83434	radial spokehead-like 1	Rshl1		1.04156	1.0317	0.763306	0.669035	0.701209	0.846414	0.784523		0.999875	0.998806	-55.7039	-2.49459	-60.3251	0.804131	0.939804
145886	235402	leucine rich repeat and Ig domain containing 1	Lingo1		1	1	1	1	1	1	0.0120557
145887	103806	mastermind like 1 (Drosophila)	Maml1		1.03959	1.16428	1.09866	1.0245	0.89096	0.91975	0.913535		-57.7778	-1.65559	-45.2081	-10.6644	0.674071	-7.77932	-6.47573
145888	28042	DNA segment, Chr 5, Wayne State University 178, expressed	D5Wsu178e		1.04581	1.10171	1.37721	1.2445	0.971068	1.03553	0.770957		0.97367	-56.7337	-45.0304	-52.777	-10.3192	0.997916	0.999954
145889	16440	inositol 1,4,5-triphosphate receptor 3	Itpr3		1.04121	0.835347	0.921554	0.952785	0.95445	0.844362	0.903865		-48.9097	-50.0387	-53.9244	-0.902953	-0.243148	-16.7206	-27.0469
145890	227682	TruB pseudouridine (psi) synthase homolog 2 (E. coli)	Trub2		1.08007	1.40045	1.95838	1.74022	1.50432	1.13343	1.09853		1	0.999999	-24.1615	-4.34865	0.999927	-14.6843	1
145891	16636	killer cell lectin-like receptor, subfamily A, member 5	Klra5		1	1	1	1	1	1	1
145892	71389	chromodomain helicase DNA binding protein 6	Chd6		1	1	1	1	1	1	1
145893	19179	protease (prosome, macropain) 26S subunit, ATPase 1	Psmc1		1.02131	1.24867	1.6016	1.89878	1.65801	1.65558	1.73958		1	0.999988	-64.8544	0.999987	-0.158001	0.999998	0.999948
145894	97360	expressed sequence C77713	C77713		1	1	1	1	1	1	1
145895	258019	olfactory receptor 212	Olfr212		1	1	1	1	1	1	1
145896	19365	RAD52 homolog (S. cerevisiae)	Rad52		1.03547	1.18922	1.1259	1.17232	0.948175	0.998727	1.06825		-1.67645	-45.4271	-56.9625	-67.5766	-0.534543	-36.7302	-9.59194
145897	71897	RIKEN cDNA 2310010M24 gene	2310010M24Rik		1	1	1	1	1	1	1
145898	20198	S100 calcium binding protein A4	S100a4		0.945492	1.08437	0.937477	0.909949	0.911318	0.695311	0.824111		-40.8162	-41.4675	-56.5242	0.877877	-46.5779	-8.25352	-53.3266
145899	233571	pyrimidinergic receptor P2Y, G-protein coupled, 6	P2ry6		0.992117	0.930226	1.11482	1.11612	0.935792	0.840492	0.740994		-12.42	-36.2467	-66.9901	-0.446449	-32.2771	0.996315	-12.87
145900	74020	copine IV	Cpne4		1	1	1	1	1	1	1
145901	20677	SRY-box containing gene 4	Sox4		0.00818148	1	1	0.00682047	0.847364	0.732067	0.00855496		NA	0.597885	NA	NA	NA	NA	NA
145902	74356	RIKEN cDNA 4931428F04 gene	4931428F04Rik		0.897258	1.13365	0.982585	1.04105	0.991306	0.834032	0.923531		-65.1581	-66.3922	-18.7779	-0.421215	-2.0316	-14.0986	-48.7405
145903	269854	N-acetyltransferase 14	Nat14		1.06659	0.972474	1	0.621604	0.923191	0.796458	0.929603		0.999944	-1.25361	-36.3337	-57.7601	-65.7257	NA	NA
145904	231326	RIKEN cDNA A230062G08 gene	A230062G08Rik		1	1	1	1	1	1	1
145905	76497	protein phosphatase 1, regulatory (inhibitor) subunit 11	Ppp1r11		1.07863	1.24382	1.46829	1.43691	1.29658	1.03658	0.968823		0.999946	0.984583	-27.882	-55.265	0.86988	-57.7931	0.999984
145906	223696	translocase of outer mitochondrial membrane 22 homolog (yeast)	Tomm22		1.04936	0.951007	1.1162	1.15365	1.19737	1.04671	1.08487		0.855446	0.992108	-29.7589	-32.339	-27.7248	-6.4971	-0.436306
145907	76770	RIKEN cDNA 2010005H15 gene	2010005H15Rik		0.986477	1	1.0981	0.00849886	1	1	1		NA	NA	-66.8056	NA	NA	NA	-36.9349
145908	66789	asparagine-linked glycosylation 14 homolog (yeast)	Alg14		1.19755	1.42508	1.64653	1.49544	1.36749	1.21519	0.881967		1	0.999972	0.852771	0.938667	0.999998	-1.75612	1
145909	170459	StAR-related lipid transfer (START) domain containing 4	Stard4		1.10671	0.599851	0.604468	0.552927	1.04845	0.814713	0.766736		0.999853	-60.0503	-39.3993	-7.56473	0.997967	-1.3291	0.997404
145910	244551	nanos homolog 3 (Drosophila)	Nanos3		1	1	0.00898152	1	1	1	1
145911	211548	nodal modulator 1	Nomo1		1.10038	1.00956	1.6747	1.87118	1.9123	1.7956	1.5248		0.999947	0.999974	-41.9701	0.999798	-67.2716	0.965298	0.998108
145912	12944	C-reactive protein, pentraxin-related	Crp		1.23768	1.21726	1.50043	1.90978	1.48506	1.33139	1.06491		0.999993	0.965654	-4.53399	0.0983387	-6.91757	-53.3999	0.975352
145913	13177	dodecenoyl-Coenzyme A delta isomerase (3,2 trans-enoyl-Coenyme A isomerase)	Dci		0.935016	1.12261	0.928548	0.866356	0.840743	1.15417	0.984033		-4.40726	-0.846342	-37.2077	-4.42087	-11.696	-65.2967	-32.7199
145914	108664	ATPase, H+ transporting, lysosomal V1 subunit H	Atp6v1h		1.13359	1.01598	1.51518	1.33553	1.16186	1.07188	1.31159		-0.769973	-23.0076	-31.7584	-53.5325	-66.772	-1.6659	0.933201
145915	69716	thyroid hormone receptor interactor 13	Trip13		0.732519	0.909727	0.79812	0.59959	0.99586	0.905418	1.07947		0.991599	-67.541	-0.510031	-43.9183	-45.7103	-52.3226	-7.46859
145916	69930	zinc finger protein 715	Zfp715		1.05334	1.14812	1.05587	1.00926	1.0125	0.966038	1.22543		-63.3067	-62.2282	-34.8012	-58.7391	-7.3739	-0.0363821	-41.4329
145917	\N	\N	\N		1	1	1	1	1	1	1
145918	244650	PH domain and leucine rich repeat protein phosphatase-like	Phlppl		0.843779	1.0557	1	0.859752	0.723466	0.763034	1		0.999861	0.636479	-16.5538	NA	-57.334	NA	NA
145919	70239	general transcription factor IIIC, polypeptide 5	Gtf3c5		1.05993	1.09211	1.19753	1.10193	0.914862	0.883756	0.754892		-15.8911	-19.989	-39.9788	-6.41087	-20.4629	0.995061	0.217344
145920	240216	Riken cDNA E230025N22 gene	E230025N22Rik		1	1	1	1	1	1	1
145921	17684	Cbp/p300-interacting transactivator, with Glu/Asp-rich carboxy-terminal domain, 2	Cited2		0.802935	1.14206	1.05768	0.817408	0.62733	0.552081	0.607237		-2.33919	0.999765	-0.998852	0.999999	-16.4732	0.999937	-52.3893
145922	245026	RIKEN cDNA E330026B02 gene	E330026B02Rik		1	1	1	1	1	1	1
145923	72180	zinc finger protein 661	Zfp661		1.00455	0.95855	0.836743	0.948828	0.90409	0.970435	0.841609		-45.2431	-15.6414	-67.3884	-59.258	-52.0493	-0.399084	-0.0996755
145924	17919	myosin Vb	Myo5b		1.15763	1.39452	1.3185	1.155	0.950022	0.854056	0.981567		-3.51555	-46.6047	-3.16486	-1.74066	0.999319	-64.3464	0.987457
145925	240754	lymphocyte transmembrane adaptor 1	Lax1		1	1	1	1	1	1	1
145926	\N	\N	\N		1.10476	0.961896	0.922356	0.825664	1	0.774381	0.00797868		-4.55285	NA	-55.5192	NA	-60.5242	NA	-42.0186
145927	70784	RAS-like, family 12	Rasl12		0.933097	0.998419	0.790969	0.916111	0.980107	0.93342	0.00879307		-36.3952	-67.1844	-46.2835	-53.8555	-67.5832	NA	-2.52324
145928	20973	synaptogyrin 2	Syngr2		1.16579	1.14923	1.11703	1.19954	1.06723	1.34753	1.12173		0.924157	-24.0113	0.565722	0.999974	0.021306	-2.44117	-3.20588
145929	21389	T-box 6	Tbx6		0.960538	0.872201	0.81015	0.664986	0.701083	0.763606	1.04058		0.999386	0.994078	-57.9072	0.813398	-11.6574	-58.1212	-0.535725
145930	320827	RIKEN cDNA C530008M17 gene	C530008M17Rik		1	1	1	1	1	1	1
145931	22032	Tnf receptor associated factor 4	Traf4		1.42468	1.6452	2.19795	1.50625	1.27123	1.29557	1.27392		0.999876	0.736188	0.998287	0.87955	0.999998	0.757926	1
145932	654794	RIKEN cDNA A230070E04 gene	A230070E04Rik		1	1	1	1	1	1	1
145933	22722	zinc finger protein 64	Zfp64		1.15244	1.51372	1.67154	1.5064	1.18597	1.30895	1.20515		0.999988	-0.700794	-3.95308	0.981163	0.999991	0.116625	1
145934	56705	RAN binding protein 9	Ranbp9		1.00948	1.23012	1.32292	1.09691	1.13818	1.1725	1.35896		-12.9544	-2.38437	-66.4211	0.151152	0.935031	0.999845	0.999172
145935	\N	\N	\N		1	1	1	1	1	1	1
145936	56752	aldehyde dehydrogenase 9, subfamily A1	Aldh9a1		0.942572	1.03873	0.977495	0.809542	0.862618	0.895127	0.980293		0.118793	-6.2509	-46.0463	-17.8182	-57.6543	-64.7015	-63.8377
145937	26441	proteasome (prosome, macropain) subunit, alpha type 4	Psma4		1.06449	1.16542	1.46699	1.51798	1.32223	1.41392	1.53448		1	0.999877	-26.5312	0.999999	0.512647	1	1
145938	75502	CKLF-like MARVEL transmembrane domain containing 2B	Cmtm2b		1	1	1	1	1	1	1
145939	52163	calcium/calmodulin-dependent protein kinase I	Camk1		0.926239	1.05981	0.879793	0.834862	0.973123	0.839477	0.956316		0.603189	-59.0375	-23.4758	0.477275	-36.6926	-47.043	-3.35377
145940	52163	calcium/calmodulin-dependent protein kinase I	Camk1		1.05031	1.17339	0.944824	0.907961	0.808877	0.850438	1.03918		-25.3273	-1.93072	-52.322	-4.15548	-57.1447	-57.7559	-48.0171
145941	57916	tumor necrosis factor receptor superfamily, member 13b	Tnfrsf13b		1	1	1	1	1	1	1
145942	103988	glucokinase	Gck		1.32643	1.18362	0.838152	0.808493	0.89732	1.00254	0.654837		-1.82761	-27.5189	0.668238	-67.5585	-7.71668	0.998047	-6.21501
145943	106512	G-protein signalling modulator 3 (AGS3-like, C. elegans)	Gpsm3		0.982932	0.951041	0.891517	0.903093	0.871602	0.79316	0.905118		-9.87038	-1.70437	-63.926	0.97935	-42.1985	-10.7368	-5.80385
145944	66052	succinate dehydrogenase complex, subunit C, integral membrane protein	Sdhc		1.1225	1.0307	1.02797	0.919603	1.00617	1.11995	0.953202		-20.3396	-67.1499	-6.87014	-7.52821	-57.6917	-45.4746	-59.245
145945	113858	vomeronasal 1 receptor, C1	V1rc1		1	1	1	1	1	1	1
145946	75292	protein kinase C, nu	Prkcn		0.728677	0.533801	0.650587	0.830678	0.881768	1.00621	1.05166		0.0582169	-7.52094	0.998271	-67.2289	1	-47.3829	0.999996
145947	\N	\N	\N		0.920892	0.983939	1.24206	1.15928	0.914739	1.0211	1.03935		-1.68165	-18.8629	-22.6571	-62.9507	-64.7616	-53.0481	0.889115
145948	67534	tubulin tyrosine ligase-like family, member 4	Ttll4		1	0.00885961	0.881809	0.937587	1	1	1
145949	11614	nuclear receptor subfamily 0, group B, member 1	Nr0b1		1	1	1	1	1	1	1
145950	68040	zinc finger protein 593	Zfp593		1.1174	1.26753	1.28206	1.20827	1.10311	1.2166	1.08818		0.702031	-12.6761	-7.90932	0.789942	0.976806	-19.4976	0.987775
145951	11790	SPEG complex locus	Speg		1.17416	0.838059	0.978441	0.731871	0.96504	0.735066	0.885399		0.994526	-54.8541	-0.503953	0.993179	-1.97686	-6.6631	-62.4896
145952	68241	RIKEN cDNA 9530058B02 gene	9530058B02Rik		1.05895	0.865218	0.843707	1.30428	1.71573	1.84556	1.12267		0.788014	0.999998	-49.3838	1	-9.31543	-19.0408	-4.26508
145953	78558	HtrA serine peptidase 3	Htra3		1.16994	1.2016	0.945036	1.18981	0.89266	1.15246	1.12137		-13.1521	-33.446	-17.7634	-22.6319	-10.8647	-33.0342	-56.7002
145954	78784	trinucleotide repeat containing 4	Tnrc4		1	1	1	1	1	1	1
145955	14997	histocompatibility 2, M region locus 9	H2-M9		1	1	1	1	1	1	1
145956	\N	\N	\N		1	1	1	1	1	1	1
145957	16179	interleukin-1 receptor-associated kinase 1	Irak1		0.984415	1.14262	1.3155	1.56603	1.52178	1.51849	1.29051		1	0.999999	-64.8929	0.999999	-3.58029	0.986379	0.995274
145958	16179	interleukin-1 receptor-associated kinase 1	Irak1		1.04375	1.13254	1.33464	1.46603	1.34191	1.48061	1.23712		0.999946	0.994443	-52.2845	0.999968	-7.91026	0.710671	0.992664
145959	67897	RNA (guanine-7-) methyltransferase	Rnmt		1.0797	1.09165	1.07619	0.00704829	1.13394	1.08856	1.33486		NA	NA	-33.4534	NA	-21.8736	NA	-46.3814
145960	30785	cortactin binding protein 2	Cttnbp2		1	1	0.840644	0.831623	1	1	1		NA	NA	NA	NA	NA	NA	1
145970	19016	peroxisome proliferator activated receptor gamma	Pparg		0.994251	1.21054	2.45519	2.03507	1.7355	1.61225	1.87264		1	1	-66.12	1	0.99999	1	1
145971	116748	U7 snRNP-specific Sm-like protein LSM10	Lsm10		0.9998	0.886583	0.843849	1.04492	1.00418	1.24277	1.31181		-59.7492	-67.5167	-67.5919	-3.25618	-27.0569	-0.0458843	-11.0264
145972	30791	solute carrier family 39 (zinc transporter), member 1	Slc39a1		1.01928	1.0466	0.996557	0.939958	1.08401	0.922042	0.837037		-34.4492	-21.6506	-63.3567	-21.3527	-46.8625	0.487388	-67.4495
145973	319524	RIKEN cDNA D130016B08 gene	D130016B08Rik		1	1	1	1	1	1	1
145974	19434	retina and anterior neural fold homeobox	Rax		1	1	1	1	1	0.00623283	1
145975	19715	reduced expression 2	Rex2		1	1	1	1	1	1	1
145976	74213	RNA binding motif protein 26	Rbm26		0.994835	1.29403	1.37732	1.08927	1.19319	1.02575	1.11886		-8.22808	0.95998	-67.064	-55.9805	0.999905	-1.41771	0.999999
145977	329780	hypothetical protein 9330178D15	9330178D15		1	1	1	1	1	1	1
145978	72022	solute carrier family 35, member F2	Slc35f2		1	1	1	1	1	130.125	1
145979	16572	kinesin family member 5A	Kif5a		1	1.06853	1	1	0.930927	1	1.73917		NA	0.999989	NA	NA	-65.9578	NA	NA
145980	108978	RIKEN cDNA 4930555G01 gene	4930555G01Rik		1	1	1	1	1	0.763453	1		NA	NA	NA	NA	0.901238	NA	NA
145981	244178	ubiquilin 3	Ubqln3		1	1	1	1	1	1	1
145982	74158	Josephin domain containing 1	Josd1		1.37524	1.61253	1.75991	1.44019	1.11385	1.37546	1.31446		0.994996	-23.3608	0.96697	0.967179	0.99996	0.809633	0.999999
145983	407819	cDNA sequence BC031181	BC031181		1.10565	1.01708	1.16804	1.13688	1.18468	1.23922	0.992574		-2.09976	0.594855	-8.72527	0.968677	-63.7121	-66.822	0.152152
145984	\N	\N	\N		1	1	1	1	1	1	1
145985	51812	microspherule protein 1	Mcrs1		1.05492	1.11576	1.28668	1.04673	0.842648	0.898793	0.985977		-37.4736	0.932079	-30.1865	-2.50903	-2.02579	-63.8561	0.999814
145986	53617	keratin 35	Krt35		1	1	1	1	1	1	1
145987	74686	RIKEN cDNA 4930443G12 gene	4930443G12Rik		1	1	1	1	1	1	1
145988	224742	ATP-binding cassette, sub-family F (GCN20), member 1	Abcf1		1.0653	1.0695	1.23843	1.37906	1.37476	1.34624	1.12728		0.999974	0.999968	-29.0425	0.999874	-26.0863	-3.09704	0.974092
145989	\N	\N	\N		0.937506	0.868128	0.791	0.648314	0.67756	0.638692	1.01211		0.999943	0.991822	-45.3477	0.999972	-10.8374	-66.5339	0.61514
145990	56350	ADP-ribosylation factor-like 3	Arl3		1.05734	1.00804	0.931485	0.936568	0.940177	0.953817	0.859941		-24.7312	-27.704	-32.5718	-39.9294	-66.5714	0.394235	-20.8188
145991	66826	tafazzin	Taz		1.04319	1.04458	1.06529	0.917749	0.872175	0.841515	0.959276		-25.4837	-5.64555	-53.2237	-0.876218	-52.4199	-53.6446	-39.686
145992	12389	caveolin, caveolae protein 1	Cav1		1	1	1	1	1	1	1
145993	216225	solute carrier family 5 (iodide transporter), member 8	Slc5a8		1	0.0109447	1	1	1	1	1
145994	67041	3-oxoacid CoA transferase 1	Oxct1		0.9009	1.00028	0.883034	0.780191	0.818478	0.875729	0.829788		0.30637	-2.06846	-27.1266	-15.5396	-67.0538	-4.40433	-18.5516
145995	67041	3-oxoacid CoA transferase 1	Oxct1		0.983785	0.828534	0.821904	0.817365	0.860446	0.900801	0.829631		-3.36517	-13.1858	-66.2759	-30.5489	-5.1196	-5.31829	-4.02117
145996	216233	suppressor of cytokine signaling 2	Socs2		0.737968	0.512797	1.01818	1.0361	0.677641	1.61922	1.34997		-66.8754	-19.1103	-31.1789	-9.75505	-1.24255	-31.7748	-67.4064
145997	77425	RIKEN cDNA 9430081G06 gene	9430081G06Rik		1	1	0.0102111	1	1	1	1
145998	67276	three prime histone mRNA exonuclease 1	Thex1		0.961124	1.03927	0.938365	0.932437	1.0717	1.06789	1.03908		-26.7332	-27.2348	-50.0501	-29.8056	-50.9029	-51.0361	-31.3438
145999	94065	mitochondrial ribosomal protein L34	Mrpl34		1.15282	0.851132	0.753966	0.91824	1.05455	0.913653	0.617659		-24.8188	-45.6952	-4.05611	-22.0142	-1.54873	1	0.98937
146000	67501	coiled-coil domain containing 50	Ccdc50		1.10524	0.947521	1.15744	1.11411	1.08852	1.19313	1.39548		-22.8344	-34.5322	-26.6161	-3.57058	-51.4531	0.983679	-9.30832
146001	320522	RIKEN cDNA A830053O21 gene	A830053O21Rik		1	1	1	1	1	0.963098	1		NA	NA	NA	-67.2255	NA	NA	NA
146002	259089	olfactory receptor 571	Olfr571		1.01273	0.970227	0.902107	0.796248	0.915268	0.935732	0.861042		0.99975	-4.86189	-64.0338	-15.5638	-49.6884	0.881181	-1.62402
146003	245572	T-box 22	Tbx22		1	1	1	1	1	1	1
146004	17058	killer cell lectin-like receptor subfamily B member 1B	Klrb1b		1	1	1	1	1	1	1
146005	17129	MAD homolog 5 (Drosophila)	Smad5		1.01424	0.795867	1.02276	1.03696	1.01814	0.947141	0.907737		-43.3873	-60.5939	-63.1675	-25.2136	0.999762	-2.73396	-56.9561
146006	433347	hypothetical gene supported by AK087224	LOC433347		1	1	1	1	1	1	1
146007	70129	solute carrier family 44, member 4	Slc44a4		1	1	1	1	1	1	1
146008	17207	mcf.2 transforming sequence-like	Mcf2l		1	0.00835976	0.911512	0.944732	1	0.845483	0.876322
146009	544791	myosin, heavy polypeptide 13, skeletal muscle	Myh13		1	1	1	1	1	1	1
146010	17300	forkhead box C1	Foxc1		1	1	0.97816	1	1	1	1		NA	NA	NA	NA	NA	NA	-61.9932
146011	\N	\N	\N		1	1	1	1	1	1	1
146012	\N	\N	\N		1	1	1	1	1	1	1
146013	72267	leucine rich repeat containing 8 family, member E	Lrrc8e		1	1	1	1	1	1	1
146014	320937	RIKEN cDNA E430014L09 gene	E430014L09Rik		1.0508	0.00773774	0.605708	0.758983	0.834266	0.572302	0.876995		NA	NA	-60.2377	NA	NA	NA	NA
146015	\N	\N	\N		1	1	1	1	1	1	1
146016	70750	follicular lymphoma variant translocation 1	Fvt1		0.967128	0.923746	0.900149	0.862708	1.49902	1.5107	1.45196		-5.80705	0.999858	-59.5349	0.999902	-33.2722	0.999355	-19.5557
146017	259115	olfactory receptor 586	Olfr586		1	1	1	1	1	1	1
146018	72795	tetratricopeptide repeat domain 19	Ttc19		0.870188	0.915004	1.08364	1.06013	0.991963	0.858175	1.19923		-26.6758	-66.3872	0.363725	0.730519	-7.9015	0.959716	-11.7223
146019	51788	H2A histone family, member Z	H2afz		1	1	1	1	1	1	1
146020	241656	p21 (CDKN1A)-activated kinase 7	Pak7		1	1	1	1	1	1	1
146021	22222	ubiquitin protein ligase E3 component n-recognin 1	Ubr1		1.04843	1.20831	0.828771	0.983665	0.854056	0.788706	1.09001		-66.4287	-14.5216	-52.2077	-1.59231	-6.49083	-42.1554	-5.37101
146022	73255	RIKEN cDNA 1700026J12 gene	1700026J12Rik		1	1	1	1	1	1	1
146023	73304	RIKEN cDNA 1700034J04 gene	1700034J04Rik		1	1	1	1	1	1	1
146024	22678	zinc finger protein 2	Zfp2		0.978917	0.865752	0.895206	0.799858	0.774162	0.704879	0.809157		-0.195411	0.596206	-67.5519	0.989498	-10.4916	-4.50181	-17.4986
146025	80982	RIKEN cDNA 9930013L23 gene	9930013L23Rik		0.959428	1.15572	0.877045	0.849291	0.868639	0.697408	0.847503		-2.55029	-17.819	-65.7214	0.999323	-3.79633	-9.54095	-8.6733
146026	574428	zinc finger, MYND-type containing 15	Zmynd15		1.1198	0.967257	1.18065	0.950606	0.895744	0.892805	0.828951		-49.4527	-15.7169	-14.486	-14.3937	-59.0364	-0.453616	-2.1523
146027	665270	phospholipase B1	Plb1		1	1	1	1	1	1	1
146028	56544	predicted gene, EG56544	EG56544		1	1	1	1	1	1	1
146029	23996	proteasome (prosome, macropain) 26S subunit, ATPase, 4	Psmc4		0.986549	1.27341	1.75574	2.07554	1.82022	2.0111	1.9085		0.999918	0.997166	-67.1352	0.999806	-8.0534	0.999202	0.992666
146030	75343	RIKEN cDNA 4930557B06 gene	4930557B06Rik		1	1	1	1	1	1	1
146031	211228	leucine rich repeat containing 25	Lrrc25		1.11396	0.985543	1.10317	0.971558	0.894162	0.835706	0.707305		-62.6678	-22.0171	-23.7815	-3.61041	-66.301	0.987708	-28.4249
146032	75580	zinc finger and BTB domain containing 4	Zbtb4		1.09448	0.83403	0.950394	0.913452	0.938509	0.891857	0.868305		-5.07724	-19.103	-2.05149	0.197241	0.992051	0.855213	-14.3274
146033	\N	\N	\N		1.01386	0.969933	0.933441	1.0268	1.13682	1.05257	1.12043		-28.7941	-0.853943	-31.8172	-19.7716	-27.5145	-2.33634	-13.067
146034	64103	tenomodulin	Tnmd		1	1	1	1	1	1	1
146035	65019	ribosomal protein L23	Rpl23		1.08975	1.05728	1.02275	1.29222	1.17349	1.17035	1.18399		0.999872	0.897667	-4.33391	0.878893	-14.3039	0.94212	-28.798
146036	66107	RIKEN cDNA 1100001G20 gene	1100001G20Rik		1.05227	1.10688	0.798588	1.00269	1.0693	1.18071	1.00741		-33.0086	-26.4842	-29.0641	-8.4841	-19.9098	-32.9319	-2.4679
146037	11441	cholinergic receptor, nicotinic, alpha polypeptide 7	Chrna7		1	1	1	1	1	1	1
146038	76123	G-protein signalling modulator 2 (AGS3-like, C. elegans)	Gpsm2		0.92012	0.607888	0.732218	0.763765	0.786227	0.735843	0.760477		0.988156	0.952592	-12.6967	0.998154	1	0.990414	0.998564
146039	11472	actinin alpha 2	Actn2		1	1	1	1	1	1	1
146040	78100	RIKEN cDNA 8430410K20 gene	8430410K20Rik		1.19856	1.33227	1.41639	1.32825	1.05871	1.1215	0.925925		0.999458	-17.9619	0.819556	-2.53291	0.999548	-10.8858	0.999989
146041	258992	olfactory receptor 1494	Olfr1494		1	1	1	1	1	1	1
146042	11739	solute carrier family 25 (mitochondrial carrier, adenine nucleotide translocator), member 4	Slc25a4		1.14832	0.766709	0.843736	0.995291	1.16355	1.2251	1.23532		-32.9564	-4.35736	-6.20307	-0.374302	0.815983	-0.0742698	-2.41142
146043	68271	RIKEN cDNA 4930441O14 gene	4930441O14Rik		1	1	1	1	1	1	1
146044	12183	2,3-bisphosphoglycerate mutase	Bpgm		1.02513	0.824907	1.02124	0.996815	1.05508	0.892186	1.08277		-32.9698	-21.4455	-30.0983	-4.52251	0.719983	-12.7793	-30.8965
146045	14601	growth hormone releasing hormone	Ghrh		1	1	1	1	0.990588	0.835681	1		NA	0.862913	NA	NA	NA	NA	NA
146046	14601	growth hormone releasing hormone	Ghrh		1	1	1	1	1	1	1
146047	14744	G-protein coupled receptor 65	Gpr65		1.12059	0.843287	1.03561	0.897619	0.830658	0.761174	0.854434		-6.13571	0.538867	-5.04133	0.99214	0.147888	-0.412995	-27.7106
146048	68735	mitochondrial ribosomal protein S18C	Mrps18c		1.08382	1.01553	1.21118	1.40574	1.31532	1.17235	1.28104		0.999577	0.988453	-13.877	-0.606353	-31.9844	0.95974	0.536029
146049	68735	mitochondrial ribosomal protein S18C	Mrps18c		1.07123	1.0308	1.23214	1.38533	1.28992	1.1372	1.35514		0.999889	0.99368	-14.8043	-1.63158	-28.2454	0.999607	0.927828
146050	14894	gene trap locus 3	Gtl3		0.896268	0.62843	0.795914	0.764194	0.767172	1.03298	1.14563		0.989461	0.987227	-5.9906	-28.4591	1	-2.11739	0.92558
146051	83435	pleckstrin homology domain-containing, family A (phosphoinositide binding specific) member 3	Plekha3		1.09815	1.0356	1.15178	1.15503	1.07573	1.06039	0.975263		-0.405546	-13.3039	-7.33704	-18.3701	-26.7928	-29.6617	-0.575979
146052	258293	olfactory receptor 437	Olfr437		1	1	1	1	1	1	1
146053	96957	transmembrane protein 62	Tmem62		1.00965	1.42344	1.95768	1.78384	1.258	1.17183	2.06649		0.997842	-4.30068	-32.9045	-12.7137	0.464719	0.99996	0.999824
146054	320129	adrenergic receptor kinase, beta 2	Adrbk2		1.13569	0.999819	0.958475	1.0649	1.3945	0.957585	1.26962		-24.4683	0.964139	-9.66312	-28.6336	-33.0202	0.253614	-28.8071
146055	\N	\N	\N		1	1	1	1	1	1	1
146056	18776	chorionic somatomammotropin hormone 2	Csh2		1.00391	1.01552	0.855099	0.979012	0.875487	1.12216	1.11333		-30.9468	-2.29135	-32.9481	-4.74096	-31.7708	-6.202	-0.429752
146057	16443	intersectin 1 (SH3 domain protein 1A)	Itsn1		1	1	1	1	0.920121	1	1		NA	-14.3765	NA	NA	NA	NA	NA
146058	18979	paraoxonase 1	Pon1		0.998576	0.98901	0.916056	0.832021	0.809679	0.86431	0.76471		-2.3254	-0.673321	-33.0153	-6.64481	-32.7191	0.679087	-18.5797
146059	19181	proteasome (prosome, macropain) 26S subunit, ATPase 2	Psmc2		1.1176	1.51712	1.89299	2.21504	1.74944	1.72342	1.53651		1	1	-7.9474	1	0.999958	0.999977	1
146060	98258	thioredoxin domain containing 9	Txndc9		1.0895	1.03718	1.30482	1.36409	1.3108	1.111	1.0058		0.999918	0.99906	-7.96172	-3.69864	-25.5315	-32.8077	0.998761
146061	245841	polymerase (RNA) II (DNA directed) polypeptide H	Polr2h		0.975632	0.883206	1.10567	1.18844	1.06589	0.991906	0.928695		-1.1933	-21.8702	-31.0441	-32.7998	-6.86216	-18.9868	-11.8939
146062	231045	RIKEN cDNA 4931409K22 gene	4931409K22Rik		1	1	1	1	1	1	1
146063	71665	fucosidase, alpha-L- 1, tissue	Fuca1		1.04379	0.992149	0.89544	0.921767	0.875911	1.00195	0.964066		0.126282	0.993341	-10.5387	-32.9424	-31.7671	-14.376	0.937012
146064	19366	RAD54 like (S. cerevisiae)	Rad54l		1	1	1	1	1	1	0.959388		NA	NA	NA	NA	-29.9737	NA	NA
146065	19671	RCE1 homolog, prenyl protein peptidase (S. cerevisiae)	Rce1		1.00684	1.04958	1.12585	1.2653	1.04277	0.898347	0.928179		0.910067	-26.379	-32.824	-7.53584	-24.4679	-15.1671	-5.35138
146066	19671	RCE1 homolog, prenyl protein peptidase (S. cerevisiae)	Rce1		1.05325	1.1028	1.17421	1.27469	1.14089	0.951673	0.879017		0.995446	-0.594759	-19.5244	-20.4503	-4.95089	-0.801779	0.579007
146067	228802	cDNA sequence BC018465	BC018465		1	1	1	1	1	1	1
146068	20199	S100 calcium binding protein A5	S100a5		1	1	1	1	1	1	1
146069	226791	lysophospholipase-like 1	Lyplal1		0.955175	1.00298	1.08204	1.01335	1.11853	1.20587	1.16884		-31.3689	-0.285184	-17.9085	0.989502	-32.935	0.910205	-5.28298
146070	26894	COP9 (constitutive photomorphogenic) homolog, subunit 7a (Arabidopsis thaliana)	Cops7a		1.14592	0.981935	1.24565	1.40897	1.45068	1.31473	1.05192		1	1	0.667724	0.999981	-30.0015	-15.7994	0.998925
146071	27275	nuclear fragile X mental retardation protein interacting protein 1	Nufip1		1.11807	1.3754	1.66631	1.33857	1.16412	1.07809	1.2421		0.999963	0.699273	-1.31877	-8.61668	0.999994	0.994241	1
146072	108673	coiled-coil domain containing 86	Ccdc86		1.18945	2.31374	2.44757	1.75737	1.88391	1.56496	1.21487		0.999995	1	-3.01957	0.999551	1	-1.39553	1
146073	\N	\N	\N		0.812958	0.68211	0.720408	0.666206	0.748281	0.781294	0.903057		0.997168	0.834374	-0.892137	0.281149	0.920782	-20.1108	0.953314
146074	381314	isoleucine-tRNA synthetase 2, mitochondrial	Iars2		0.986077	1.04527	1.26229	1.23543	1.28509	1.221	1.20555		0.999487	0.999979	-30.8827	0.99868	-16.9741	0.996369	0.999911
146075	74287	potassium channel modulatory factor 1	Kcmf1		1.06645	0.951875	1.15615	1.37887	1.26227	1.48288	1.21654		0.989676	0.676362	-21.9119	0.999542	-25.9418	-0.131282	-3.9124
146076	74359	RIKEN cDNA 4931414P19 gene	4931414P19Rik		1	1	0.00817269	1	1	1	1
146077	50918	myeloid-associated differentiation marker	Myadm		1.02752	1.10521	0.984278	0.847328	0.957793	0.858563	1		-1.79664	-27.4343	-30.6798	-3.01734	-12.1964	NA	-32.2031
146078	207175	centrin 4	Cetn4		1.05875	1	0.00763088	0.731177	1	0.726857	0.868084		NA	NA	-23.9681	NA	NA	NA	NA
146079	76498	progestin and adipoQ receptor family member IV	Paqr4		0.899707	0.854772	0.765582	0.848699	1.0792	0.916455	0.793295		0.390378	-12.3146	-4.81303	-9.03879	0.166628	0.978218	0.996882
146080	54611	phosphodiesterase 3A, cGMP inhibited	Pde3a		1	1	1	1	1	1	1
146081	258832	olfactory receptor 109	Olfr109		1	1	1	1	1	1	1
146082	56222	Cbp/p300-interacting transactivator, with Glu/Asp-rich carboxy-terminal domain, 4	Cited4		1.0365	0.769166	0.617276	1	0.654936	0.742162	0.796733		NA	1	-28.3432	0.708016	0.694376	NA	0.999838
146083	66748	RIKEN cDNA 4933404M02 gene	4933404M02Rik		1	1	1	1	1	1	1
146084	\N	\N	\N		1	1	1	1	1	1	1
146085	66790	GH regulated TBC protein 1	Grtp1		1.00076	1.04864	1.08758	1.08887	1.04399	1.15572	1.18832		-8.33807	-23.2531	-33.0167	0.00445958	-21.552	0.734516	-8.66893
146086	216440	RIKEN cDNA 4632413K17 gene	4632413K17Rik		1.09789	1.0558	0.981829	1.01922	0.891108	1.1732	0.902178		-30.5572	-1.55797	-5.0019	0.692947	-17.6116	-3.2113	-30.7297
146087	12879	cystin 1	Cys1		1.99926	1.61304	3.28876	2.91476	2.17956	1.52882	1.6779		1	0.999983	0.999835	0.859808	0.959953	0.9847	1
146088	171236	vomeronasal 1 receptor, F5	V1rf5		1	1	1	1	1	1	1
146089	93874	protocadherin beta 3	Pcdhb3		1	1	1	1	1	1	1
146090	258996	olfactory receptor 201	Olfr201		1	1	1	1	1	1	1
146091	94216	procollagen, type IV, alpha 6	Col4a6		1	1	1	1	1	1	1
146092	12847	coatomer protein complex subunit alpha	Copa		1.08967	1.047	1.19357	1.24589	1.22159	1.30795	1.14634		0.94026	0.844812	-10.2583	0.995164	-23.642	-1.31316	0.551517
146093	259031	olfactory receptor 1120	Olfr1120		1	1	1	1	1	1	1
146094	21951	tankyrase, TRF1-interacting ankyrin-related ADP-ribose polymerase	Tnks		1.02844	1.25758	1.11502	0.952033	0.884824	1.09304	1.20986		-22.6908	-2.98201	-29.219	-9.64287	0.958096	0.734802	-5.11323
146095	67731	F-box protein 32	Fbxo32		0.869444	1.30234	1.10243	1	0.478349	0.884192	1.46966		NA	0.999999	-14.5709	0.827419	-1.38229	NA	-22.1841
146096	16704	keratin associated protein 8-2	Krtap8-2		1	1	1	1	1	1	1
146097	16865	ligatin	Lgtn		0.984159	1.00504	1.02858	1.17391	1.30542	1.14765	1.30532		0.635977	0.999215	-31.3493	-0.088797	-32.8508	0.999211	-28.0945
146098	258322	olfactory receptor 554	Olfr554		1	1	1	1	1	1	1
146099	16995	leukotriene B4 receptor 1	Ltb4r1		1.10156	0.976698	0.9431	0.885187	0.952941	0.927958	0.910595		-7.34425	-26.137	-12.8968	-18.8311	-31.2218	-13.6789	-23.3841
146109	14182	fibroblast growth factor receptor 1	Fgfr1		1.00315	0.95945	0.819774	0.837047	0.854187	0.840878	1.10361		0.972712	0.9805	-32.6269	0.992836	-19.6366	-2.56333	0.981198
146110	70005	RIKEN cDNA 1700029I01 gene	1700029I01Rik		0.942687	1.0369	0.873516	0.820997	1.07951	0.790773	1.28358		-1.09419	-24.4261	-25.0787	0.272213	-29.7642	0.537789	-12.6186
146111	171285	hepatitis A virus cellular receptor 2	Havcr2		1	1	1	0.936377	1	1	1		-11.0001	NA	NA	NA	NA	NA	NA
146112	230259	RIKEN cDNA E130308A19 gene	E130308A19Rik		1.04056	0.930702	1.06867	1.00295	0.825538	0.837585	1.01695		-32.99	-0.0692366	-27.9435	-0.707271	-19.1743	-32.0489	-20.7404
146113	70311	RIKEN cDNA 2510042O18 gene	2510042O18Rik		1	1	1	0.862707	1	1	1		-2.65632	NA	NA	NA	NA	NA	NA
146114	17263	GTL2, imprinted maternally expressed untranslated mRNA	Gtl2		1	1	1	1	1	1	1
146115	72475	single-stranded DNA binding protein 3	Ssbp3		1.07121	0.94908	1.1197	1.06317	0.926532	0.764777	0.878209		-22.5519	-18.2794	-20.4184	0.923569	-25.0124	-5.84594	-8.97811
146116	18332	olfactory receptor 33	Olfr33		1	1	1	1	1	1	1
146117	69387	DnaJ (Hsp40) related, subfamily B, member 13	Dnajb13		1	1	1	1	1	1	1
146118	\N	\N	\N		1	1	1	1	1	1	1
146119	72774	nei endonuclease VIII-like 1 (E. coli)	Neil1		0.986232	1.05636	0.884841	1.00844	0.864997	0.792221	0.703773		-32.7258	-1.96597	-32.2244	0.89488	-22.565	0.9996	-4.81873
146120	72774	nei endonuclease VIII-like 1 (E. coli)	Neil1		0.90166	1.06017	0.870463	0.921042	0.833856	0.684507	0.743315		-16.392	-0.55952	-10.8719	0.999394	-23.1812	0.978381	-4.3308
146121	269523	valosin containing protein	Vcp		1.02881	1.25672	1.59848	1.76498	1.50359	1.50567	1.44246		1	0.999887	-30.2594	0.999894	0.735672	0.999241	0.999993
146122	\N	\N	\N		1	1	1	1	1	1	1
146123	22273	ubiquinol-cytochrome c reductase core protein 1	Uqcrc1		0.971927	0.88195	1.0299	0.941148	1.10117	1.04902	0.913943		-10.9525	-1.67332	-25.8903	-16.6299	0.463503	-2.63994	-25.4525
146124	22273	ubiquinol-cytochrome c reductase core protein 1	Uqcrc1		1.00273	0.973943	1.02553	0.98075	1.0796	1.10059	0.92353		-28.68	-3.50463	-32.9286	-0.558223	-25.4659	-2.8721	-26.0554
146125	22370	vitronectin	Vtn		0.933815	0.948578	0.832465	0.837965	0.834195	0.832039	0.731687		0.543339	0.626003	-15.7572	0.666945	-21.2673	0.999549	0.659187
146126	\N	\N	\N		1	1	1	1	1	1	1
146127	\N	\N	\N		0.885716	1.20451	0.785892	1	0.836137	0.824764	0.936221		NA	0.961653	-17.3433	-27.9465	-4.81971	NA	-0.461433
146128	23789	coronin, actin binding protein 1B	Coro1b		0.961097	1.01766	0.845467	0.831412	0.890183	0.989071	1.11755		0.949228	-0.992693	-22.943	-32.1088	-30.7562	-1.51341	0.863523
146129	56715	RAB guanine nucleotide exchange factor (GEF) 1	Rabgef1		0.96959	1.23551	1.22922	1.02943	0.990059	0.919656	1.01664		-27.1387	-32.2596	-26.4367	-6.35747	0.990883	-30.9855	0.98738
146130	24084	tektin 2	Tekt2		1	1	1	1	1	1	0.869138		NA	NA	NA	NA	NA	-16.7259	NA
146131	246703	apolipoprotein A-I binding protein	Apoa1bp		1.10922	0.963577	1.03112	1.01648	1.03604	1.03787	0.917443		-29.4746	-19.4062	0.38441	-18.3802	-18.4216	-0.95839	-22.17
146132	75434	RIKEN cDNA 1700001C02 gene	1700001C02Rik		1	1	1	1	1	1	1
146133	\N	\N	\N		0.982643	1.14192	1.05556	1.00907	0.873462	0.95648	0.999209		-32.5184	-0.544244	-31.1716	-22.7793	-0.721656	-33.0164	-19.0925
146134	64383	sirtuin 2 (silent mating type information regulation 2, homolog) 2 (S. cerevisiae)	Sirt2		1.12569	0.995432	0.964791	0.956292	0.893435	1.12117	0.946211		-20.6368	-1.24392	-0.725423	-1.07774	-32.8573	-16.0875	-24.3987
146135	242620	doublesex and mab-3 related transcription factor like family A2	Dmrta2		1	1	1	1	1	0.00650704	1
146136	236727	solute carrier family 9 (sodium/hydrogen exchanger), isoform 7	Slc9a7		1	1	1	1	1	1	1
146137	113865	vomeronasal 1 receptor, C8	V1rc8		1.02639	1.1106	0.91515	0.831952	0.978156	0.872531	1.03361		0.490414	-30.8108	-29.9885	-4.17197	-7.95523	-27.8617	-10.8325
146138	66229	ribosomal protein L7-like 1	Rpl7l1		1.01524	1.14226	1.42792	1.21641	1.50516	0.993159	0.713693		0.696665	0.999993	-31.9602	-32.7991	-2.36855	0.999706	0.999892
146139	\N	\N	\N		1	1	1	1	1	1	1
146140	66262	inhibitor of growth family, member 5	Ing5		0.979904	1.01075	1.02169	1.04016	0.956732	1.03274	1.19487		-27.8992	-26.6968	-32.1387	-29.552	-32.4685	-0.533561	-31.4075
146141	66262	inhibitor of growth family, member 5	Ing5		1.02667	1.11236	1.06995	1.19583	0.886352	1.21453	1.54447		-2.92413	-11.3738	-31.663	-1.71734	-16.6116	0.998886	-23.626
146142	117160	tweety homolog 2 (Drosophila)	Ttyh2		0.00741165	1	0.889886	0.845305	0.933887	0.99396	1
146143	78325	RIKEN cDNA 2700092H06 gene	2700092H06Rik		1	1	1	1	1	1	1
146144	\N	\N	\N		1	1	1	1	1	1	1
146145	242384	leucine rich repeat and Ig domain containing 2	Lingo2		1	1	1	1	1	1	1
146155	12266	complement component 3	C3		1.00065	1.00003	0.998749	0.975688	0.998352	0.999103	1.00038		0.445928	-32.3301	-32.9115	-32.8146	-33.0202	-32.9827	-32.6209
146156	68529	RIKEN cDNA 1110019B22 gene	1110019B22Rik		1	1	1	1	1	1	1
146157	14675	guanine nucleotide binding protein, alpha 14	Gna14		1.16011	0.897255	0.677933	0.635088	0.959905	1.17116	0.698818		0.886097	-31.5072	-16.0258	-14.5694	-22.4566	0.187302	0.550984
146158	78789	V-set and immunoglobulin domain containing 1	Vsig1		1	1	1	1	1	1	1
146159	68662	secretoglobin, family 3A, member 1	Scgb3a1		1	0.00830326	1.07566	1.16207	1	0.951249	1
146160	80707	WW domain-containing oxidoreductase	Wwox		1.19538	1.08459	136.005	0.813712	0.878674	0.868016	1.13688		NA	NA	-0.731695	NA	-24.7706	NA	NA
146161	246278	CD 207 antigen	Cd207		0.886913	1.05098	0.878498	1.04545	1.11879	1.0432	0.88358		-28.9311	-14.2385	-12.6199	-29.2949	-27.6161	-11.8657	-10.7541
146162	235626	SET domain containing 2	Setd2		1.29222	1.44247	1.25747	1.06301	0.859607	1.04742	1.05708		-16.4569	0.22503	0.997156	-22.1201	0.999996	-18.5867	0.986284
146163	\N	\N	\N		1	1	1	1	1	1	1
146164	15505	heat shock protein 110	Hsp110		1.68823	1.18441	2.15616	1.70327	2.5617	1.39973	0.739058		0.323337	0.998899	0.238576	-5.5095	-21.0913	-7.8429	0.980128
146165	69219	dimethylarginine dimethylaminohydrolase 1	Ddah1		1.13687	0.836787	1.0205	1.16675	1.22671	1.23959	1.26564		-3.46902	-0.0918872	-7.17718	0.214094	-1.364	0.604423	-31.7873
146166	18845	plexin A2	Plxna2		0.833463	0.584669	0.863813	0.672245	0.767584	0.653052	0.751855		0.988748	0.344259	-3.74934	0.995765	0.999911	0.631226	-8.33392
146167	\N	\N	\N		1	1	1	1	1	1	1
146168	19141	legumain	Lgmn		0.939242	0.853409	0.831903	1.03083	1.09446	1.01878	1.15678		-30.8998	-18.4014	-24.8976	-32.2071	-5.31145	-7.13244	-2.62376
146169	116972	RIKEN cDNA 2310047D13 gene	2310047D13Rik		1	1	1	1	1	1	1
146170	16613	kallikrein 1-related peptidase b11	Klk1b11		1	1	1	1	1	1	1
146171	22654	zinc finger protein 13	Zfp13		0.962345	1.01679	1.17307	1.10797	1.08775	0.894099	0.993274		-4.32067	-8.58137	-24.9584	-2.79612	-31.324	-32.7352	0.507315
146172	19882	macrophage stimulating 1 receptor (c-met-related tyrosine kinase)	Mst1r		116.442	1	0.940906	0.805304	0.634519	0.66581	1.0029
146173	20135	ribonucleotide reductase M2	Rrm2		0.823267	1.16884	1.1482	1.11467	1.10263	1.0143	0.814602		-18.5198	-20.6686	-5.02276	-32.6943	-9.97847	-4.00718	-12.9319
146174	263876	spermatogenesis associated 2	Spata2		1	0.993336	0.880857	0.701234	1	1.04364	1		-26.5762	NA	NA	NA	-4.12658	NA	0.973685
146175	72033	TSC22 domain family 2	Tsc22d2		1	1.22915	1.04495	1.08419	1.17086	1.0904	0.942933		-8.35659	-18.8219	NA	-29.192	-0.73313	NA	-20.155
146176	20510	solute carrier family 1 (neuronal/epithelial high affinity glutamate transporter, system Xag), member 1	Slc1a1		1	1	1	1	1	1	1
146177	20589	immunoglobulin mu binding protein 2	Ighmbp2		1	1	1	1	1	1	108.86
146178	74167	nudix (nucleoside diphosphate linked moiety X)-type motif 9	Nudt9		1.00716	0.956507	1.00534	1.03409	1.09317	1.04033	0.987265		-18.2937	0.161275	-32.1468	-14.5189	-11.6709	-30.2821	-32.5303
146179	30806	a disintegrin-like and metallopeptidase (reprolysin type) with thrombospondin type 1 motif, 8	Adamts8		1	1	1	1	1	1	1
146180	232536	mitochondrial ribosomal protein S35	Mrps35		1.1178	0.97924	1.11908	1.11811	1.00274	1.1256	1.11595		-1.5585	-32.964	-1.59006	-0.901208	-29.8689	-1.78218	-1.46417
146181	258811	olfactory receptor 926	Olfr926		1	1	1	1	1	1	1
146182	258881	olfactory receptor 1404	Olfr1404		1	1	1	1	1	1	1
146183	76386	RIKEN cDNA 1700010D01 gene	1700010D01Rik		1	1	1	1	1	1	1
146184	76416	RIKEN cDNA 1700022C21 gene	1700022C21Rik		0.977461	1.20894	1.40405	1.28849	1.08227	1.05453	1.09579		0.999963	-4.49698	-28.0502	-13.6514	0.994766	-2.07246	1
146185	238130	dedicator of cytokinesis 4	Dock4		1.04621	1	0.858891	1	0.904333	1	0.9263		NA	-21.7565	-28.5497	NA	NA	NA	0.599362
146186	66714	RIKEN cDNA 4921524J17 gene	4921524J17Rik		0.934244	0.720834	0.87683	0.756279	1.05503	1.04495	1.00382		0.992951	-22.1814	-17.3962	-25.2541	0.999383	-32.9535	-2.74439
146187	\N	\N	\N		1	1	0.940754	0.00703904	1.35498	1	1		NA	NA	NA	NA	NA	NA	-32.1468
146188	258729	olfactory receptor 478	Olfr478		1	1	1	1	0.00756974	1	0.958252
146189	329919	predicted gene, OTTMUSG00000008540	OTTMUSG00000008540		1	1	1	1	1	1	1
146190	93684	selenoprotein	2008-09-15		1.07829	1.01533	0.991643	1.01143	1.0825	1.2295	1.04846		-32.3128	-11.5363	-12.7681	0.91375	-31.7629	-22.7024	-32.6325
146191	223881	Rho family GTPase 1	Rnd1		0.881676	0.717328	0.594516	0.492499	0.241985	0.525156	0.477278		0.999836	1	-19.1353	0.999141	-0.138709	0.999928	0.981008
146192	13101	cytochrome P450, family 2, subfamily d, polypeptide 10	Cyp2d10		0.912796	0.984674	0.881216	0.844084	0.831118	0.919545	0.968985		0.940351	0.978387	-3.37277	-4.93001	-30.9828	-25.3425	0.218117
146193	70099	structural maintenance of chromosomes 4	Smc4		0.88621	0.830628	0.898018	0.81115	0.82949	0.93237	1.10491		-3.83381	-6.06682	-16.3899	-26.0849	-6.22492	-20.4752	-18.9469
146194	67604	RIKEN cDNA 1110007L15 gene	1110007L15Rik		1.03233	0.939794	1.29878	1.54883	1.13119	1.10427	1.01248		1	-0.00780187	-25.3772	-2.2563	-12.1272	-31.7229	0.999874
146195	259098	olfactory receptor 606	Olfr606		1	1	1	1	1	1	1
146196	13489	dopamine receptor 2	Drd2		1	1	1	1	1	1	1
146197	218214	amine oxidase, flavin containing 1	Aof1		1.34647	0.903111	0.983373	1.2191	1.28558	0.977593	0.834306		0.994152	0.999881	0.999996	-28.546	-1.33978	0.980772	-30.4895
146198	52004	CDK2-associated protein 2	Cdk2ap2		1.04889	0.759851	1.05254	1.29104	1.27748	1.05166	0.893219		0.786958	0.692627	-26.8468	-26.2241	0.892923	-10.3679	-26.0227
146199	16661	keratin 10	Krt10		1.06624	0.878333	0.812284	0.873633	0.838023	0.778449	0.713374		-5.37592	-3.77748	-22.042	0.822512	-6.2286	0.994507	0.209941
146200	69677	interleukin 1 family, member 8	Il1f8		1	1	1	1	1	1	1
146201	320771	RIKEN cDNA C030040A22 gene	C030040A22Rik		1	1	1	1	1	1	1
146202	432720	aldo-keto reductase family 1, member C19	Akr1c19		0.967669	1.01049	1.60043	3.05408	2.58239	2.66057	2.49604		1	0.999997	-32.0285	0.999998	-32.919	0.999993	0.830982
146203	\N	\N	\N		1.04937	0.944448	0.969591	1.04899	1.04315	1.07677	1.0689		-22.2064	-24.2264	-22.0734	-12.7879	-18.7432	-15.2972	-27.9794
146204	\N	\N	\N		1	1	1	1	1	106.31	1
146205	70465	WD repeat domain 77	Wdr77		1.176	1.3705	1.82277	1.74327	1.10276	1.26727	1.12806		1	-10.9515	-1.16772	0.85859	0.995284	-6.09882	1
146206	218639	ADP-ribosylation factor-like 15	Arl15		1.55611	2.70206	2.23812	3.14488	1.1477	1.31287	0.74678		1	-13.3106	0.981727	-0.400446	1	0.097722	1
146207	70575	glucose-fructose oxidoreductase domain containing 2	Gfod2		1.29234	1.10852	1.17677	1.02341	0.939479	0.844268	0.612034		-31.5852	-23.9101	0.693436	-2.81777	-13.7184	0.999959	-3.46686
146208	18030	nuclear factor, interleukin 3, regulated	Nfil3		1.19681	2.26002	1.81939	0.790238	0.348094	0.614863	0.458608		-4.8375	1	-10.9644	0.955676	0.999989	0.999972	0.997089
146209	\N	\N	\N		1.07866	2.18262	1.90158	2.0163	1.31212	1.39653	1.47924		0.99998	-0.855475	-25.7197	0.514882	0.999958	0.878763	0.999888
146210	328795	ubiquitin associated and SH3 domain containing, A	Ubash3a		1	1	1	1	1	1	1
146211	20813	signal recognition particle 14	Srp14		1.03228	1.08505	1.4378	1.54208	1.46783	1.20728	1.33503		1	0.999998	-27.4424	0.861791	-9.72846	0.999518	0.999994
146212	20916	succinate-Coenzyme A ligase, ADP-forming, beta subunit	Sucla2		1.06132	0.999717	1.05178	1.13245	0.91391	0.917467	0.798183		-11.521	-19.03	-25.9439	-19.9351	-33.0201	-0.511819	-27.7575
146213	217835	Ras and Rab interactor 3	Rin3		1.16067	1.18095	1.28933	1.35979	1.12286	0.993749	0.897151		0.999846	-2.50534	0.0985798	-32.7816	0.595768	-3.57241	0.996398
146214	21357	TAR (HIV) RNA binding protein 2	Tarbp2		1.01731	0.944301	1.04279	1.07672	1.1161	1.07877	1.01156		-7.2225	-0.673053	-30.4336	-6.65658	-13.3189	-31.833	-20.3258
146215	213452	receptor interacting protein kinase 5	Ripk5		1.00138	1.08797	1.15626	0.861506	0.877755	0.877531	1.03227		-0.0664345	-1.28532	-33.0094	-1.26278	-9.52584	-27.6836	-0.256718
146216	20652	sterol O-acyltransferase 1	Soat1		0.735841	0.527159	0.726751	0.751987	0.378061	0.562491	0.521999		-6.14733	0.999946	-4.64456	0.888517	0.964846	0.97063	-3.89904
146217	\N	\N	\N		1	1	1	1	1	1	279.261
146218	229357	G protein-coupled receptor 149	Gpr149		1	1	1	1	1	1	1
146219	14611	gap junction membrane channel protein alpha 3	Gja3		1	1	1	1	1	1	1
146220	65247	ankyrin repeat and SOCS box-containing protein 1	Asb1		1.05113	1.09689	1.22286	0.94454	1.08384	1.30054	1.13922		-20.7175	-13.0534	-23.1253	0.98712	-9.67973	-2.62099	0.765928
146221	433375	cellular repressor of E1A-stimulated genes 1	Creg1		1.06447	1.22154	1.44684	1.66992	1.42557	1.9761	1.54626		0.999822	0.95883	-25.6088	1	-2.11851	0.997314	0.974571
146222	330361	expressed sequence AW146020	AW146020		0.984599	1.02638	0.869808	0.843502	0.683896	0.800581	1.04614		-0.609153	0.999796	-32.102	0.762287	-30.5023	-26.0311	-3.16973
146223	59049	solute carrier family 22 (organic cation transporter), member 17	Slc22a17		1	1	1	1	1	1	1
146224	59049	solute carrier family 22 (organic cation transporter), member 17	Slc22a17		1.12907	1.02055	0.88607	0.748316	0.916338	1	0.990808		0.950954	-14.5849	-7.79071	NA	-32.0567	-32.8193	-6.81582
146225	64164	interferon alpha responsive gene	Ifrg15		1.11902	1.32842	1.57466	1.19259	0.989943	0.917824	0.878617		0.813542	-32.362	-2.45916	-7.72945	0.999648	-0.736668	1
146226	65100	zinc finger protein of the cerebellum 5	Zic5		1	1	1	1	1	1	1
146227	110959	nudix (nucleoside diphosphate linked moiety X)-type motif 19	Nudt19		1.25182	0.760371	1.09916	1.45431	1.57622	1.52255	1.27819		0.999835	0.999997	0.827695	0.999983	0.979962	0.928846	-10.9929
146228	65115	brain expressed, associated with Nedd4	Bean		1	1	1	1	1	1	1
146229	52409	DNA segment, Chr 5, ERATO Doi 798, expressed	D5Ertd798e		1	1	1	1	1	1	1
146230	68020	RIKEN cDNA 2810002N01 gene	2810002N01Rik		1.06608	0.983421	1.00688	1.15191	1.25902	1.18143	1.10906		0.790995	0.999632	-9.75351	0.961211	-30.3821	-0.898799	-32.5609
146231	14272	farnesyltransferase, CAAX box, alpha	Fnta		1.07077	1.27163	1.47919	1.07468	1.02756	0.970123	1.15269		-16.3477	-29.8642	-17.5197	-29.1401	0.947433	-1.77948	0.999973
146232	68393	monoacylglycerol O-acyltransferase 1	Mogat1		1	1	1	1	1	0.00636124	1
146233	52906	Abelson helper integration site	Ahi1		1	1	1	1	0.00990862	1	1
146234	208171	transmembrane serine protease 7	Tmprss7		0.937791	0.890552	0.748394	0.766992	0.868611	0.82385	1.1006		0.795092	-6.03348	-23.2641	-0.897649	-10.5454	-15.1475	0.913008
146235	68625	RIKEN cDNA 1110020C03 gene	1110020C03Rik		1	1	1	1	1	1	1
146245	14860	glutathione S-transferase, alpha 4	Gsta4		1.1525	0.853964	1.23635	1.62728	1.77695	2.24204	1.75195		1	1	0.98382	1	0.996236	1	0.999979
146246	68737	angel homolog 1 (Drosophila)	Angel1		1.04519	1.03121	1.00026	0.879701	0.930718	0.83585	0.873807		-6.81741	-20.1986	-27.3996	-1.10057	-30.1706	-5.71422	-33.0201
146247	69068	RIKEN cDNA 1810011O10 gene	1810011O10Rik		0.971634	0.639816	0.742408	0.719591	1.12477	1.19761	0.683214		-1.22675	-22.5184	-32.27	-13.4267	0.710772	0.0479689	-2.54999
146248	15431	homeo box D11	Hoxd11		1	1	1	1	1	1	1
146249	15574	Hus1 homolog (S. pombe)	Hus1		1.00181	0.887853	0.921891	0.918256	0.827228	0.802511	0.811336		-11.8465	0.589658	-33.005	0.891153	-4.32961	0.822155	-13.0036
146250	16145	interferon gamma induced GTPase	Igtp		1.05234	0.813613	0.664615	0.38909	0.462156	0.388951	0.362023		0.999999	0.99991	-30.4642	0.999999	-8.84065	1	0.616013
146251	18793	plasminogen activator, urokinase receptor	Plaur		1.05095	1.0119	1.2543	1.0501	1	0.843344	0.954749		-23.8989	NA	-23.6954	-28.4665	-32.7017	NA	0.662397
146252	218444	predicted gene, EG218444	EG218444		1	1	1	1	1	1	1
146253	269470	WD repeat domain 3	Wdr3		0.975741	1.55062	1.76501	1.3797	1.34449	1.21339	1.31407		0.999967	0.999833	-29.3216	0.926175	1	0.999314	1
146254	\N	\N	\N		1	1	1	1	1	1	1
146255	71531	RIKEN cDNA 9030411M15 gene	9030411M15Rik		1	1	1	1	1	1	1
146256	\N	\N	\N		1	1	0.749128	1	0.927172	1	1		NA	NA	NA	NA	NA	NA	0.811208
146257	\N	\N	\N		1	1	1	1	103.415	1	1
146258	19679	phosphatidylinositol transfer protein, membrane-associated 2	Pitpnm2		1.06942	0.898443	0.709113	0.819876	0.975831	0.914555	1.19482		-1.46828	-31.6063	-23.77	-18.4588	-17.3878	-3.02945	0.969648
146259	20016	RNA polymerase 1-1	Rpo1-1		0.986473	1.11492	1.28143	1.15193	1.18648	1.12016	1.24395		0.342611	0.866113	-31.6749	-1.46072	-2.00733	0.992205	0.998837
146260	234857	spire homolog 2 (Drosophila)	Spire2		1	1	1	1	1	1	1
146261	20446	ST6 (alpha-N-acetyl-neuraminyl-2,3-beta-galactosyl-1,3)-N-acetylgalactosaminide alpha-2,6-sialyltransferase 2	St6galnac2		0.986213	1.1884	0.837228	0.804152	0.833684	0.906591	1.03313		0.714169	0.67204	-32.0031	-6.88625	0.502157	-27.7946	0.602533
146262	20585	helicase-like transcription factor	Hltf		1.03163	1.01697	1	0.999807	1	135.232	1		-33.0202	NA	-28.224	NA	-31.639	NA	NA
146263	215194	cDNA sequence BC021438	BC021438		1.07976	1.2139	1.33057	1.24808	1.16271	1.06949	1.17952		0.987493	0.403781	-10.0162	-13.254	0.938042	0.7094	0.999753
146264	\N	\N	\N		1	1	117.344	1	1	1	1
146265	20687	trans-acting transcription factor 3	Sp3		0.967045	0.891968	1.29114	1.13505	0.897464	0.917636	1.0965		-2.94197	-5.90872	-28.0337	-11.2573	-4.78074	-9.57542	0.983373
146266	28028	mitochondrial ribosomal protein L50	Mrpl50		1.04269	1.01461	1.25681	1.24449	1.14746	0.98812	0.892022		0.999962	0.952082	-15.8318	-31.0897	-30.2176	0.704947	0.999985
146267	29849	olfactory receptor 159	Olfr159		1.13468	1.01352	0.95614	0.00606261	0.955096	0.829305	0.921556		NA	NA	-16.4971	NA	-31.4956	NA	-21.6745
146268	50934	solute carrier family 7 (cationic amino acid transporter, y+ system), member 8	Slc7a8		0.925386	0.8451	1.00758	0.997329	1.03153	0.827098	0.78095		-32.9995	-30.3325	-19.4658	-0.926825	-2.44526	0.676228	-32.8545
146269	53881	solute carrier family 5 (inositol transporters), member 3	Slc5a3		1	1	1	95.6386	1	0.721306	1
146270	54214	golgi autoantigen, golgin subfamily a, 4	Golga4		1.12342	1.11224	1.35216	1.22932	1.1153	1.01944	1.10845		0.839855	-5.56741	-4.29242	-31.2555	-6.10617	-6.81696	0.99861
146271	54450	interleukin 1 family, member 5 (delta)	Il1f5		1	1	1	1	1	1	1
146272	104086	cytochrome P450, family 27, subfamily a, polypeptide 1	Cyp27a1		1.32824	2.01851	1.89763	1.90493	1.46222	1.72281	1.77803		0.999991	0.955618	0.358132	0.999759	0.999999	0.999915	0.99999
146273	76645	polycystic kidney disease 1 like 2	Pkd1l2		1	1	1	1	1	1	1
146274	\N	\N	\N		1	1	1	1	1	1	1
146275	66922	related RAS viral (r-ras) oncogene homolog 2	Rras2		1.02804	1.03925	1.42516	1.25384	1.03603	0.801842	0.911456		0.901515	-27.8421	-29.7525	0.874874	-26.9871	-10.2453	0.999818
146276	12496	ectonucleoside triphosphate diphosphohydrolase 2	Entpd2		0.983318	0.920105	0.895324	0.723219	0.75577	0.838261	1.12961		0.988255	0.932929	-32.1374	-1.27393	-17.0354	-7.94315	-10.2565
146277	12642	cholesterol 25-hydroxylase	Ch25h		1	1	307.089	1	1	1	1
146278	83815	centromere protein Q	Cenpq		0.875023	0.95881	0.925789	0.591878	0.624745	0.842705	0.777198		0.998436	0.992227	-13.9935	-8.00291	-30.3162	-1.1087	-24.7889
146279	12957	crystallin, beta A1	Cryba1		1	140.236	1	1	1	1	1
146280	319566	RIKEN cDNA D030034A15 gene	D030034A15Rik		1	1	1	1	1	1	1
146281	258652	olfactory receptor 1131	Olfr1131		1.08551	1.15932	1.03788	0.861566	0.773754	0.898976	1.086		-1.67276	0.960828	-14.2698	-12.7955	-5.18505	-14.1806	-29.4101
146282	214150	eukaryotic translation initiation factor 2C, 3	Eif2c3		1	1	1	1	1	1	1
146283	98828	cell division cycle 123 homolog (S. cerevisiae)	Cdc123		1.03462	1.01872	1.15912	1.08871	1.22537	1.06064	1.0584		-0.691079	0.999934	-19.3812	-6.62545	-28.181	-7.44337	0.988263
146284	13543	dishevelled 2, dsh homolog (Drosophila)	Dvl2		1.04852	1	0.853555	0.771926	0.869617	0.829468	1.08713		-6.39563	-1.62818	-31.0386	-24.5795	NA	NA	0.996918
146285	67821	ATPase, (Na+)/K+ transporting, beta 4 polypeptide	Atp1b4		1	1	1	1	1	1	1
146286	13709	E74-like factor 1	Elf1		1.16191	1.00764	1.30165	1.00182	0.882303	0.814809	0.893162		-32.997	-0.652149	0.497501	0.976038	-32.6129	-1.80437	0.999383
146287	108012	adaptor-related protein complex 1, sigma 2 subunit	Ap1s2		1.064	0.866591	0.850643	0.981326	0.940861	0.764397	0.863784		-32.9305	-23.2786	-21.3056	0.790392	-4.65099	-8.19049	-2.53476
146288	18286	outer dense fiber of sperm tails 2	Odf2		1	1	1	1	1	1	1
146289	109050	RIKEN cDNA 6530418L21 gene	6530418L21Rik		1	1	1	1	1	1	1
146290	16880	leukemia inhibitory factor receptor	Lifr		3.02566	6.58212	6.98601	4.00052	1.86803	1.97263	1.24636		1	0.954531	0.999997	0.983315	1	-12.1677	1
146291	22268	uroplakin 1B	Upk1b		1	1	1	1	1	1	1
146292	14060	coagulation factor XIII, beta subunit	F13b		1.08035	0.956419	0.914044	0.977212	0.934901	0.979018	1.08292		-28.0475	-8.18314	-5.15738	-28.7599	-17.967	-4.55987	-2.48433
146293	\N	\N	\N		1	1	1	1	1	1	1
146294	69940	exocyst complex component 1	Exoc1		0.945833	1.07323	1.05037	1.05581	1.01242	0.90453	0.93778		-11.1444	-31.2147	-10.5329	-0.229707	-5.12285	-7.16467	-13.5815
146295	110350	dynein cytoplasmic 2 heavy chain 1	Dync2h1		1	1	1	1	1	1	1
146296	20170	Hermansky-Pudlak syndrome 6	Hps6		1.02557	0.650928	0.709351	0.655596	0.877414	0.811398	0.665267		1	-0.767347	-29.2241	0.96354	1	1	0.999988
146297	258715	olfactory receptor 421	Olfr421		1	1	1	1	1	1	1
146298	243880	NLR family, pyrin domain containing 4A	Nlrp4a		1	1	1	1	0.00795697	1	1
146299	\N	\N	\N		1	1	1	1	1	1	1
146300	18115	nicotinamide nucleotide transhydrogenase	Nnt		1.00329	0.922583	0.835489	0.802205	0.770905	0.884082	0.833313		0.976417	0.997576	-32.9541	-1.61714	-9.91336	0.821083	0.795886
146301	18115	nicotinamide nucleotide transhydrogenase	Nnt		1.03295	0.933745	0.862628	0.823172	0.780008	0.911566	0.873076		0.808527	0.987057	-27.8989	-8.3283	-15.5689	-1.32011	-0.463601
146302	268512	solute carrier family 26, member 11	Slc26a11		1.13861	0.971355	1.0601	0.971682	0.90273	1.27061	1.14037		-27.0618	-2.35167	0.0791127	0.998876	-26.9352	0.149026	-14.5463
146303	72565	uveal autoantigen with coiled-coil domains and ankyrin repeats	Uaca		0.898912	0.948219	1.32478	1.18561	0.902652	0.951272	1.16623		-0.137895	-8.30795	-7.39201	-23.8046	-22.7937	-1.04237	0.990587
146304	18559	phosphatidylcholine transfer protein	Pctp		0.875978	1.11857	0.880867	0.89392	1.32685	1.4616	1.33174		-14.96	0.579467	-10.932	0.977781	-14.9783	0.620633	-11.9805
146305	17933	myelin transcription factor 1-like	Myt1l		1	1	1	1	1	1	1
146306	13681	eukaryotic translation initiation factor 4A1	Eif4a1		1.13972	1.11617	1.7736	1.74591	1.70648	1.49887	1.24953		1	1	-1.54087	0.999999	-4.26474	0.9608	1
146307	\N	\N	\N		1	1	1	1	1	1	1
146308	18300	oncoprotein induced transcript 1	Oit1		1	1	1	1	1	1	1
146309	56784	GTPase activating RANGAP domain-like 1	Garnl1		1.05687	1.19954	1.12881	1.00342	0.821658	0.898582	0.956698		-32.9343	0.92902	-16.6724	-2.25471	0.928402	-24.2786	-0.751737
146310	101358	F-box and leucine-rich repeat protein 14	Fbxl14		1.00155	0.866332	1.05421	1.06973	1.30136	1.12591	1.15411		-18.865	0.968248	-33.0106	-5.72553	-2.30549	-2.32197	-23.4164
146311	101943	splicing factor 3b, subunit 3	Sf3b3		1.03772	0.970466	1.12227	1.05352	1.0537	1.27704	1.18227		-26.4072	-26.3686	-29.4985	0.534854	-30.6662	-3.0606	-11.0656
146312	104443	neuropeptide FF receptor 2	Npffr2		1	1	1	1	1	1	1
146313	\N	\N	\N		1.17862	1.01267	0.924972	0.890323	0.784988	0.835692	1.20835		-12.3499	-2.52275	-7.12321	-6.82863	-32.6397	-4.11663	-21.1979
146314	75764	GIY-YIG domain containing 2	Giyd2		1.07698	1.05228	1.02689	0.967138	0.878627	0.955267	0.973194		-24.6722	0.283318	-7.81391	-19.1255	-16.7804	-27.2286	-27.4716
146315	28000	PRP19/PSO4 pre-mRNA processing factor 19 homolog (S. cerevisiae)	Prpf19		0.959765	1.34068	2.33001	2.17032	1.69534	1.57552	1.55704		1	1	-26.1446	0.999999	0.996411	0.999998	1
146316	64450	G protein-coupled receptor 85	Gpr85		1	1	1	1	1	1	1
146317	434350	RIKEN cDNA 9430091E24 gene	9430091E24Rik		1	1	1	1	1	1	1
146318	76071	janus kinase and microtubule interacting protein 1	Jakmip1		1	1	1	1	1	1	1
146319	\N	\N	\N		1	1	1	1	1	1	1
146320	66284	RIKEN cDNA 1810036H07 gene	1810036H07Rik		1	1	1	1	1	1	1
146321	258946	olfactory receptor 348	Olfr348		1	1	1	1	1	1	1
146322	68312	glutathione S-transferase, mu 7	Gstm7		1.09796	0.910996	1.00901	0.918577	0.871624	0.754345	0.704886		-17.9167	-6.5791	-15.752	0.884442	-15.8102	0.990614	-32.7953
146323	68312	glutathione S-transferase, mu 7	Gstm7		1.0223	0.957318	0.880093	0.892113	0.799474	0.741467	0.691613		-10.5432	0.292082	-31.6413	0.947356	-27.9489	0.996434	-7.87111
146324	12055	B-cell CLL/lymphoma 7C	Bcl7c		0.961236	0.872551	1.03262	1.04901	0.986386	0.694941	0.802564		-23.5044	-32.11	-26.178	0.999952	-1.73261	0.916128	-28.3324
146325	72026	tRNA 5-methylaminomethyl-2-thiouridylate methyltransferase	Trmu		1	1	1	1	1	1	1
146326	68539	transmembrane protein 109	Tmem109		1.07016	0.909477	0.991359	1.22742	1.22991	1.11272	0.912661		0.999874	0.999895	-4.56662	0.502608	-0.129828	-0.419025	-31.9824
146327	14299	frequenin homolog (Drosophila)	Freq		1	1	1	1	1	1	1
146328	14299	frequenin homolog (Drosophila)	Freq		1	1	1	1	1	1	1
146329	232370	calsyntenin 3	Clstn3		0.758899	0.644196	0.670818	1.17746	1.31897	0.926804	0.87622		-13.785	-2.38715	-2.43881	-27.3211	0.843724	-18.646	0.635011
146330	\N	\N	\N		1	1	1	1	1	1	1
146331	68925	RNA polymerase II associated protein 1	Rpap1		1.07018	1.11726	1.21533	1.20992	0.985832	0.984459	0.840422		0.917591	-31.71	-13.2595	-31.448	-2.60323	0.798699	0.935506
146332	15218	forkhead box N1	Foxn1		1	1	1	1	1	1	1
146333	69123	RIKEN cDNA 1810022C23 gene	1810022C23Rik		0.90858	1.03046	0.704627	0.637407	0.917884	1.22833	1.09469		0.999992	-14.2312	-11.5009	0.512611	-29.7748	-12.9174	0.999025
146334	15932	iduronidase, alpha-L-	Idua		1.29786	1	1	1	0.881711	1	1.23443		NA	-24.8806	-0.0807497	NA	NA	NA	NA
146344	16183	interleukin 2	Il2		1.07668	0.983313	0.868448	0.797104	0.858988	0.773149	1.03996		-2.80239	-6.47697	-24.4299	0.458462	-32.9975	-32.7487	-13.5037
146345	\N	\N	\N		1.00899	1.13457	1.23175	1.31452	1.34901	1.086	0.869359		0.415617	0.714931	-32.8567	-21.6815	-12.329	-9.81287	-1.91008
146346	71276	coiled-coil domain containing 57	Ccdc57		1.07311	1.07071	1.00631	0.952147	1.01614	0.921514	1.03664		-23.6193	-31.8595	-16.5126	-13.0235	-17.2424	-27.5638	-32.4051
146347	432508	cleavage and polyadenylation specific factor 6	Cpsf6		1.07125	0.854256	1.12827	0.993228	0.883681	0.979469	0.97762		-32.6266	0.00377234	-9.6569	-29.5301	0.854522	-28.9092	-0.162834
146348	16582	kinesin family member C3	Kifc3		1.02124	0.63692	0.639183	0.949924	1.09638	0.721365	0.831088		-26.609	-16.5412	-31.8467	0.971604	0.999769	-1.64385	0.999734
146349	19063	palmitoyl-protein thioesterase 1	Ppt1		1.18572	0.986293	0.924827	0.932638	0.847655	1.04647	0.968835		-12.7398	0.670157	0.744719	-22.043	-31.8081	-27.1273	-9.96575
146350	71434	RIKEN cDNA 5530400B01 gene	5530400B01Rik		1.05861	1.21971	2.44669	1.47831	1.01875	1.04128	0.896663		0.965714	-32.3954	-27.5946	-30.1611	-3.52339	-17.1198	1
146351	195018	zinc finger, ZZ-type with EF hand domain 1	Zzef1		1.2365	1	0.972428	1.01232	0.914761	1	0.914079		-21.9741	-22.8623	-2.5891	NA	NA	NA	-32.9662
146352	\N	\N	\N		1	1	1	1	1	1	1
146353	233189	ATP binding domain 3	Atpbd3		1.10993	1.43524	1.30605	1.19383	1.18197	1.1482	0.898412		0.788645	0.652079	-4.04555	-0.332078	0.999996	-3.56598	0.998626
146354	71711	MUS81 endonuclease homolog (yeast)	Mus81		1.07433	1.06937	0.881808	0.827876	0.778561	0.752886	0.675301		0.580684	0.974185	-15.9761	0.995091	-17.4941	0.999983	-3.30375
146355	245688	retinoblastoma binding protein 7	Rbbp7		1.03994	1.02929	1.17826	1.2337	1.20167	1.18695	1.41357		0.901971	0.66464	-25.9109	0.422923	-28.9427	0.999931	0.211285
146356	\N	\N	\N		1	1	1	1	1	1	1
146357	\N	\N	\N		0.988745	0.9691	1.02258	1.11835	1.21651	1.23138	0.980821		0.162658	0.997967	-31.635	0.999225	-23.7654	-29.1296	-27.9539
146358	70754	RIKEN cDNA 6330404A07 gene	6330404A07Rik		0.888569	0.949905	0.780766	0.744308	0.822476	0.793699	0.982351		0.999535	0.845237	-2.54396	0.982165	-20.7406	-32.4172	0.992809
146359	20295	chemokine (C-C motif) ligand 17	Ccl17		1	1	0.0073084	1	1	1	1
146360	230904	F-box protein 2	Fbxo2		1.05557	1.0405	1.00163	0.906184	0.917984	0.935551	0.99096		-7.33084	-10.662	-21.0339	-16.6616	-23.8002	-32.6019	-33.0068
146361	\N	\N	\N		1	1	1	1	1	1	1
146362	237958	RIKEN cDNA 4933407P14 gene	4933407P14Rik		1	1	117.181	1	1	1	1
146363	74098	RIKEN cDNA 0610037L13 gene	0610037L13Rik		1.19053	1.0512	1.45778	1.43692	1.12124	0.941541	0.879582		0.999983	-3.57721	0.576598	-18.1258	-21.8616	-1.81763	0.999992
146364	279766	rhomboid domain containing 3	Rhbdd3		1.06168	1.0093	1.15723	1.08012	1.03461	1.20171	1.09542		-9.66935	-25.9974	-15.773	0.902139	-32.4398	-5.84546	0.301936
146365	231440	RIKEN cDNA 9130213B05 gene	9130213B05Rik		1	1	1	1	1	1	1
146366	74319	RIKEN cDNA 1110005A03 gene	1110005A03Rik		1.08895	1.06613	0.878261	0.936671	0.941439	0.92354	0.776723		-18.2299	-19.9171	-12.0436	-13.7206	-18.6883	0.974384	-2.92771
146367	50884	NCK-associated protein 1	Nckap1		1.12105	1.35873	1.39573	1.46099	1.19523	1.31684	1.41319		0.980691	-4.05249	-14.216	0.52824	0.809544	0.943302	0.916161
146368	53314	basic leucine zipper transcription factor, ATF-like	Batf		1.05714	1.0244	0.964336	0.948791	0.803625	0.843445	0.941963		-25.7525	-0.358594	-25.0131	-3.67401	-31.3362	-23.9426	-29.3228
146369	231842	RIKEN cDNA 6530401C20 gene	6530401C20Rik		1.02359	0.814256	0.843398	0.829955	0.732587	0.70221	0.849195		-1.28373	0.944979	-31.5182	0.992296	-0.334004	-3.12918	-2.48135
146370	231440	RIKEN cDNA 9130213B05 gene	9130213B05Rik		1	1	0.881161	0.794571	1	0.00715047	1		NA	NA	NA	NA	NA	NA	-0.230918
146371	66597	tripartite motif protein 13	Trim13		1.08939	0.778249	0.907448	1.13392	0.993417	0.769341	1.04298		-7.35245	-30.4111	-16.5141	0.862355	0.790786	-27.922	-13.5365
146372	56185	hydroxyacid oxidase (glycolate oxidase) 3	Hao3		1.00179	0.830598	0.925984	0.584535	0.747445	0.834146	0.637352		0.468165	-8.15184	-33.0186	-19.2316	-18.744	-0.672424	-29.9546
146373	266692	copine I	Cpne1		0.0110618	0.00824969	0.875111	1.0487	0.87902	1.11959	1		-17.3077	-20.1102	NA	NA	NA	NA	-27.9828
146374	12405	cerebellin 2 precursor protein	Cbln2		1	114.96	1	1	1	1	1
146375	12427	cyclin A1	Ccna1		1	1	1	1	1	1	1
146376	12554	cadherin 13	Cdh13		0.886849	0.866899	0.854471	0.99067	0.872781	0.899133	0.945503		-32.735	-5.20572	-7.93313	-10.8369	-8.68789	-24.2329	-2.61283
146377	243529	H1 histone family, member X	H1fx		1	1	1	1	1	1	1
146378	12729	chloride channel, nucleotide-sensitive, 1A	Clns1a		1.06256	1.08728	1.33099	1.29629	1.20939	1.17569	1.24165		0.999931	0.989189	-11.7296	0.92647	-4.45573	0.998349	0.99999
146379	230233	inhibitor of kappa light polypeptide enhancer in B-cells, kinase complex-associated protein	Ikbkap		1.15286	1.26977	1.29937	1.23758	1.07494	1.04985	0.990303		0.979156	-11.5061	0.0978447	-20.4845	0.995464	-32.3919	0.998893
146380	77674	defensin beta 12	Defb12		1	1	1	1	1	1	1
146381	13014	cystatin B	Cstb		0.993945	0.954913	1.15082	1.09428	1.16178	1.14053	1.43261		-21.2321	-9.69565	-32.9539	-12.8927	-29.4034	0.906617	-11.2795
146382	94176	dedicator of cyto-kinesis 2	Dock2		0.940969	1	0.742548	0.808609	0.890451	0.842956	0.922192		-9.97062	-7.50547	-23.7639	-18.4431	NA	NA	0.999967
146383	13113	cytochrome P450, family 3, subfamily a, polypeptide 13	Cyp3a13		1.39422	0.959793	0.83933	1.25304	1.42074	1.86193	1.47472		-12.7696	-3.05769	-4.01525	0.91832	-31.9955	-1.59606	-18.6255
146384	67690	RIKEN cDNA 1700016G05 gene	1700016G05Rik		1.11768	1	1	1	0.815847	1	1		NA	NA	-5.58202	NA	NA	NA	0.780623
146385	13614	endothelin 1	Edn1		1	1	0.00795051	0.909234	1	1	1
146386	13821	erythrocyte protein band 4.1-like 1	Epb4.1l1		0.979909	1.03192	1	1	0.97196	0.00555762	0.95006		NA	-31.2877	-32.1159	NA	-25.8702	NA	NA
146387	69597	AFG3(ATPase family gene 3)-like 2 (yeast)	Afg3l2		1.05466	0.939987	1.33025	1.15249	1.27809	1.22233	1.37262		-2.9818	0.900742	-23.8107	0.428735	-21.2246	0.995643	0.982126
146388	14012	epithelial V-like antigen 1	Eva1		1.14487	0.994502	0.803295	0.941189	0.873628	1.01972	0.910609		-13.1714	0.389437	0.395811	-30.01	-32.7695	-3.4639	0.996665
146389	218210	nucleoporin 153	Nup153		1.13861	1.24815	1.50301	1.37694	1.1392	1.1727	1.10046		0.999992	-0.0571167	-0.0846142	0.768437	0.994652	-3.85841	1
146390	218210	nucleoporin 153	Nup153		1.03128	1.32587	1.51144	1.19288	1.04301	1.18566	1.11942		0.692191	-24.213	-27.9641	0.590223	0.99894	-3.34244	0.999999
146391	69895	RIKEN cDNA 2010109N14 gene	2010109N14Rik		1.07993	1.19403	1.30881	1.52281	1.13035	1.23294	0.930268		0.99784	-11.2135	-21.1981	-0.952524	-3.20977	-22.678	0.631363
146392	258938	olfactory receptor 1417	Olfr1417		1	1	1	1	1	1	1
146393	\N	\N	\N		1	1	1	1	1	1	1
146394	70186	RIKEN cDNA 2310056P07 gene	2310056P07Rik		1.05466	0.965923	1.07934	1.28979	1.48772	1.47926	1.22287		0.902429	0.99981	-24.3394	0.999753	-29.0058	0.277475	-17.6368
146395	219151	scavenger receptor class A, member 3	Scara3		1.17766	1.14189	0.90807	0.932861	0.715363	0.828879	0.975811		-19.0526	0.997922	-1.62957	0.0440326	-7.6861	-30.8356	-11.4435
146396	\N	\N	\N		1	1	1	1	1	1	1
146397	17698	moesin	Msn		1	1	1	1.01386	1	1	1		-29.5739	NA	NA	NA	NA	NA	NA
146398	171244	vomeronasal 1 receptor, G9	V1rg9		1	1	0.664106	1	1	1	1		NA	NA	NA	NA	NA	NA	0.0823513
146399	\N	\N	\N		1	1	1	1	1	1	1
146400	232339	ankyrin repeat domain 26	Ankrd26		0.96877	0.925063	1.04223	0.810574	0.920752	0.899778	1.09416		-2.1762	-22.1471	-31.1248	-17.1864	-23.1396	-20.5486	-29.8652
146401	\N	\N	\N		1	1	1	92.6014	1	1	1
146402	11426	microtubule-actin crosslinking factor 1	Macf1		1	1	1	1	1	1	1
146403	20932	surfeit gene 4	Surf4		0.993768	0.805579	1.21777	1.54805	1.44507	1.06625	0.999581		0.99985	0.997334	-32.9024	-22.6797	0.221925	-33.0198	-0.40754
146404	20932	surfeit gene 4	Surf4		1.01669	0.915316	1.38331	1.40949	1.40731	1.13181	1.09671		0.999457	0.999414	-31.8798	-4.48059	-12.1186	-11.0839	0.99863
146405	433766	tripartite motif-containing 63	Trim63		1	1	0.690287	1	0.6933	1	1		NA	NA	NA	NA	NA	NA	0.850615
146406	18440	purinergic receptor P2X-like 1, orphan receptor	P2rxl1		1	1	1	1	1	1	1
146407	\N	\N	\N		1	1	1	1	1	1	1
146408	72836	protection of telomeres 1B	Pot1b		1	1	0.916815	1	1	1	1		NA	NA	NA	NA	NA	NA	-17.8323
146409	258060	olfactory receptor 1181	Olfr1181		1	1	1	1	1	1	1
146410	22240	dihydropyrimidinase-like 3	Dpysl3		1.00643	1	1	1.09768	0.995052	1.04737	0.945727		-15.7787	-31.3707	-33.0202	NA	NA	NA	NA
146411	73266	spermatogenesis associated glutamate (E)-rich protein 6, pseudogene 1	Speer6-ps1		1	1	1	1	1	1	1
146412	239552	apolipoprotein L, 2	Apol2		1	0.010639	1	1	1	1	1
146413	75172	RIKEN cDNA 4930528G09 gene	4930528G09Rik		1	1	1	1	1	1	1
146414	258951	olfactory receptor 339	Olfr339		1	1.16495	0.00774892	1	1	0.00836034	1		NA	NA	NA	NA	-17.0222	NA	NA
146415	24044	secretory carrier membrane protein 2	Scamp2		0.970395	1.0287	1.20267	1.09374	1.08776	0.966229	1.19283		-7.92173	-9.40925	-28.1346	-26.7877	-28.65	0.707089	0.80367
146416	26410	mitogen activated protein kinase kinase kinase 8	Map3k8		1.03055	1.08259	0.772481	0.777855	0.700066	0.630649	0.906518		0.946363	0.999621	-30.166	0.999857	-21.8607	-12.2015	0.960539
146417	\N	\N	\N		1	1	1	1	1	1	1
146418	58234	SH3/ankyrin domain gene 3	Shank3		1.085	1.02147	1.26329	1.10178	1.10949	0.948892	1.1975		-17.0181	-17.2634	-20.6439	-27.1827	-31.9819	-3.09184	-0.0861607
146419	\N	\N	\N		1	1	1	1	1	1	1
146420	75732	IQ motif containing D	Iqcd		1.06609	0.955146	1.05159	0.995142	1.03302	0.986738	1.12439		-32.929	-29.1974	-20.5014	-32.3405	-25.8353	-6.58543	-24.5922
146421	75732	IQ motif containing D	Iqcd		1	1	1	1	1	1	1
146422	105732	expressed sequence AA409316	AA409316		1.1412	1.2569	1.71946	1.36558	1.02724	1.18109	1.22976		0.99906	-29.7203	-2.30758	0.0572297	0.938196	0.830148	1
146423	65256	ankyrin repeat and SOCS box-containing protein 2	Asb2		1.56134	3.66645	3.45595	1.80218	1.08548	0.789236	0.941621		0.999799	-23.7971	0.98502	-1.80804	1	-27.6814	1
146424	114479	solute carrier family 5 (sodium iodide symporter), member 5	Slc5a5		1	1	1	1	1	1	1
146425	76800	ubiquitin specific peptidase 42	Usp42		1.01764	0.938382	0.97158	0.791507	0.909286	0.809933	0.956356		0.153014	-13.5484	-31.2938	0.290007	-32.4567	-29.6089	-30.4177
146426	52187	Ras-related GTP binding D	Rragd		0.935912	1.10139	0.954699	0.837587	0.835747	0.825629	1.09776		0.760977	0.52263	-17.0787	0.720225	-20.6676	-11.4804	-22.2493
146427	258862	olfactory receptor 770	Olfr770		1	1	1	1	1	1	1
146428	78255	Ral GEF with PH domain and SH3 binding motif 2	Ralgps2		0.862746	0.908608	1.14251	1.20534	1.24645	1.28899	1.86577		-1.96518	-0.229359	-6.15778	0.53872	-16.3814	0.999999	-8.47509
146429	66411	tubulin folding cofactor B	Tbcb		0.984809	1.01204	1.22527	1.53056	1.47394	1.80173	1.38445		1	1	-31.1977	1	-31.8932	0.999997	0.987848
146430	68191	RIKEN cDNA 5330430P22 gene	5330430P22Rik		1	1	1	1	1	1	1
146431	14285	FBJ osteosarcoma related oncogene	Fosr		1	1	1	1	1	1	1
146432	68277	RIKEN cDNA 2310057M21 gene	2310057M21Rik		1.05681	1.06512	1.00203	0.813904	1.16623	0.86714	0.969272		-0.631975	-4.91474	-17.72	-5.45787	-24.0719	-32.8312	-33.0095
146433	258541	olfactory receptor 800	Olfr800		1	1	1	1	1	1	1
146434	258541	olfactory receptor 800	Olfr800		1	1	1	1	1	1	1
146435	214240	dispatched homolog 2 (Drosophila)	Disp2		95.583	1	1	1	1	1	1
146436	78708	RIKEN cDNA C630040K21 gene	C630040K21Rik		1	1	1	1	1	1	1
146437	237339	l(3)mbt-like 3 (Drosophila)	L3mbtl3		1.00019	0.941803	1.07102	0.743619	0.885597	0.669934	0.779258		0.963677	-5.17183	-33.0202	0.99996	-19.4567	0.618885	-18.3796
146438	\N	\N	\N		1	1	1	1	1	1	1
146439	79566	SH3 binding domain protein 5 like	Sh3bp5l		0.88516	1.07661	1.23853	1.06565	1.20223	1.09919	1.10632		-18.6383	0.492966	-3.82458	-9.28463	-15.2768	-7.73194	0.859733
146440	15182	histone deacetylase 2	Hdac2		1.05744	0.951788	1.01691	1.05578	0.889906	0.772566	0.941131		-31.953	-16.6967	-25.7275	-0.040845	-27.1598	-28.7776	-32.285
146441	70771	G-protein coupled receptor 173	Gpr173		1	1	1	0.695069	0.945099	0.760729	0.938253		0.999997	NA	NA	NA	NA	NA	NA
146442	68975	cofactor required for Sp1 transcriptional activation, subunit 8	Crsp8		1.05276	1.30698	1.35155	1.33703	1.15803	1.13543	0.932327		0.997436	-0.919013	-22.3639	-2.80028	0.991709	-16.021	0.998545
146443	15360	3-hydroxy-3-methylglutaryl-Coenzyme A synthase 2	Hmgcs2		0.789917	0.916305	0.4755	0.37296	0.513174	0.644427	0.500793		1	0.999504	-4.77144	0.872957	-25.4135	0.999736	0.999931
146444	70874	RIKEN cDNA 4921513I03 gene	4921513I03Rik		1	1	1	1	1	1	1
146445	328906	hypothetical protein D830029L11	D830029L11		1	1	1	1	1	1	1
146446	104444	REX2, RNA exonuclease 2 homolog (S. cerevisiae)	Rexo2		0.97234	1.26965	1.80881	2.08093	1.8367	1.97144	1.7831		0.999999	0.999939	-31.6966	0.999994	-1.30634	0.999843	0.999901
146447	22213	ubiquitin-conjugating enzyme E2G 2	Ube2g2		1.17245	1.33603	1.27315	1.17022	1.11419	1.06817	0.878587		-4.08631	-12.5378	-3.86626	-23.0305	0.901039	-8.19922	0.504608
146448	16206	leucine-rich repeats and immunoglobulin-like domains 1	Lrig1		1.02607	0.696925	0.860027	0.849334	0.864962	0.839904	0.846145		-0.327377	-1.5226	-30.1799	0.127499	0.999868	-0.154819	-1.07474
146449	\N	\N	\N		1.02437	1.29963	1.20324	0.981221	0.845385	0.923951	1.10468		-31.4189	-0.0539457	-30.4759	-13.9322	0.983067	-8.36906	0.460866
146450	328381	SH2 domain containing 4B	Sh2d4b		1	1	1	1	1	1	1
146451	442824	RIKEN cDNA G630030J09 gene	G630030J09Rik		1	1	1	1	1	1	1
146452	\N	\N	\N		1	1	1	1	1	1	1
146453	19259	protein tyrosine phosphatase, non-receptor type 5	Ptpn5		1	0.961984	0.896456	0.840034	1	1	1		NA	NA	NA	NA	-31.8488	NA	-18.0485
146454	243659	serine/threonine/tyrosine kinase 1	Styk1		1	1	1	1	1	1	1
146455	71804	RIKEN cDNA 2610016C23 gene	2610016C23Rik		108.393	1	0.68834	1	0.00748663	1	0.968195		NA	NA	NA	NA	NA	NA	-31.8959
146456	\N	\N	\N		1.11691	0.881186	1.5713	1.79404	1.91423	1.39674	0.873924		0.996306	0.999292	-21.6159	-0.0741112	-18.9696	-17.6024	0.909775
146457	104263	jumonji domain containing 1A	Jmjd1a		1.05821	1.01922	1.20742	0.901032	0.600105	0.937687	1.08747		-5.96929	1	-20.0449	-17.3197	-31.2005	-11.0185	0.715388
146458	228139	purinergic receptor P2X, ligand-gated ion channel, 3	P2rx3		1.08396	0.947955	0.8388	0.881629	0.808389	0.770774	0.917118		-1.65485	0.951949	-10.5123	0.996492	-17.1461	-8.81638	0.69112
146459	\N	\N	\N		1	1	1	1	1	1	1
146460	\N	\N	\N		1	1	1	1	1	1	1
146461	216820	dehydrogenase/reductase (SDR family) member 7B	Dhrs7b		0.933882	0.984296	0.95426	0.93941	1.14505	1.05823	0.847693		-9.69583	0.756389	-7.57318	-12.1087	-30.5236	0.968161	-16.6299
146462	27355	cDNA sequence X99384	X99384		0.823363	1.15958	1.10207	0.841031	0.917458	0.923489	1.04157		-0.286772	-13.3759	0.405642	-15.2702	-1.94847	-26.9713	-10.4368
146463	27416	ATP-binding cassette, sub-family C (CFTR/MRP), member 5	Abcc5		1	1	0.00778121	1	1	1	110.329
146464	27416	ATP-binding cassette, sub-family C (CFTR/MRP), member 5	Abcc5		1.07627	0.995265	0.969206	0.995158	0.972096	0.958243	1.38586		-32.9802	-31.6822	-24.9929	-30.06	-32.9819	0.702989	-31.3933
146465	230801	phosphatidylinositol glycan anchor biosynthesis, class V	Pigv		1	1	1	1	1	1	1
146466	74204	exportin 6	Xpo6		1.02917	1.22378	1.29732	1.17023	0.959554	1.05035	1.09268		0.485741	-23.7364	-28.1314	-20.7006	0.949703	-7.15193	0.998301
146467	74291	RIKEN cDNA 1700092E16 gene	1700092E16Rik		1	1	1	1	1	1	1
146468	217707	coenzyme Q6 homolog (yeast)	Coq6		1.09382	1.09331	1.13853	1.18396	1.00579	1.17637	1.21978		0.0405939	-32.8657	-10.6514	-0.227083	-10.7796	0.716743	-2.84075
146469	50783	LSM4 homolog, U6 small nuclear RNA associated (S. cerevisiae)	Lsm4		1.01465	1.01068	1.07215	1.11338	1.22381	1.26911	1.19091		-3.24626	0.951996	-31.6816	0.994056	-32.2988	0.792786	-12.8077
146470	271278	cDNA sequence BC024139	BC024139		1.08243	0.983145	0.925373	0.939243	1.02481	0.972351	0.961651		-21.385	-30.893	-16.5065	-30.2655	-31.9793	-27.8763	-16.9855
146471	54638	coiled-coil domain containing 22	Ccdc22		0.97886	0.942123	0.817109	0.863346	0.844789	0.978366	0.762502		0.965716	0.994205	-27.6151	-27.3805	-8.18257	0.999999	0.999666
146472	207686	RIKEN cDNA A330021E22 gene	A330021E22Rik		1.14416	0.777819	1.29685	0.96104	0.889512	1	0.972589		-29.3983	-12.0654	-10.7952	NA	0.421954	-31.4099	0.553261
146473	66654	testis expressed gene 12	Tex12		1.44263	1.11631	1.24681	1.55536	0.882986	0.87191	0.848442		0.997851	-8.4357	0.936457	-11.6569	-24.7982	-3.13936	-1.31233
146474	56275	RNA binding motif protein 14	Rbm14		1.12671	0.83635	1.56206	1.38222	1.3292	1.09176	0.908405		0.994452	0.970312	-7.15441	-14.5019	-0.570601	-12.3216	0.999978
146475	66765	RIKEN cDNA 4933411K16 gene	4933411K16Rik		1.09721	1	1.02981	0.878316	0.901679	0.7978	0.948203		-4.02142	0.866644	-6.21241	-20.2477	NA	NA	-5.62294
146476	56429	dermatopontin	Dpt		1.00243	0.981156	0.773923	0.874673	0.853271	0.865679	1.09873		-12.9698	-8.74027	-33.0073	-11.1011	-32.6095	-22.2404	0.296835
146477	636687	similar to Cadherin-11 precursor (Osteoblast-cadherin) (OB-cadherin) (OSF-4)	LOC636687		1.02372	1.02334	0.955118	0.979826	0.867301	0.792448	1.01503		-31.4358	-2.74707	-30.9411	0.850434	-31.0038	-32.161	-12.7895
146478	66931	RIKEN cDNA 1700010I14 gene	1700010I14Rik		1.04534	1.05073	0.868126	1.07549	0.85777	0.869013	0.8505		-7.64418	-2.93062	-7.57771	-4.3302	-6.81857	-2.1682	0.557184
146479	67009	tetratricopeptide repeat domain 23	Ttc23		0.862044	0.802394	0.77357	0.922501	1.18908	0.915902	1.17732		-10.6896	-1.8772	-3.57629	-9.84897	-0.0182876	-2.4924	0.599942
146480	258804	olfactory receptor 1240	Olfr1240		1	1	1	1	1	1	1
146481	67252	CAP, adenylate cyclase-associated protein, 2 (yeast)	Cap2		1	1	1	1	1	1	1
146482	12966	crystallin, gamma C	Crygc		1	1	1	0.00778901	1	1	1
146483	13074	cytochrome P450, family 17, subfamily a, polypeptide 1	Cyp17a1		1.42608	1.27252	3.97295	6.2355	5.52477	3.68	1.88352		1	1	0.716155	1	-1.3605	0.999699	1
146484	13190	dopachrome tautomerase	Dct		1.08975	1.45322	0.710766	0.790435	0.793006	1.06392	0.562347		-7.68681	-7.8531	-14.9518	-15.6981	-2.10675	0.640825	-3.09788
146485	258448	olfactory receptor 92	Olfr92		1	1	1	1	1	1	1
146486	258764	olfactory receptor 1099	Olfr1099		1	1	108.894	1	1	1	1
146487	223864	Rap guanine nucleotide exchange factor (GEF) 3	Rapgef3		1.04591	1.0365	1.16794	1.11888	1.14721	1.01771	1.09198		-0.0238504	0.71285	-9.8432	-15.2901	-11.8917	-1.92861	0.895301
146488	16763	ladinin	Lad1		1	104.574	1	0.00636453	1.07122	1	1		NA	-12.1629	NA	NA	NA	NA	NA
146489	13850	epoxide hydrolase 2, cytoplasmic	Ephx2		0.944168	0.942723	0.848473	0.783763	0.79629	1.00314	0.899132		0.980029	0.958184	-10.2723	-16.524	-10.0089	-3.00486	0.393573
146490	140494	ATPase, H+ transporting, lysosomal V0 subunit A4	Atp6v0a4		1	1	1	1	1	1	1
146491	\N	\N	\N		1	1	1	1	1	1	1
146492	228812	CDC91 cell division cycle 91-like 1 (S. cerevisiae)	Cdc91l1		1.12859	1.1952	0.838222	1.03691	0.9882	1.02812	1.17907		-14.3248	-16.2936	-3.07569	-15.2079	0.167323	-0.266378	-0.391512
146493	404334	olfactory receptor 1355	Olfr1355		1	1	1	1	1	1	1
146494	404334	olfactory receptor 1355	Olfr1355		1	1	105.853	1	1	1	1
146495	70357	Kv channel-interacting protein 1	Kcnip1		1	1	1	1	1	1	1
146496	216136	ilvB (bacterial acetolactate synthase)-like	Ilvbl		1.01481	1.00817	0.801118	0.739577	0.788456	0.871143	1.06962		0.999997	0.999726	-15.5879	0.791911	-16.2473	-4.57461	0.999145
146497	258962	olfactory receptor 53	Olfr53		1	1	1	1	1	1	1
146498	17939	N-acetyl galactosaminidase, alpha	Naga		1.02631	0.935971	0.760908	0.751066	0.793328	0.927399	1.00463		0.999648	0.991952	-14.6064	-5.67145	-7.29379	-16.4823	0.999248
146499	12417	chromobox homolog 3 (Drosophila HP1 gamma)	Cbx3		1.00887	0.816324	0.895264	0.850123	0.945048	0.884882	1.13178		0.51233	-9.97442	-16.3454	-1.12821	0.9167	-1.02643	-2.07272
146500	70730	RIKEN cDNA 6330409D20 gene	6330409D20Rik		1	1.03356	0.838022	0.754952	0.763684	1	1.0978		-0.623304	-11.0768	NA	NA	-2.96599	NA	0.639842
146501	77310	RIKEN cDNA C030010B13 gene	C030010B13Rik		1	1	0.00900325	1	1	1	1
146502	18354	olfactory receptor 54	Olfr54		1	0.00967869	1	1	1	1	1
146503	\N	\N	\N		0.861192	0.954503	0.789759	0.799412	1	0.999046	0.931845		0.0373587	NA	-7.93582	-16.3991	-16.4063	NA	-1.37353
146504	21408	zinc finger protein 354A	Zfp354a		1.11779	0.677822	0.704485	0.7681	0.836976	0.971294	0.879541		0.933929	-0.143422	-4.76338	-15.2282	0.999573	-3.0493	0.997834
146505	320595	PHD finger protein 8	Phf8		1	1	0.819956	1	1	1	1		NA	NA	NA	NA	NA	NA	-1.21444
146506	73388	RIKEN cDNA 1700058C13 gene	1700058C13Rik		1	1	1	1	1	1	1
146507	208890	solute carrier family 26, member 7	Slc26a7		1	1	1	1	1	1	1
146508	59050	RIKEN cDNA 5730427N09 gene	5730427N09Rik		1	1	1	1	1	1	1
146509	140630	ubiquitination factor E4A, UFD2 homolog (S. cerevisiae)	Ube4a		0.998744	1.04719	1.34333	1.3742	1.32144	1.18415	1.02252		0.999758	0.99804	-16.5432	0.621305	-11.8459	-15.3092	0.99918
146510	23950	DnaJ (Hsp40) homolog, subfamily B, member 6	Dnajb6		1.1424	1.06667	1.51021	1.29137	1.14474	1.30157	1.53364		0.985802	-0.843455	-0.965234	0.990208	-9.26448	0.999998	0.999995
146511	245403	WD repeat domain 40C	Wdr40c		1.18837	1.27701	1.13213	0.956042	1.0924	1.31565	1.13647		-11.0325	-3.23756	0.876432	0.999626	0.997752	0.00620195	-0.164372
146512	26457	solute carrier family 27 (fatty acid transporter), member 1	Slc27a1		1.44259	1.47295	1.86979	2.01908	1.88423	1.67838	1.24159		1	1	0.998465	0.999997	0.999348	0.593823	1
146513	57370	UDP-Gal:betaGlcNAc beta 1,4-galactosyltransferase, polypeptide 3	B4galt3		1.07318	0.968546	1.01011	0.965712	1.09516	1.19656	1.00831		-14.741	-7.48802	-10.2842	-0.185951	-15.018	-16.4401	-16.3891
146514	\N	\N	\N		1	1	1	1	1	1	1
146515	63955	Cdk5 and Abl enzyme substrate 1	Cables1		1.15748	0.743227	0.859097	0.670018	0.493256	0.832722	0.988483		0.867617	0.999932	-7.50836	-4.70848	-0.0377455	-16.4664	-7.04716
146516	271457	RAB5A, member RAS oncogene family	Rab5a		1.10099	1.15531	1.53526	1.11861	0.916872	1.15418	1.15783		0.374084	-1.2289	-0.429112	0.903369	0.909211	0.921133	1
146526	271457	RAB5A, member RAS oncogene family	Rab5a		1.08446	1.09531	1.62314	1.20293	1.03396	1.1986	1.16859		0.999999	-6.72418	0.788417	0.999998	0.922874	0.999961	1
146527	235134	nuclear factor related to kappa B binding protein	Nfrkb		1	1	1	1	1	1	1
146528	66071	ethylmalonic encephalopathy 1	Ethe1		1.22017	1.61502	0.985387	0.972701	0.70477	0.774188	0.592977		-16.1774	0.247238	-5.00155	-2.0632	0.932334	0.972403	-16.4419
146529	11423	acetylcholinesterase	Ache		1	1	1	1	1	1	1
146530	76082	RIKEN cDNA 5830468F06 gene	5830468F06Rik		1.06433	1.07661	0.876574	0.70306	0.784513	0.696992	0.788064		0.997103	0.828489	-12.4203	0.997714	-11.0617	0.520695	-4.44233
146531	67886	calmodulin regulated spectrin-associated protein 1-like 1	Camsap1l1		0.974521	1.11747	1.18971	1.01333	1.08587	1.04819	1.01873		-16.1221	-5.93307	-14.9882	-11.898	-2.34463	-15.7222	0.622184
146532	66293	RIKEN cDNA 1810032O08 gene	1810032O08Rik		1.40994	1.36448	1.70113	1.64576	1.2247	1.99033	1.60037		0.999817	-0.58481	0.966469	1	0.908579	0.999513	0.999943
146533	226562	BAT2 domain containing 1	Bat2d		1	1	1	0.737268	0.958394	1	1		0.490922	NA	NA	NA	NA	NA	NA
146534	14205	c-fos induced growth factor	Figf		1.1134	1.06173	1.19674	1.55607	1.03362	1.65891	1.16899		0.998886	-15.3752	-7.56013	0.999883	-12.9985	-2.96318	-1.50643
146535	11889	asialoglycoprotein receptor 1	Asgr1		0.961931	0.935462	0.876607	0.86604	0.963723	0.999426	0.956579		0.784462	-11.7202	-11.3079	-16.546	-5.26164	-10.0474	0.587459
146536	14430	galactose-1-phosphate uridyl transferase	Galt		1.09747	0.923903	0.824058	0.828904	0.85186	0.880805	0.75128		0.939929	0.760498	-2.72975	-0.0724115	-4.65074	0.999794	0.956026
146537	12124	Bcl2-interacting killer	Bik		1.25856	1.54196	1.44057	1.46752	1.19143	1.38421	1.68239		0.990571	-3.52593	0.158309	0.81475	0.998203	0.999914	0.982783
146538	78798	echinoderm microtubule associated protein like 4	Eml4		0.99884	0.998776	1.07853	0.976496	1.11112	0.789841	0.908954		-14.5221	-0.792786	-16.5422	0.998677	-16.5416	-1.64907	-4.25274
146539	258433	olfactory receptor 933	Olfr933		1.0577	1.13477	0.840921	0.779856	0.00530099	0.723079	1		0.845732	NA	-12.9025	NA	-6.14284	NA	-0.534941
146540	80752	cDNA sequence BC004044	BC004044		0.908601	0.442036	0.719264	0.838924	1.03293	0.667983	0.777376		0.232887	-14.6439	-5.56168	0.999952	1	0.95574	0.998509
146541	259301	liver-expressed antimicrobial peptide 2	Leap2		1.05831	0.754519	0.687595	0.946617	0.763048	0.747946	0.406371		-14.1855	0.319954	-14.0395	0.568679	0.472114	1	0.948785
146542	\N	\N	\N		1	1	1	1	1	1	1
146543	380794	Immunoglobulin heavy chain (gamma polypeptide)	Ighg		1	1	1	1	1	1	1
146544	15405	homeo box A9	Hoxa9		1	1	1	0.00850903	1	1	1
146545	21580	T-cell receptor beta, joining region	Tcrb-J		1	1	1	1	1	1	1
146546	193740	heat shock protein 1A	Hspa1a		2.12941	3.69384	2.57645	1.3459	1.41019	1.40058	1.12272		-3.49907	-3.26505	0.990561	-2.09795	0.999999	-13.1863	0.999648
146547	18642	phosphofructokinase, muscle	Pfkm		0.946238	0.992635	1.0049	1.23027	1.07925	1.05228	1.30622		0.990878	-4.26159	-8.24042	-9.15763	-16.344	0.999796	-16.4581
146548	18750	protein kinase C, alpha	Prkca		1	1	1	0.880192	1	1	1.07727		-14.036	NA	NA	NA	NA	NA	NA
146549	338364	tripartite motif-containing 65	Trim65		1	1	1	1	1	1	1
146550	244209	cytochrome P450, family 2, subfamily r, polypeptide 1	Cyp2r1		1.0899	1.12226	1.29381	1.1917	1.15289	1.25081	1.3901		0.0679652	-1.42586	-7.31324	0.820656	-3.67773	0.997558	0.95068
146551	270162	ELMO domain containing 1	Elmod1		1	1	1	1	1	1	1
146552	67544	RIKEN cDNA 4932442K08 gene	4932442K08Rik		0.971041	0.968527	0.835951	0.920447	1.00561	0.973042	0.829797		-8.68618	-16.4992	-15.2691	-15.436	-8.82381	0.305209	-0.569191
146553	20482	SKI-like	Skil		1.49045	1.38401	1.23015	0.92428	1.00752	1.1418	0.864124		-12.2769	-16.5028	0.963382	-7.03429	0.760752	-5.82954	-1.74321
146554	71834	zinc finger and BTB domain containing 43	Zbtb43		0.979012	1.07399	1.03982	0.933424	0.80522	0.886465	1.07064		-8.92264	0.886037	-15.6128	-2.21795	-8.52173	-9.02689	-13.5855
146555	109593	LIM domain only 3	Lmo3		1	1	1	1	1	1	1
146556	545085	WD repeat domain 70	Wdr70		1.05038	1.01899	1.28557	1.08261	1.15281	0.977101	0.944074		-5.43448	0.175792	-10.8731	-15.0788	-15.5634	-9.29203	0.995771
146557	72058	junction adhesion molecule 4	Jam4		1.04724	1.04315	1.32486	1.63168	1.4882	1.38068	1.55894		0.999959	0.998555	-13.9439	0.977403	-14.3375	0.999757	0.907749
146558	20393	serum/glucocorticoid regulated kinase	Sgk		1.59292	0.970157	1.59692	1.53588	1.86746	2.46181	1.45761		-1.38709	0.683752	-0.709447	0.991346	-16.365	-2.70524	-0.669312
146559	73873	RIKEN cDNA 4930430E16 gene	4930430E16Rik		0.917707	0.791549	0.651027	0.567667	0.729014	0.608658	0.919671		1	0.99807	-6.63505	1	0.927013	-6.94773	0.999991
146560	27205	podocalyxin-like	Podxl		1.06118	0.00585137	1	0.874196	0.903907	0.00686461	0.00756244		NA	NA	-11.3008	NA	NA	NA	NA
146561	20618	synuclein, gamma	Sncg		1	1	0.788239	1	1	1	1		NA	NA	NA	NA	NA	NA	-6.17266
146562	28295	DNA segment, Chr 10, Johns Hopkins University 81 expressed	D10Jhu81e		1.04043	0.896668	0.947617	0.8629	0.926667	1.02655	0.863789		-0.472631	-7.79115	-13.5179	-15.1486	-3.35762	-0.521258	-11.3915
146563	74556	RIKEN cDNA 9130404H23 gene	9130404H23Rik		1	1	1	1	1	1	1
146564	74617	serine carboxypeptidase 1	Scpep1		1.03349	1.03669	0.907725	0.712885	0.729445	0.655788	0.853214		0.999225	0.997751	-14.5247	0.999985	-14.1567	-0.215891	-5.23755
146565	74617	serine carboxypeptidase 1	Scpep1		1.03119	1.01895	0.887567	0.726036	0.804731	0.652101	0.839149		0.999981	0.989916	-13.6657	1	-15.4061	0.899329	-0.368896
146566	668171	similar to Zinc finger X-linked protein ZXDA	LOC668171		0.960181	1.10686	0.93721	0.873925	0.943238	0.853165	1.06946		-5.01388	-8.78214	-14.3618	-1.51552	-6.75544	-15.1877	-11.5261
146567	76448	RIKEN cDNA 2310014H01 gene	2310014H01Rik		1.07276	0.983106	1.11714	1.06286	1.05492	1.16183	0.94969		-10.8935	-12.0026	-9.48886	-0.85324	-16.0177	-12.2675	-3.99424
146568	545389	centrosomal protein 170	Cep170		1	1	1	1	1	1	1
146569	66722	sperm associated antigen 16	Spag16		1	1	1	1	1	1	1
146570	\N	\N	\N		1	1	0.893957	1	1	0.00856245	1		NA	NA	NA	NA	NA	NA	-13.07
146571	76967	RIKEN cDNA 2700049A03 gene	2700049A03Rik		0.969141	0.857124	0.858168	0.82394	0.854011	0.979291	0.958118		0.742469	0.0334701	-14.5232	-15.6129	-0.0936119	-12.9733	-0.1392
146572	76967	RIKEN cDNA 2700049A03 gene	2700049A03Rik		0.917839	0.880675	0.907948	0.858215	0.859993	0.995345	1.00582		-0.360171	-0.451097	-6.581	-16.5029	-1.90064	-16.4785	-5.08558
146573	12309	S100 calcium binding protein G	S100g		1	1	0.00648087	1	1	1	1
146574	77305	WD repeat domain containing 82	Wdr82		0.97313	0.83634	1.00534	0.982086	1.17747	1.03891	0.902576		-15.5535	0.758029	-14.3751	-12.547	0.885254	-1.91291	-16.4587
146575	67302	zinc finger CCCH type containing 13	Zc3h13		0.933981	0.943324	1.14871	0.768157	1.03256	0.999155	1.10927		-1.0491	-15.9708	-14.0832	-16.5469	-14.711	-11.4006	-8.4739
146576	83669	WD repeat domain 6	Wdr6		0.904533	0.991328	0.827182	0.909814	0.96251	0.941736	1.26625		-8.8659	-14.9532	-8.18091	-12.8828	-16.4605	0.384915	-0.892793
146577	67403	RIKEN cDNA 4833408C14 gene	4833408C14Rik		1.15054	1	0.94844	0.80259	0.818869	0.77221	1		-2.49175	0.102798	-6.45326	NA	NA	NA	0.428405
146578	93760	AT rich interactive domain 1A (Swi1 like)	Arid1a		1.1309	1.00545	1.11674	1.03939	0.962593	0.963535	0.997411		-12.0397	-12.1406	-0.0395234	-12.3334	-16.4437	-16.5237	-0.747658
146579	18390	opioid receptor, mu 1	Oprm1		1	1	1	1	0.917678	0.713319	0.962369		NA	0.999957	NA	NA	NA	NA	NA
146580	13120	cytochrome P450, family 4, subfamily b, polypeptide 1	Cyp4b1		0.916652	0.794863	0.58231	0.554961	0.809664	1.03789	1.07358		0.999942	-1.07969	-11.0178	-15.3667	-0.442342	-12.6287	0.999731
146581	13353	DiGeorge syndrome critical region gene 6	Dgcr6		0.943752	0.947573	0.91815	0.890557	1.00177	0.909167	0.880151		0.303765	-16.5331	-6.46783	-0.8806	-7.36135	0.627728	-1.8577
146582	67610	ring finger and SPRY domain containing 1	Rspry1		0.968494	0.958992	1.00616	0.917646	0.990211	0.877959	0.897804		-4.05115	-16.2547	-13.6947	-0.121322	-11.9659	-1.55644	-16.4326
146583	67610	ring finger and SPRY domain containing 1	Rspry1		0.951308	0.927014	0.918014	0.958246	0.942746	0.859197	0.88282		-12.1973	-9.21576	-10.8896	0.37911	-6.23309	-0.736534	-4.71103
146584	432766	RIKEN cDNA 9330134C04 gene	9330134C04Rik		1.01172	1.12779	1.19365	1.01903	1.00419	1.07339	1.12986		-15.6188	-16.5471	-16.1866	-7.25659	-1.14463	-1.01715	0.763614
146585	13495	developmentally regulated GTP binding protein 2	Drg2		1.05301	1.15129	1.37392	1.26346	1.29101	1.1362	1.23916		0.993372	0.998049	-10.0288	-0.196562	0.302357	0.980725	0.99995
146586	226747	AT hook containing transcription factor 1	Ahctf1		1.51512	2.14298	2.0444	1.27507	0.731434	1.11812	0.952945		0.621559	0.956967	0.998864	-6.33317	1	-13.8713	1
146587	13627	eukaryotic translation elongation factor 1 alpha 1	Eef1a1		0.931256	0.907523	0.861529	0.84405	0.88934	0.941994	1.03793		0.98384	0.541588	-3.23495	-5.38485	-0.350526	-10.7812	0.935124
146588	231855	RIKEN cDNA C330006K01 gene	C330006K01Rik		1.07401	0.894699	0.811548	0.78136	0.904	0.925219	1.141		0.995357	-2.42894	-6.62462	-5.55899	-1.45234	-0.162763	0.965077
146589	52397	zinc finger protein 644	Zfp644		1	1	1	1	0.00794996	1	1
146590	259023	olfactory receptor 1055	Olfr1055		1	1	1	1	1	1	1
146591	78722	RIKEN cDNA D530033K05 gene	D530033K05Rik		1	1	1	1	1	1	1
146592	17117	alpha-methylacyl-CoA racemase	Amacr		0.923724	0.981923	0.828411	0.923465	1.03663	0.947929	1.01066		-1.66698	-10.7746	-1.70093	-6.34053	-14.8241	-15.9446	0.997387
146593	17164	MAP kinase-activated protein kinase 2	Mapkapk2		1.21045	1.9489	3.05742	1.52217	1.04549	0.979459	1.15043		0.999925	-13.5093	0.317269	-15.8335	1	-1.86624	1
146594	16184	interleukin 2 receptor, alpha chain	Il2ra		1	1	1	1	1	1	1
146595	72344	ubiquitin specific peptidase 36	Usp36		0.957594	1.04126	0.963346	0.863053	0.969713	0.966711	1		-2.43844	-15.2978	-14.2673	-15.544	-14.4466	NA	-14.7382
146596	70646	N-acetyltransferase 12	Nat12		1.10825	1.18566	1.22688	1.18514	1.02517	1.03838	1.09726		0.996721	-12.9752	0.509858	-9.44786	0.996836	0.0938939	0.999824
146597	18168	neuropeptide Y receptor Y5	Npy5r		1	1	1	1	1	1	1
146598	20823	Sjogren syndrome antigen B	Ssb		1.05554	1.13718	1.52248	1.33117	1.19919	0.998214	1.08417		0.994511	0.54275	-11.3556	-16.5405	-1.60179	-7.07724	0.999992
146599	18256	otoconin 90	Oc90		1.1353	1.11808	0.950284	0.906163	0.929824	0.881922	0.977103		-3.93826	-7.70415	-1.23294	-10.9585	-4.90359	-15.2755	-12.9103
146600	18412	sequestosome 1	Sqstm1		1.08066	1.45409	2.01827	1.7052	1.35811	1.68612	1.51841		0.999637	0.740291	-12.0184	0.999483	0.957252	0.987572	0.999998
146601	\N	\N	\N		1	1	0.801609	1	1	0.676162	1		NA	NA	NA	NA	NA	NA	0.999967
146602	18458	poly A binding protein, cytoplasmic 1	Pabpc1		1.12241	0.980865	1.06824	1.29447	1.2392	1.34581	1.35303		0.799261	0.276757	-5.60417	0.943094	-16.0627	0.9525	-11.6843
146603	218165	orofacial cleft 1 candidate 1	Ofcc1		1	1	1	1	1	1	1
146604	\N	\N	\N		1	1	1	1	1	1	1
146605	22437	cardiomyopathy associated 1	Cmya1		1.18032	1.20307	0.905123	0.899978	1.0686	1	0.993852		0.155391	-6.63162	0.533594	NA	0.377073	-12.5957	-1.49142
146606	258688	olfactory receptor 1462	Olfr1462		1	1	1	1	1	1	1
146607	\N	\N	\N		1	1	1	1	1	1	1
146608	75287	RIKEN cDNA 4930550G17 gene	4930550G17Rik		1	1	1	1	1	1	1
146609	75480	RIKEN cDNA 1700003F12 gene	1700003F12Rik		1	1	108.991	1	1	1	1
146610	75604	transmembrane 4 superfamily member 5	Tm4sf5		1	1	1	1	1	1	1
146611	\N	\N	\N		0.982578	0.979518	1.19061	0.882915	0.906654	1.00793	1.0232		-2.54279	-5.41928	-15.9754	-16.4302	-15.7597	-15.5851	0.152081
146612	105855	NCK associated protein 1 like	Nckap1l		1.05354	0.96295	0.865472	0.879734	0.863619	0.839052	0.779846		-2.31396	-1.03198	-12.1861	0.144997	-14.0994	0.939533	-1.15643
146613	108062	cleavage stimulation factor, 3' pre-RNA subunit 2	Cstf2		1.1099	1.00837	1.1395	1.19723	1.08918	1.21491	1.07812		-0.315923	-8.50679	-6.08806	0.125015	-16.4436	-9.89332	-3.30845
146614	111173	ELKS/RAB6-interacting/CAST family member 1	Erc1		1	1	1	1	1	1	1
146615	\N	\N	\N		1	1	1	1	1	1	1
146616	11593	aspartylglucosaminidase	Aga		1.11555	1.06332	1.04218	1.10024	0.995562	1.20311	1.05698		0.0321837	-16.4293	0.574196	0.998261	-4.04004	-5.31601	-8.88074
146617	66434	RIKEN cDNA 2010003O02 gene	2010003O02Rik		1.02432	1	1	1	133.959	1	1		NA	NA	-16.4617	NA	NA	NA	NA
146618	11774	adaptor-related protein complex 3, beta 1 subunit	Ap3b1		1.04158	1.05418	1.18448	1.13924	1.04772	1.16439	1.16477		0.962263	-6.15439	-7.81322	0.993998	-4.59946	0.994164	0.998673
146619	14296	frequently rearranged in advanced T-cell lymphomas	Frat1		0.980737	0.786401	0.614154	0.626172	0.479593	0.659454	0.624261		0.999118	1	-16.1653	0.995139	0.217579	0.999204	0.99954
146620	11980	ATPase, aminophospholipid transporter (APLT), class I, type 8A, member 1	Atp8a1		1	1	1	96.6782	1	1	1
146621	14537	glucosaminyl (N-acetyl) transferase 1, core 2	Gcnt1		1	1	1	1	1	1	1
146622	26901	differentially expressed in B16F10 1	Deb1		1.08347	0.758939	0.779616	0.996372	1.22998	1.04878	0.871135		-16.526	0.522173	-8.79602	-13.2564	0.957167	-2.2705	0.884852
146623	\N	\N	\N		0.988321	1	0.897866	0.00824577	1	0.834701	1		NA	NA	-16.389	NA	NA	NA	-7.56956
146624	68760	synaptopodin 2-like	Synpo2l		1	1	1	1	1	1.00979	1		NA	NA	NA	-16.0336	NA	NA	NA
146625	14960	histocompatibility 2, class II antigen A, alpha	H2-Aa		0.925764	1.06148	0.84288	0.868609	0.723652	0.65926	0.674451		-7.48423	0.504973	-13.0729	0.936278	-14.3729	0.891865	-5.0721
146626	57890	interleukin 17 receptor E	Il17re		1.52121	1	0.945522	0.863642	0.957822	1	0.00906982		-13.8815	NA	0.999957	NA	NA	NA	-0.743235
146627	118449	synaptopodin 2	Synpo2		1	0.948459	1	128.487	1	1	1		NA	NA	NA	NA	-13.866	NA	NA
146628	15874	islet amyloid polypeptide	Iapp		1	1	1	1	1	1	1
146629	114715	sprouty protein with EVH-1 domain 1, related sequence	Spred1		1.06435	0.904802	1.22767	0.822613	0.962498	0.910563	0.795654		0.207289	-14.4422	-11.5093	-7.2388	-6.42729	0.718987	0.409742
146630	270711	RIKEN cDNA 4732454E20 gene	4732454E20Rik		1	1	1	1	1	1	1
146631	71148	mesoderm induction early response 1 homolog (Xenopus laevis	Mier1		1	1	1	1	1	1	1
146632	214685	RIKEN cDNA D930017K21 gene	D930017K21Rik		1	1	1	1	1	1	1
146633	18813	proliferation-associated 2G4	Pa2g4		1.04985	1.03806	1.39151	1.56016	1.35876	1.44765	1.36066		0.998754	0.892793	-14.1728	0.984877	-15.1036	0.89711	0.947542
146634	71302	Rho GTPase activating protein 26	Arhgap26		1	1	1	1	0.809585	1	1		NA	-12.4613	NA	NA	NA	NA	NA
146635	\N	\N	\N		1	1	0.0104451	1	1	1	1
146636	16558	kinesin family member 16B	Kif16b		0.909809	2.22587	2.56162	1.78817	0.942391	1.20104	1.3113		1	-13.8092	-7.51789	-2.0084	1	0.556645	1
146637	72404	WD repeat domain 44	Wdr44		1.08171	1.18285	1.41022	0.974915	0.916198	0.798579	0.918305		-15.3656	-6.78684	-8.09749	0.862218	-0.0221356	-7.11518	0.999134
146638	207728	phosphodiesterase 2A, cGMP-stimulated	Pde2a		0.983402	1.04219	0.765285	0.776396	0.846091	0.894532	1.03784		0.852751	-0.898085	-16.1387	-5.33195	-14.2062	-14.6291	0.910056
146639	71749	alcohol dehydrogenase 6 (class V), pseudogene 1	Adh6-ps1		0.817892	0.914342	0.968593	0.979384	0.925213	0.700689	0.644673		-16.2274	-12.6013	-2.38389	0.850064	-11.5222	0.981792	-15.8062
146640	414085	RIKEN cDNA 9330151L19 gene	9330151L19Rik		0.990061	0.881133	0.825499	0.740723	0.768933	0.901064	0.93101		0.999955	0.999523	-16.2017	-1.24274	0.0968379	-5.49022	0.966544
146641	71982	sorting nexin 10	Snx10		0.982252	1.34755	1.60234	2.06925	1.26969	1.52664	1.72512		1	0.0134928	-16.2449	0.993717	0.768907	0.999877	0.998639
146642	73699	protein phosphatase 2 (formerly 2A), regulatory subunit A (PR 65), beta isoform	Ppp2r1b		0.911874	1	1	0.947097	0.911421	1	1		0.210005	NA	-4.91971	NA	NA	NA	NA
146643	381110	expressed sequence AW061290	AW061290		1.43046	1.14123	1.08168	1.24871	0.796416	0.789792	0.863686		0.971821	0.97861	0.999981	0.985981	-0.418218	0.172199	-5.96072
146644	276770	eukaryotic translation initiation factor 5A	Eif5a		1.06384	1.07177	1.13292	1.2157	1.30845	1.36833	1.1231		0.973015	0.999681	-7.27368	0.999981	-5.86241	-0.396431	0.0323236
146645	\N	\N	\N		0.879624	0.849251	0.763941	0.91067	0.912783	0.977792	0.891664		-6.2644	-7.474	-2.91937	-15.778	-0.741666	-4.62547	0.935284
146646	\N	\N	\N		1	1	1	1	1	1	1
146647	19285	polymerase I and transcript release factor	Ptrf		0.923846	0.837351	0.951816	0.854222	1.03565	0.904883	0.924165		-0.141856	-14.1938	-7.49012	-4.58946	0.419684	-7.54303	-12.1922
146648	50788	F-box and leucine-rich repeat protein 8	Fbxl8		1.01453	0.606987	0.638956	0.716849	0.80522	0.84838	0.900335		0.999867	0.949163	-16.0285	0.5051	1	-2.79485	1
146649	50995	SUMO1 activating enzyme subunit 2	Sae2		1.04001	1.14886	1.44945	1.3508	1.20924	1.11327	1.0565		1	0.998733	-9.51163	0.497429	0.937277	-5.49369	1
146650	53601	protocadherin 12	Pcdh12		1	1	1	1	1	1	1
146651	76279	cytochrome P450, family 2, subfamily d, polypeptide 26	Cyp2d26		1.00065	0.975783	0.961515	0.892515	0.975032	0.986029	0.939963		0.904836	-12.1036	-16.5439	-15.0231	-12.3334	-2.23417	-7.74451
146652	54325	elongation of very long chain fatty acids (FEN1/Elo2, SUR4/Elo3, yeast)-like 1	Elovl1		1.08396	0.93185	0.966752	1.04681	1.34208	1.0044	0.787221		-14.2842	0.887283	-10.463	-16.525	-11.651	0.456289	-15.2705
146653	66568	RIKEN cDNA 2510027J23 gene	2510027J23Rik		1	1	1	1	1	1	1
146654	66696	RIKEN cDNA 4631426E05 gene	4631426E05Rik		1	1	1	1	1	1	1
146655	66772	ankyrin repeat and SOCS box-containing protein 17	Asb17		1	1	1	1	1	1	1
146656	258738	olfactory receptor 507	Olfr507		1	1	1	1	1	1	1
146657	52665	enoyl Coenzyme A hydratase domain containing 1	Echdc1		0.976658	1.12612	1.1803	0.916064	0.986253	0.794498	0.672777		-11.9563	-16.4142	-16.1626	-1.36974	-9.09051	0.924278	-5.05393
146658	67014	myc induced nuclear antigen	Mina		1.17619	1.1121	1.52194	1.699	1.37592	1.10201	1.09134		1	0.999993	0.876229	-1.58006	-0.807295	-2.66567	1
146659	12514	CD68 antigen	Cd68		1.04146	0.914049	0.987201	0.946606	0.995244	0.937039	1.00516		-12.9694	-16.517	-14.4807	-11.7477	-8.57266	-16.512	-16.327
146660	259001	olfactory receptor 181	Olfr181		1	1	1	1	1	1	1
146661	99730	TAF13 RNA polymerase II, TATA box binding protein (TBP)-associated factor	Taf13		1.11074	1.11728	1.17073	1.05035	1.20395	1.08167	1.07325		-8.26146	0.991518	-0.0997822	-2.5641	0.181737	-3.77303	0.945725
146662	67657	RAB, member of RAS oncogene family-like 3	Rabl3		0.983895	1.08434	1.48553	1.28556	1.16645	0.936053	1.04175		0.993346	0.370289	-15.8565	-8.11139	-5.61069	-12.6166	0.999998
146672	13555	E2F transcription factor 1	E2f1		0.956739	1.02351	0.908648	0.886066	0.928749	0.812047	1.09327		0.629218	-3.73371	-10.6894	0.984195	-14.079	-1.88925	-5.59007
146673	69464	RIKEN cDNA 2300006N05 gene	2300006N05Rik		1	1	1	1	1	1	1
146674	13713	ELK3, member of ETS oncogene family	Elk3		1.05256	0.809046	1.01339	0.948186	1.09578	1.0525	0.935077		-11.3937	-5.38528	-11.7099	-11.7192	0.871474	-9.11663	-16.1671
146675	\N	\N	\N		1	1	1	1	1	1	1
146676	\N	\N	\N		1	1	1	1	1	1	1
146677	16906	lamin B1	Lmnb1		0.900137	0.729814	0.8881	0.697058	0.864098	0.803541	0.679809		0.931427	-5.33671	-9.27927	-0.91236	0.774489	0.965448	-7.90779
146678	69833	polymerase (RNA) II (DNA directed) polypeptide F	Polr2f		1.00994	1.0285	1.17652	1.11344	1.25599	1.14596	0.999025		0.711241	0.999988	-15.8835	0.96608	-11.8833	-16.5407	0.996087
146679	140795	purinergic receptor P2Y, G-protein coupled, 14	P2ry14		1.18471	1.19578	0.974374	0.793409	0.797454	0.782545	1.11008		0.519922	0.21244	-1.69283	-0.142741	-0.897955	-9.35277	-15.7001
146680	320104	RIKEN cDNA B130065D12 gene	B130065D12Rik		1	1	1	1	1	1	1
146681	17143	melanoma antigen, family A, 7	Magea7		1.09126	1.0878	0.933043	0.915557	0.88176	0.797856	0.874895		-5.97147	-1.79869	-6.09882	0.920841	-12.2875	-1.23799	-8.20284
146682	258552	olfactory receptor 868	Olfr868		1	1	1	1	0.830001	1	1		NA	0.999972	NA	NA	NA	NA	NA
146683	17384	matrix metallopeptidase 10	Mmp10		1	1	1	1	1	0.00927237	1
146684	69930	zinc finger protein 715	Zfp715		1.01024	0.00675014	0.946953	0.930638	0.903513	1	1		NA	NA	-16.4589	NA	NA	NA	NA
146685	17775	lysosomal-associated protein transmembrane 4A	Laptm4a		1.02774	0.978377	1.01356	0.99764	1.05242	1.00129	0.91164		-16.5083	-5.36144	-12.0491	-16.5358	-13.5168	0.250493	-15.3253
146686	259036	olfactory receptor 713	Olfr713		1	1	1	1	1	1	1
146687	72413	potassium large conductance calcium-activated channel, subfamily M, beta member 2	Kcnmb2		1.08314	1.00339	1	1	116.496	1	1		NA	NA	-11.2541	NA	-16.0315	NA	NA
146688	72584	cullin 4B	Cul4b		1.07774	0.908099	0.938894	1.13506	0.997383	1.31271	1.72323		-2.29321	-16.5342	-8.63002	0.979992	-5.54963	1	-10.4437
146689	257972	olfactory receptor 193	Olfr193		1	1	1	1	1	1	1
146690	238871	phosphodiesterase 4D, cAMP specific	Pde4d		1	1	1	1	1	1	1
146691	72925	membrane-associated ring finger (C3HC4) 1	2008-03-01		0.936472	1.12444	0.828679	0.975533	0.733327	0.910822	1.00409		-15.5581	0.990542	-10.7161	-6.80676	-3.96464	-16.5197	0.206225
146692	22051	thyroid hormone receptor interactor 6	Trip6		1.0256	1.23465	1.66669	1.54267	1.41903	1.22823	1.24101		1	0.99997	-14.9137	0.93656	0.950634	0.961549	1
146693	22297	vomeronasal 1 receptor, A2	V1ra2		1	1	1	1	1	1	1
146694	\N	\N	\N		1	1	1	1	1	1	1
146695	330355	dynein, axonemal, heavy chain 6	Dnahc6		1	1	1	1	1	1	1
146696	227358	cDNA sequence BC056923	BC056923		1	1	1	1	1	1	1
146697	56795	ADP-ribosylation factor-like 10	Arl10		1	1	1	1	1	1	1
146698	24136	zinc finger homeobox 1b	Zfhx1b		0.811743	0.796087	0.922125	0.787405	0.763851	0.748634	0.956686		0.946328	0.98563	0.814819	0.994208	0.915259	-12.9606	-7.23419
146699	75452	activating signal cointegrator 1 complex subunit 2	Ascc2		1.04811	1.07552	1.21574	1.43877	1.33887	1.38904	1.33695		0.999969	0.998601	-11.8811	0.999797	-7.42025	0.998493	0.851974
146700	57913	leucine-rich and death domain containing	Lrdd		1.01914	1	0.866811	0.850071	0.940121	1	0.79511		-13.0364	0.303664	-16.391	NA	NA	NA	0.949067
146701	101861	integrator complex subunit 4	Ints4		1.15011	1.27067	1.57553	1.67253	1.17019	1.24747	1.14837		1	0.390708	-0.17328	0.963928	0.985414	-0.238935	1
146702	58869	peroxin 2	Pex2		1	1	1	1	1	1	1
146703	52504	centromere protein O	Cenpo		0.958852	0.986435	0.938157	0.887941	0.906477	0.912975	1.03009		-1.24874	-3.22218	-12.4159	-4.12507	-16.0537	-14.3461	-8.49267
146704	59030	McKusick-Kaufman syndrome protein	Mkks		1.04769	0.91999	0.787003	0.723712	1.02256	0.886837	0.58089		0.891966	-16.071	-14.5672	-7.02223	-10.9859	0.99989	0.0808852
146705	75778	thioesterase superfamily member 4	Them4		0.854695	0.604159	0.444415	0.705977	0.961621	0.982504	0.941493		0.999887	-13.3002	0.182686	-15.8291	1	-9.83311	1
146706	64658	mitochondrial ribosomal protein S25	Mrps25		0.962698	0.664315	0.833295	0.752984	1.10808	0.730132	0.741444		0.832982	-7.12352	-14.7602	0.967431	0.998945	0.945082	-0.692896
146707	77817	RIKEN cDNA A930018O16 gene	A930018O16Rik		1	1	1	1	1	1	1
146708	76014	RIKEN cDNA 5830416A07 gene	5830416A07Rik		1.08374	1.20401	1.23403	1.1233	1.02414	0.970838	1.02535		0.273781	-14.1841	-2.59282	-13.0512	0.988202	-13.9649	0.997769
146709	66156	anaphase promoting complex subunit 11 homolog (yeast)	Anapc11		1.00657	0.934897	1.02343	0.910496	1.06374	1.01021	0.840972		-3.9965	-9.0723	-16.4367	-16.2826	-8.09494	0.678585	-15.2165
146710	66258	mitochondrial ribosomal protein S17	Mrps17		1.17222	1.08232	1.10149	1.31205	1.19075	1.13899	1.07241		0.986868	0.345186	-0.110067	-1.64382	-7.54101	-8.9793	-5.04362
146711	67843	solute carrier family 35, member A4	Slc35a4		1.04851	1.15967	1.08463	0.94183	1.16511	1.01292	1.05926		-10.8075	-0.517958	-12.6877	-16.2284	-0.745557	-11.1712	-7.52254
146712	66306	RIKEN cDNA 2810012G03 gene	2810012G03Rik		1.00548	1.0915	1.09191	0.916512	1.04956	0.900365	0.952723		-3.46281	-10.3987	-16.4501	-1.48287	-3.41231	-10.3865	-3.36271
146713	117171	RIKEN cDNA 1110038F14 gene	1110038F14Rik		1.06611	1.1134	1.29568	1.16454	0.952969	0.941943	0.918072		0.779322	-9.82962	-6.54018	-7.37832	-0.770467	-2.9852	0.999612
146714	68066	solute carrier family 25, member 39	Slc25a39		1.0765	1.09231	1.29098	1.15202	1.30766	1.36395	1.24308		-3.69396	0.781311	-11.1652	0.940059	-9.39565	0.117105	0.68277
146715	66513	mitogen-activated protein kinase kinase kinase 7 interacting protein 1	Map3k7ip1		1.00884	1.12719	1.08518	1.25519	0.92172	0.944145	0.921176		0.976643	-5.5671	-16.3426	-9.70084	-1.22799	-5.4762	-5.53161
146716	\N	\N	\N		1	1	1	1	1	1	1
146717	258618	olfactory receptor 355	Olfr355		1	1	1	1	1	1	1
146718	11907	arginine-tRNA-protein transferase 1	Ate1		1.06324	0.988108	1.09041	0.950331	0.966885	0.963563	1.03985		-11.2208	-14.3111	-9.41087	-13.6898	-16.3464	-13.9621	-5.28238
146719	68338	golgi transport 1 homolog A (S. cerevisiae)	Golt1a		1.02296	0.89719	0.949885	1.26381	1.36872	1.2504	1.03843		1	1	-11.9355	1	0.957672	-6.64563	-2.84572
146720	12151	Bmi1 polycomb ring finger oncogene	Bmi1		1.06691	0.968102	0.959806	0.974698	0.788222	0.961186	1.09563		-15.6786	0.423213	-12.7352	-14.6424	-15.208	-8.29403	-14.4105
146721	78931	RIKEN cDNA 4930546C10 gene	4930546C10Rik		1	1	1	1	1	1	1
146722	69994	regulatory solute carrier protein, family 1, member 1	Rsc1a1		0.885897	0.884906	0.760924	0.74982	0.99138	1.12313	0.87517		0.974714	-16.4253	-3.67429	-4.18958	-3.56453	-2.57281	0.955543
146723	80884	melanoma antigen, family D, 2	Maged2		0.93684	0.885152	0.905436	0.923441	1.04741	0.965071	1.0314		-9.8214	-13.8815	-11.6708	-14.9214	-4.7462	-15.3025	-7.31352
146724	68938	alveolar soft part sarcoma chromosome region, candidate 1 (human)	Aspscr1		1.11056	1.16408	1.16971	1.25418	1.02682	1.2258	1.08258		0.793465	-15.3984	-5.2175	0.54926	-1.10617	-8.6255	-0.850262
146725	71011	RIKEN cDNA 4933401B06 gene	4933401B06Rik		0.952198	0.967564	0.995275	0.837243	0.902091	0.984719	1.22357		0.904652	-1.6034	-10.2207	-15.7814	-13.3112	0.973813	-16.4733
146726	\N	\N	\N		1	1	1	1	1	1	1
146727	18949	pinin	Pnn		1.01958	0.845427	1.17572	0.917021	0.812972	0.887693	0.916513		-2.28774	0.994744	-15.0806	0.176484	0.940329	-2.22071	0.915067
146728	19082	protein kinase, AMP-activated, gamma 1 non-catalytic subunit	Prkag1		0.960371	0.942117	0.930828	0.986487	1.07762	1.02517	1.0413		-15.2519	-0.950496	-8.00038	-12.5983	-3.22174	-7.99042	-1.30878
146729	19158	pleckstrin homology, Sec7 and coiled-coil domains 2	Pscd2		1.12313	1.11518	1.11339	1.13314	1.09562	1.31468	1.33218		-1.50824	-5.06944	-2.23865	0.99402	-2.9291	0.996857	-3.09859
146730	19354	RAS-related C3 botulinum substrate 2	Rac2		1.04022	0.951002	1.00179	0.871781	0.936622	0.775776	0.816203		-1.63077	-10.2119	-13.899	0.950584	-12.4637	0.661289	-16.5414
146731	212139	coiled-coil and C2 domain containing 1A	Cc2d1a		1.02055	1.06621	1.21482	1.24977	1.04628	0.990447	1.15466		0.869205	-12.9861	-15.757	-16.3681	-10.1546	-0.97701	0.620825
146732	216454	cDNA sequence BC089597	BC089597		0.974285	0.833699	0.710006	0.622502	0.636092	0.604123	0.489056		0.771617	0.67556	-16.2927	0.861973	-7.70922	0.997368	-0.62116
146733	20184	ubiquitin interaction motif containing 1	Uimc1		1.10955	1.15692	1.27086	1.21122	1.00953	0.985268	1.08579		0.999698	-15.9332	0.639318	-15.0839	0.984649	-0.410908	0.999996
146734	319387	latrophilin 3	Lphn3		1	1	1	1	1	1	1
146735	216850	jumonji domain containing 3	Jmjd3		1.08875	0.953445	1.11042	0.963777	0.797887	1.06487	1.03877		-15.0794	0.160215	-10.08	-12.6321	-14.169	-14.9913	-7.76966
146736	27216	olfactory receptor 154	Olfr154		1	1	1	1	1	1	1
146737	27216	olfactory receptor 154	Olfr154		1	1	1	1	1	1	1
146738	233280	non imprinted in Prader-Willi/Angelman syndrome 1 homolog (human)	Nipa1		0.817215	0.931535	1.01018	1.52338	1.413	1.00725	1.21556		0.998063	0.975395	-0.46084	-16.488	-11.6928	-0.700788	-16.431
146739	27762	DNA segment, Chr 17, human D6S56E 3	D17H6S56E-3		1	1	1	1	1	1	1
146740	74180	mucin 5, subtype B, tracheobronchial	Muc5b		1	1	1	1	1	1	1
146741	\N	\N	\N		1.08389	1.14479	0.874318	0.850062	0.830517	1	1		-1.41634	-0.277304	-9.58135	NA	-2.88033	NA	-3.43212
146742	74270	ubiquitin specific peptidase 20	Usp20		0.973876	0.936615	1.26524	1.42481	1.42813	1.27349	1.83888		0.730958	0.744047	-16.0984	-1.24657	-13.9816	0.999512	-1.49275
146743	74328	RIKEN cDNA 1700047E10 gene	1700047E10Rik		1	1	1	1	1	1	1
146744	258882	olfactory receptor 874	Olfr874		1	1	1	1	1	1	1
146745	74490	RIKEN cDNA 5430432N15 gene	5430432N15Rik		1	1	1	1	1	1	1
146746	330577	RIKEN cDNA 1700129I04 gene	1700129I04Rik		1	1	1	1	1	1	1
146747	54150	retinol dehydrogenase 7	Rdh7		0.976302	0.923233	0.87163	0.740752	0.78526	0.867929	0.853422		0.999991	0.999509	-14.337	0.746467	-3.1344	0.901171	0.681663
146748	98403	zinc finger protein 451	Zfp451		1.0237	1	0.884022	1	0.0073704	1	1		NA	NA	-16.157	NA	NA	NA	-6.44057
146749	193385	RIKEN cDNA 6330500D04 gene	6330500D04Rik		1	1	1	1	1	1	1
146750	66606	leucine rich repeat containing 57	Lrrc57		1.02234	1.09065	1.09983	0.958841	0.932925	0.978541	0.891761		-13.1233	-8.75636	-15.5217	-15.5576	-6.06672	-2.68799	-4.90614
146751	56207	ubiquitin carboxyl-terminal esterase L5	Uchl5		1.018	0.920795	0.963909	0.939803	1.07956	1.1336	1.06324		-4.63933	-2.19975	-14.9391	0.756752	-1.46132	-4.79395	-10.7017
146752	76737	cysteine-rich with EGF-like domains 2	Creld2		0.921986	0.621184	1.26487	1.27419	2.38703	1.09198	0.862209		-6.59069	0.997379	-14.9427	-14.6803	0.177575	-11.7704	-6.97233
146753	56386	UDP-Gal:betaGlcNAc beta 1,4-galactosyltransferase, polypeptide 6	B4galt6		1.02113	0.987754	0.85731	1.00985	0.820558	0.967444	0.979049		-16.1633	-0.309316	-15.9864	-15.6207	-16.4157	-16.1617	-2.23533
146754	228880	protein kinase C binding protein 1	Prkcbp1		0.936612	0.856697	0.897678	0.990741	0.907149	0.865523	0.847172		-16.2351	-1.67426	-6.34267	0.653366	0.793467	0.8854	-0.785831
146755	\N	\N	\N		1	1	1	1	1	1	1
146756	77125	interleukin 33	Il33		1.01181	0.721366	0.533227	0.617563	0.937183	0.813183	1.20103		0.999994	-10.8652	-16.3218	0.549817	0.99488	0.0610517	1
146757	319468	protein phosphatase 1H (PP2C domain containing)	Ppm1h		1	1	1	1	1	1	1
146758	12581	cyclin-dependent kinase inhibitor 2D (p19, inhibits CDK4)	Cdkn2d		0.886107	0.651084	0.45609	0.48457	0.571543	0.705646	0.816608		1	0.999997	-4.97793	0.99107	0.999565	0.0236892	1
146759	234309	carbonyl reductase 4	Cbr4		1.04637	0.968157	1.12294	1.09466	1.09888	1.14681	1.30458		-0.84211	-0.53157	-8.72609	0.861551	-11.9614	0.999988	0.512121
146760	13019	cardiotrophin 1	Ctf1		0.984993	0.895486	0.577598	0.635944	0.711183	0.789276	0.703521		1	0.999986	-15.8643	0.993819	-1.34017	0.999992	1
146761	258268	olfactory receptor 1511	Olfr1511		1	1	1	105.744	1	1	1
146762	107652	UDP-N-acetylglucosamine pyrophosphorylase 1	Uap1		1.18693	1.16497	1.28363	1.23377	1.21042	1.1078	0.817341		0.868751	0.716634	0.40581	-3.90772	-0.141589	0.815091	0.97651
146763	69333	RIKEN cDNA 1700010L04 gene	1700010L04Rik		1	1	1	1	1	1	1
146764	18141	nucleoporin 50	Nup50		1.05078	1.15235	1.1992	1.02977	1.16697	0.929959	1.07142		-13.8682	0.724244	-9.98117	-5.49114	0.499052	-6.1363	0.931548
146765	13828	erythrocyte protein band 4.2	Epb4.2		1	1	1	1	1	1	1
146766	231871	RIKEN cDNA E330036I19 gene	E330036I19Rik		1.00424	0.950953	0.944992	1.07615	1.13109	1.085	0.915849		-5.28683	-0.101248	-16.486	-3.97258	-9.76633	-3.08757	-8.47423
146767	217995	HEAT repeat containing 1	Heatr1		1	1	1	1	1	1	1
146768	170823	glomulin, FKBP associated protein	Glmn		1.05337	0.966914	1.02596	1.12023	0.867416	0.943754	1.11683		-2.40638	-0.416448	-11.3043	-10.3119	-14.1125	-2.70276	-15.0883
146769	70059	degenerative spermatocyte homolog 2 (Drosophila), lipid desaturase	Degs2		1	1	1	1	0.00753286	1	1
146770	239759	lipase, member H	Liph		1	0.00823208	1	1	1	1	1
146771	434784	leucine zipper, down-regulated in cancer 1	Ldoc1		1	1	1	1	1	1	1
146772	17713	GrpE-like 1, mitochondrial	Grpel1		1.09031	0.983012	1.13465	1.19111	1.20948	1.27785	1.28106		0.999048	0.999759	0.00956334	0.999998	-14.5492	0.999999	0.941744
146773	72144	solute carrier family 37 (glycerol-3-phosphate transporter), member 3	Slc37a3		1.05944	1.04367	1.22919	1.02972	0.952609	0.996844	0.947633		-14.462	-11.4182	-9.77852	-16.5214	-12.4152	-10.4887	0.92729
146774	\N	\N	\N		0.993822	1.15531	1.25011	1.1752	1.10099	1.06958	0.978609		0.765255	-2.40668	-16.4235	-6.74499	0.480884	-15.1004	0.991054
146775	\N	\N	\N		1	1	1	1	1	1	1
146776	18045	nuclear transcription factor-Y beta	Nfyb		0.971182	0.795547	0.899997	0.862842	0.790991	0.729421	0.889438		0.590045	0.996105	-13.9305	0.999972	0.99455	-0.515524	-1.36788
146777	\N	\N	\N		1	1	1	1	1	1	1
146778	18293	oxoglutarate dehydrogenase (lipoamide)	Ogdh		1.13691	1.08315	1.01426	1.11372	1.06477	1.29225	1.23007		-3.81007	-10.2033	-1.8626	0.971857	-7.52426	0.789065	-16.1468
146779	72117	N-acetyltransferase 13	Nat13		1.04905	0.961569	0.993624	1.24044	1.18437	1.03441	0.969597		0.770561	-0.0859921	-12.8389	-14.5804	-13.9629	-14.8927	-16.4727
146780	18507	paired box gene 5	Pax5		1	1	1	1	1	1	1
146781	238266	synaptotagmin XVI	Syt16		1	1	1	1	1	1	1
146782	21934	tumor necrosis factor receptor superfamily, member 11a	Tnfrsf11a		1	1	1	1	0.821827	1	1		NA	NA	NA	NA	-14.8257	NA	NA
146783	73274	GC-rich promoter binding protein 1	Gpbp1		1.02713	1.09706	1.04079	0.928467	0.901587	1.02187	1.21684		-5.20977	-1.42981	-14.2822	-15.0316	-2.5576	0.96928	-11.9091
146784	74913	RIKEN cDNA 4930472D12 gene	4930472D12Rik		1	1	1	1	1	1	1
146785	73350	RIKEN cDNA 1700045I11 gene	1700045I11Rik		1.04079	1.03673	0.929271	1.02769	1.21396	1.24514	1.0272		-13.2693	0.99623	-10.2946	0.999401	-11.2504	-13.3711	-3.13073
146786	23885	germ cell-less homolog 1 (Drosophila)	Gmcl1		1.02616	0.856646	0.908599	1.03386	0.975848	0.977778	0.878106		-11.9158	-13.8671	-13.5858	-14.253	0.944948	0.744992	-0.577108
146787	56640	kallikrein related-peptidase 4 (prostase, enamel matrix, prostate)	Klk4		0.940104	1	0.918405	0.940041	0.99701	0.800696	0.966023		-16.5131	0.984684	-6.7777	-15.654	NA	NA	0.743823
146788	24061	structural maintenance of chromosomes 1A	Smc1a		1.03485	0.995045	1.12792	1.14923	1.08197	1.17634	1.07278		0.939681	-1.37944	-10.8431	0.989235	-16.4015	-2.52592	0.782676
146789	56737	asparagine-linked glycosylation 2 homolog (yeast, alpha-1,3-mannosyltransferase)	Alg2		1.20461	1.18531	1.47147	1.24654	1.55702	1.20578	0.794594		-0.0770239	0.998656	-1.3051	-1.25879	-2.18442	0.143963	0.991053
146790	620121	RIKEN cDNA 4930555K19 gene	4930555K19Rik		1.02436	1.18961	1.26783	1.16249	1.09412	0.940993	1.00694		0.682941	-2.81812	-14.6713	-7.61381	0.901277	-16.3836	0.997371
146791	26425	nucleotide binding protein 1	Nubp1		1.07744	1.01607	1.10353	1.32419	1.44744	1.37634	1.2587		0.999893	1	-4.70769	0.999991	-15.6467	0.997309	-1.57017
146792	75410	WW domain binding protein 7	Wbp7		1.10675	1.12309	0.981993	0.884628	1.04321	0.952452	1.10392		-1.24616	-12.5846	-3.20131	-11.5047	-1.75135	-3.50155	-15.7337
146793	236930	excision repair cross-complementing rodent repair deficiency complementation group 6 - like	Ercc6l		1	127.865	1	0.00755927	1	0.920761	0.994734		NA	NA	NA	-8.58404	NA	NA	NA
146794	258277	olfactory receptor 281	Olfr281		1	1	1	1	1	1	1
146795	75965	zinc finger, DHHC domain containing 20	Zdhhc20		0.973581	1.16831	1.17534	1.10027	0.803532	1.21984	1.69025		-6.73446	0.66755	-15.4345	0.370041	-1.14339	0.999999	-0.832851
146796	70719	histocompatibility (minor) HA-1	Hmha1		1.14421	1.19227	0.917833	0.876879	0.74811	0.855368	1.06979		-0.685309	0.998688	-0.504769	0.311803	0.68593	-8.21191	-5.25831
146797	76161	RIKEN cDNA 6330527O06 gene	6330527O06Rik		1	1	1	1	1	1	1
146798	66385	protein phosphatase 1, regulatory (inhibitor) subunit 7	Ppp1r7		1	1	1	0.951554	1	1	1		-14.2387	NA	NA	NA	NA	NA	NA
146799	117005	olfactory receptor 74	Olfr74		0.00779451	1	1	0.762166	1	1	1
146800	75735	pantothenate kinase 1	Pank1		0.889993	1.37962	1	1	0.726425	1	1		NA	0.996025	-1.92912	NA	0.993988	NA	NA
146801	11841	ADP-ribosylation factor 2	Arf2		0.925538	0.904476	0.867551	0.874153	0.868331	0.854996	1		-5.14931	-6.3726	-9.52303	-3.12781	-8.45261	NA	-7.79712
146802	14309	follicle stimulating hormone receptor	Fshr		1	1	1	1	1	1	1
146803	259051	olfactory receptor 658	Olfr658		1	1	0.817398	1	1	0.708189	1		NA	NA	NA	NA	NA	NA	0.977197
146804	12235	budding uninhibited by benzimidazoles 1 homolog (S. cerevisiae)	Bub1		1.04806	1	1	1	1	1	0.00567744		NA	NA	-15.3461	NA	NA	NA	NA
146805	68509	RIKEN cDNA 1110018H23 gene	1110018H23Rik		1	1	1	1	1	1	1
146806	258453	olfactory receptor 1209	Olfr1209		1	1	1	1	1	1	1
146807	320244	tubulin tyrosine ligase-like family, member 5	Ttll5		1	1	1	1	1	1	1
146808	81014	vomeronasal 1 receptor, D4	V1rd4		1	1	0.901351	1	1	1	1		NA	NA	-16.5242	NA	NA	NA	NA
146809	70882	armadillo repeat containing 3	Armc3		1	1	1	1	1	1	1
146810	207474	potassium channel tetramerisation domain containing 12b	Kctd12b		1	1	1	1	1	1	1
146811	238831	peptidylprolyl isomerase domain and WD repeat containing 1	Ppwd1		1.08603	1.06697	1.2827	0.999372	0.921229	0.936009	1.05691		-16.5462	-4.83737	-4.76477	-7.52617	-7.76697	-9.55524	0.99608
146812	269966	nucleoporin 98	Nup98		0.958265	1.05273	1.23479	1.13235	0.975767	0.928125	1.10876		-1.42057	-15.1837	-12.7574	-7.40682	-11.3341	-3.38255	0.907885
146813	218232	expressed sequence AW456874	AW456874		0.945888	1.01872	1	0.741151	0.853771	1	1		0.999976	NA	-14.3388	NA	-15.4622	NA	NA
146814	16365	immunoresponsive gene 1	Irg1		1	0.00829457	1	1	0.00602236	1	1
146815	16365	immunoresponsive gene 1	Irg1		1	1	1	0.826227	1	1	1		-4.30049	NA	NA	NA	NA	NA	NA
146816	16545	keratocan	Kera		1	1	1	1	1	1	1
146817	104027	synaptopodin	Synpo		1.66627	3.72507	5.65969	4.31571	1.992	1.22969	1.19769		1	0.999999	0.999605	-0.967057	1	-2.24779	1
146818	224907	dihydrouridine synthase 3-like (S. cerevisiae)	Dus3l		1.19384	1.14607	1.12728	1.34357	1.03249	1.14249	0.967479		1	-10.4131	0.999386	0.971342	0.977895	-10.081	0.915655
146819	\N	\N	\N		1.05726	1.08086	1.31592	1.23218	1.2017	1.30062	1.20785		0.897571	0.706789	-10.6214	0.991567	-6.91569	0.761795	0.995237
146820	\N	\N	\N		1	1	1	1	1	1	1
146821	238205	leucine rich repeat and fibronectin type III domain containing 5	Lrfn5		1	1	1	1	1	1	1
146822	216892	cDNA sequence BC011467	BC011467		1.10838	0.680159	0.846312	1.29931	1.08212	0.685512	0.992614		0.619954	-11.0046	-8.24096	0.988035	0.990731	-16.4881	-2.38795
146823	432723	predicted gene, EG432723	EG432723		1	1	1	1	1	1	1
146824	19703	renin binding protein	Renbp		1.00719	0.837761	0.992588	0.79047	0.987264	0.989798	1.04964		0.159246	-16.3773	-16.494	-16.4383	-1.96614	-14.2752	-16.4898
146825	232337	zinc finger protein 637	Zfp637		1.08628	0.933301	0.996031	0.966172	0.935164	0.85753	0.778498		-12.0974	-4.91098	-2.41766	0.899363	-4.54524	0.999834	-16.4784
146826	243272	sno, strawberry notch homolog 1 (Drosophila)	Sbno1		1.11348	1.16898	1.30666	1.03938	0.967473	1.04035	1.21579		-12.6318	-13.5784	-1.68275	-12.4657	0.598307	0.937664	0.998741
146827	243078	steroid 5 alpha-reductase 2-like 2	Srd5a2l2		1	1	1	1	1	1	1
146828	243499	leucine rich repeat transmembrane neuronal 4	Lrrtm4		1	1	1	1	1	1	1
146829	27528	DNA segment, human D4S114	D0H4S114		0.809534	0.461873	0.265119	0.354584	0.648957	0.718623	0.436033		0.990445	-2.82511	-11.0686	-6.1102	0.806796	0.895619	0.998456
146830	28106	DNA segment, Chr 17, Wayne State University 104, expressed	D17Wsu104e		0.968936	1.0394	1.081	1.19126	1.25331	1.26814	0.996998		0.982531	0.999504	-12.4492	0.999789	-10.7901	-16.5047	-2.65482
146831	74390	RIKEN cDNA 4932434E15 gene	4932434E15Rik		1	1	1	1	1	1	1
146832	71909	RIKEN cDNA 2310022K01 gene	2310022K01Rik		0.804556	1.0565	0.773947	0.804513	0.816441	0.995103	0.949532		0.620699	0.397925	0.620041	-16.5096	-12.4263	-12.8334	0.897843
146833	\N	\N	\N		1	1	1	1	1	1	1
146834	98415	nuclear casein kinase and cyclin-dependent kinase substrate 1	Nucks1		1.11542	0.920717	0.889514	1.15559	1.17333	1.06748	1.10311		-1.47655	-0.643536	-4.61114	-10.588	-8.07048	-5.95611	-3.76015
146835	56055	GTP binding protein 2	Gtpbp2		0.990653	1.10888	1.34266	1.12448	0.937135	1.13183	1.44664		-2.81709	-9.86362	-16.3702	-2.2299	-4.31962	0.999843	0.994808
146836	\N	\N	\N		1	1	1	1	1	1	1
146837	56448	cytochrome P450, family 2, subfamily d, polypeptide 22	Cyp2d22		1.17328	1.1689	0.917155	0.902343	0.75412	1.11496	1.10514		-5.34353	0.977302	-0.62645	-4.62599	-0.805185	-5.68975	-7.49151
146838	13105	cytochrome P450, family 2, subfamily d, polypeptide 9	Cyp2d9		0.986178	0.987226	0.88924	0.914937	0.836116	0.971836	1.09379		-3.18726	0.909802	-15.9208	-14.0618	-16.0113	-3.09035	-0.534997
146839	258786	olfactory receptor 1238	Olfr1238		1	1	1	1	1	1	1
146840	11831	aquaporin 6	Aqp6		1	1	1	1	1	1	1
146841	259024	olfactory receptor 381	Olfr381		1	1	1	1	113.206	1	1
146842	12826	procollagen, type IV, alpha 1	Col4a1		0.897995	1.05774	1.59136	1.1827	1.44545	1.26877	1.01052		-2.75669	0.974721	-8.17941	0.118833	-13.68	-16.4383	0.998813
146843	211712	protocadherin 9	Pcdh9		1	1	1	1	1	1	1
146844	12988	c-src tyrosine kinase	Csk		0.998993	0.787269	0.792915	0.856289	0.975024	1.02306	1.09298		-0.923116	-15.4927	-16.5456	-15.6855	0.870323	-7.26431	0.832111
146845	93960	naked cuticle 1 homolog (Drosophila)	Nkd1		0.96321	0.641874	0.628679	0.6659	0.778532	0.729545	0.663703		0.987892	0.188431	-15.2914	0.837414	0.996065	0.98904	0.997944
146846	258756	olfactory receptor 414	Olfr414		1.15419	1.34303	0.951018	0.896782	0.849739	0.85275	0.968715		-5.08255	-2.69352	-4.18608	-0.941663	0.946321	-15.5871	-12.9916
146847	227712	cDNA sequence BC034076	BC034076		1.71067	1.41463	0.929974	0.766335	0.772757	0.877743	0.729512		0.922424	0.895716	0.999999	-3.15883	0.996429	0.987653	-10.1079
146848	240058	copine V	Cpne5		0.989251	4.39624	4.62726	1.54925	0.950722	0.8244	1.03485		0.97475	-14.8918	-16.5471	-6.46322	1	-15.7106	1
146849	246079	defensin beta 9	Defb9		1	1	1	1	1	1	1
146850	212980	solute carrier family 45, member 3	Slc45a3		0.950376	1.09699	0.742432	1.02172	0.721563	0.840986	0.852297		-16.5285	0.327562	-15.1031	-5.63322	-12.226	-6.64069	-0.119661
146851	70661	cDNA sequence BC033915	BC033915		0.942174	0.89082	0.763735	0.943919	0.923492	0.98189	1.17978		-12.3941	-9.53058	-12.1621	-16.0757	-5.06282	-1.11319	0.903443
146852	170767	regulatory factor X-associated protein	Rfxap		1.05798	1.12038	1.26159	1.07766	1.04691	1.15197	1.15121		-0.835135	-6.29317	-3.72159	0.985976	0.866657	0.98517	0.999996
146853	\N	\N	\N		1.08467	0.923472	0.790974	0.751967	0.790767	0.685605	0.969356		0.928375	0.665139	-11.7714	0.998717	-7.60979	-13.8816	0.741927
146854	380664	LEM domain containing 3	Lemd3		1	1	1	1	1	1	1
146855	105148	isoleucine-tRNA synthetase	Iars		1.13134	1.05792	1.30328	1.27238	1.20527	1.19643	1.18656		0.950231	0.575657	-2.17199	0.447153	-11.1428	0.261819	0.982381
146856	\N	\N	\N		1	1	1	1	1	1	1
146857	17294	mesoderm specific transcript	Mest		0.806452	0.705612	0.778342	0.624585	1.18905	0.730269	0.724571		0.928318	-6.59374	-3.88606	-0.253724	0.285602	-0.106988	-2.15411
146858	70335	receptor accessory protein 6	Reep6		1.14682	1.11206	1.21006	1.17641	1.26997	1.35978	1.10897		0.0178688	0.946453	-1.16821	0.997469	-3.86664	-4.18969	0.634851
146859	17524	membrane protein, palmitoylated	Mpp1		1.02922	0.772959	0.803185	0.861238	1.35133	1.32678	1.13655		-0.379328	0.99734	-14.8698	0.993709	0.980103	-1.63064	0.895845
146860	17961	N-acetyltransferase 2 (arylamine N-acetyltransferase)	Nat2		0.997563	1.20866	1.38747	1.12576	0.734198	0.9264	1.13769		-2.43616	0.998124	-16.5347	-7.75682	0.657927	-1.57362	0.999229
146861	70619	RIKEN cDNA 5730510P18 gene	5730510P18Rik		1	1	1	1	1	1	1
146862	75430	RIKEN cDNA 3200002M19 gene	3200002M19Rik		1	0.946777	0.884661	0.852194	0.879614	0.0068282	1		-9.33659	NA	NA	NA	-9.13012	NA	-10.8135
146863	20762	small proline-rich protein 2H	Sprr2h		1	1	1	1	1	1	1
146864	258519	olfactory receptor 859	Olfr859		134.352	1	1	0.956191	1	0.00728515	1
146865	70829	coiled-coil domain containing 93	Ccdc93		1.11744	1.28275	1.5075	1.12548	0.925762	1.12195	1.35814		-1.89002	-6.98239	-2.54454	-2.16478	0.984121	0.999057	0.999996
146866	76142	protein phosphatase 1, regulatory (inhibitor) subunit 14c	Ppp1r14c		0.901727	0.720663	0.674318	0.748788	0.857517	0.641911	0.584005		0.908518	-2.44886	-7.26426	0.999604	0.974217	0.999989	0.997546
146867	21809	transforming growth factor, beta 3	Tgfb3		1.0612	0.958162	0.896694	0.795689	0.870306	0.823578	0.940226		0.991081	0.241247	-8.51688	0.943529	-11.7541	-8.08759	-1.39353
146868	212518	shadow of prion protein	Sprn		1	1	1	1	1	126.435	1
146869	235534	acid phosphatase-like 2	Acpl2		1.0928	1.03247	2.19996	1.61561	1.12681	0.976184	1.67006		0.999997	-3.31691	-6.98926	-15.5404	-14.8183	0.999999	1
146870	73067	RIKEN cDNA 3110005G23 gene	3110005G23Rik		1.10484	1.05587	0.988664	1.09339	1.05912	1.00843	1.1266		-5.22444	-10.3542	-3.85812	-16.3832	-10.8752	-1.86583	-16.2458
146871	73067	RIKEN cDNA 3110005G23 gene	3110005G23Rik		1.05934	0.967432	0.953842	1.14773	1.02041	1.01784	1.1672		0.448915	-15.1829	-8.16054	-15.4919	-13.1281	0.75435	-10.3115
146872	22202	ubiquitin-activating enzyme E1, Chr Y 1	Ube1y1		1	1	1	1	1	1	1
146873	\N	\N	\N		1	1	1	1	1	1	1
146874	208263	torsin A interacting protein 1	Tor1aip1		1.08047	1.2525	1.2681	1.08557	0.809076	1.05318	1.33903		-8.00941	0.701754	-8.69317	-12.4207	0.813927	0.986205	0.881961
146875	435391	predicted gene, EG435391	EG435391		1.04475	0.00870772	1	1	1	1	1		NA	NA	-14.5353	NA	NA	NA	NA
146876	\N	\N	\N		1	1	1	1	1	1	1
146877	\N	\N	\N		0.938674	1.12076	1.09337	1.07972	1.06018	0.784012	0.860343		-11.3234	-11.8955	-13.7173	0.727321	-6.23228	-3.65554	-7.61281
146878	26371	cytosolic iron-sulfur protein assembly 1 homolog (S. cerevisiae)	Ciao1		1.05682	1.13924	1.14096	1.20822	1.05189	1.1767	1.30211		0.991371	-8.1542	-7.09065	0.951713	0.67047	0.999956	0.696946
146879	209590	interleukin 23 receptor	Il23r		1	1	1	1	1	1	1
146880	101869	unc-45 homolog A (C. elegans)	Unc45a		1.10368	0.902084	1.12735	1.18371	1.21784	1.12351	0.916875		0.928921	0.986899	-1.24247	-0.0529296	-0.877324	-2.50674	0.0987241
146881	58998	poliovirus receptor-related 3	Pvrl3		1.14869	0.76047	0.665265	0.659307	0.774047	0.784573	0.779611		1	0.996492	0.0199012	0.99274	0.998671	0.994832	0.999999
146882	107071	WD repeat domain 74	Wdr74		1.18174	1.64657	1.96253	1.7579	1.53825	1.37197	1.00651		1	0.999999	0.470795	0.999503	1	-16.4464	1
146883	64059	3-oxoacid CoA transferase 2A	Oxct2a		1	1	1	1	1	1	1
146884	64059	3-oxoacid CoA transferase 2A	Oxct2a		1	1	1	1	1	1	1
146885	64685	N-myc (and STAT) interactor	Nmi		0.91243	1.08567	1.21157	1.17849	1.02034	0.845669	0.933918		-0.0765461	-15.7761	-6.05667	0.034218	-7.40546	-9.51625	0.575917
146886	66086	RIKEN cDNA 0610037P05 gene	0610037P05Rik		1.0063	0.902313	0.872947	0.830575	0.836852	0.901111	1.0414		0.767766	0.182178	-16.531	-3.18078	-3.31861	-14.6526	-0.757226
146887	66161	processing of precursor 4, ribonuclease P/MRP family, (S. cerevisiae)	Pop4		0.919808	1.14123	1.05625	1.23777	1.0278	0.95521	1.10289		0.963779	-14.5775	-4.95489	-11.6044	-0.304888	-3.03794	-9.96435
146888	67849	cell division cycle associated 5	Cdca5		0.704795	1.04838	0.790805	0.519227	0.764036	0.746482	0.654298		0.9996	-0.860538	0.547898	-0.273322	-15.312	0.900729	-2.11496
146889	66314	tumor protein D52-like 2	Tpd52l2		1.0334	0.943892	1.19733	1.07164	1.04066	1.01643	0.888652		-6.62596	-12.258	-13.4982	-15.7393	-8.78458	-0.695684	0.890184
146890	52064	coenzyme Q5 homolog, methyltransferase (yeast)	Coq5		1.03055	0.993444	1.0431	0.97046	1.02449	0.926608	1.00128		-14.4762	-15.1676	-14.4625	-6.89808	-16.4413	-16.5433	-12.694
146891	11826	aquaporin 1	Aqp1		0.962633	0.838029	0.860379	0.853106	1.00989	1.12754	0.899398		-1.06117	-16.3959	-14.4179	-4.02681	-0.280234	-5.57314	-1.54922
146901	52538	acetyl-Coenzyme A acyltransferase 2 (mitochondrial 3-oxoacyl-Coenzyme A thiolase)	Acaa2		0.942934	0.911009	0.849349	0.750043	0.808013	0.878611	0.763354		1	1	0.92494	1	0.999848	1	1
146902	78685	RIKEN cDNA B430105A11 gene	B430105A11Rik		1	1	1	1	1	1	1
146903	15258	homeodomain interacting protein kinase 2	Hipk2		1.21834	0.65222	0.668441	0.739396	0.998287	0.731129	0.713994		0.999223	-16.54	0.869781	0.99957	0.999999	0.999878	0.999996
146904	218461	phosphodiesterase 8B	Pde8b		1	1	1	1	1	1	1
146905	68720	small proline rich-like 5	Sprrl5		1	1	1	1	1	1	1
146906	68720	small proline rich-like 5	Sprrl5		0.97039	0.995448	0.818988	0.743458	0.907633	0.888679	0.868259		0.999924	-2.07693	-13.7435	-0.39626	-16.4768	0.488642	0.974667
146907	17161	monoamine oxidase A	Maoa		1.03844	0.951918	0.989377	1.01715	0.95386	0.982698	1.2116		-15.6571	-10.7799	-12.5976	-15.6105	-10.3774	0.944056	-16.1903
146908	15115	histidyl-tRNA synthetase	Hars		0.974194	1.06015	1.45699	1.29625	1.44295	1.31433	1.36487		0.980998	0.999883	-15.162	0.989835	-10.6774	0.998256	0.999927
146909	68854	ankyrin repeat and SOCS box-containing protein 11	Asb11		1	1	1	1	1	1	1
146910	83409	mitogen activated protein binding protein interacting protein	Mapbpip		1.04665	0.992203	1.0348	0.989254	1.06772	1.05905	0.918938		-15.3047	-0.383215	-3.92812	-1.43375	-15.8832	0.699848	-7.50223
146911	15260	histone cell cycle regulation defective homolog A (S. cerevisiae)	Hira		1.19446	0.00630655	0.961677	0.905828	1.05576	1.00137	1.22032		NA	NA	-1.20494	NA	NA	NA	NA
146912	116905	DPH1 homolog (S. cerevisiae)	Dph1		1.05758	1.00618	0.939011	1.07271	0.797855	1.02744	1.1248		-6.96916	0.988569	-9.5824	-14.5728	-13.8758	-1.05969	-8.28215
146913	69151	leucine zipper and CTNNBIP1 domain containing	Lzic		0.971306	1.17046	1.58121	1.16412	1.14425	0.942778	1.124		-0.464942	-1.4292	-14.9297	-10.8415	-0.236823	-2.89375	0.999998
146914	16004	insulin-like growth factor 2 receptor	Igf2r		1.03894	0.8529	0.999714	1.01117	1.14746	0.909954	1.06082		-16.351	-2.34605	-14.3662	-6.91023	-0.967454	-11.7977	-16.5472
146915	18663	phosphoglycerate kinase 2	Pgk2		1	1	0.0089365	1	1	1	1
146916	16432	integral membrane protein 2B	Itm2b		1.02982	0.96656	0.86994	0.829478	0.7358	0.877119	0.840749		0.845441	0.999661	-14.3893	-0.491694	-13.7213	0.719478	-0.107361
146917	19053	protein phosphatase 2 (formerly 2A), catalytic subunit, beta isoform	Ppp2cb		1.09295	1.12782	1.32907	1.31243	1.09318	1.1671	1.42697		0.997722	-4.42972	-4.45876	0.379369	-1.17025	0.999977	0.99884
146918	19053	protein phosphatase 2 (formerly 2A), catalytic subunit, beta isoform	Ppp2cb		1.14585	1.18715	1.37519	1.3028	1.16839	1.17162	1.40976		0.997453	0.476084	-0.132877	0.53309	0.735129	0.999969	0.999873
146919	231659	GCN1 general control of amino-acid synthesis 1-like 1 (yeast)	Gcn1l1		1.02983	1.09845	1.25897	1.15917	1.13785	0.945682	0.91248		0.595323	0.0749078	-13.9028	-8.78785	-2.51201	-2.78685	0.995072
146920	71449	RIKEN cDNA 5630401D24 gene	5630401D24Rik		0.96558	1.18587	1.41978	1.21712	1.01873	1.093	1.03108		0.989599	-15.1998	-11.3959	-2.02019	0.948479	-13.1296	1
146921	75869	ADP-ribosylation factor-like 5B	Arl5b		1	1	1	1	1	1	1
146922	242109	zinc finger protein 697	Zfp697		1	1	0.0103982	1	1	1	1
146923	319586	bruno-like 5, RNA binding protein (Drosophila)	Brunol5		1	1	1	1	1	1	1
146924	71729	regulator of G-protein signaling 12	Rgs12		1.30352	1.20299	0.912844	0.726136	0.810626	0.596361	0.954155		0.995992	0.690684	0.960832	0.999999	0.282326	-13.0536	-6.68303
146925	71768	von Willebrand factor C and EGF domains	Vwce		1.17951	0.545489	0.778369	1.13719	1.14793	1.17315	1.21619		0.0970611	0.403275	0.837868	0.787334	1	0.968191	0.998703
146926	234130	dickkopf homolog 4 (Xenopus laevis)	Dkk4		1	1	1	1	1	1	1
146927	73673	RIKEN cDNA 2410076I21 gene	2410076I21Rik		0.509156	208.252	1	0.718202	1	1	1		NA	NA	0.533522	NA	NA	NA	NA
146928	71963	cell division cycle associated 4	Cdca4		0.980178	1.03266	1.03258	0.765847	0.829514	0.98664	1.11202		-1.40875	-0.806555	-15.9461	-16.2732	-15.0418	-5.72919	-15.0483
146929	20273	sodium channel, voltage-gated, type VIII, alpha	Scn8a		1	1	1	1	1	1	1
146930	102323	DCN1, defective in cullin neddylation 1, domain containing 2 (S. cerevisiae)	Dcun1d2		1	1	1	1	1	1	1
146931	72075	opioid growth factor receptor	Ogfr		0.992249	0.985968	1.09151	1.04721	0.908337	0.897815	0.940805		-8.89375	-0.624984	-16.2597	0.0802147	-15.6171	-5.50519	-1.39174
146932	20408	SH3-domain GRB2-like 3	Sh3gl3		1	1	0.823377	1	1	0.00841985	90.183		NA	NA	-8.71082	NA	NA	NA	NA
146933	27053	asparagine synthetase	Asns		1.24746	0.467383	1.00442	1.48071	1.90904	1.61579	2.90799		-6.2647	-0.742951	-12.2089	-3.763	0.232942	0.944938	-16.5453
146934	74011	solute carrier family 25, member 27	Slc25a27		1	1	1	1	1	1	1.1321		NA	NA	NA	NA	NA	-6.41546	NA
146935	74069	serine (or cysteine) peptidase inhibitor, clade A, member 3A	Serpina3a		1	1	1	1	1	1	1
146936	20662	Son of sevenless homolog 1 (Drosophila)	Sos1		1.21358	1.68486	1.70261	1.43239	0.9553	1.00137	1.2632		0.999979	-11.8435	0.87849	-16.5424	1	0.982212	1
146937	66573	DAZ interacting protein 1	Dzip1		1	1	1	1	1	1	1
146938	214359	transmembrane protein 51	Tmem51		1.04234	0.783914	0.965194	1.24473	1.19352	1.03656	1.11462		0.36789	-0.884978	-14.4215	-14.9266	0.69021	-6.36335	-14.9675
146939	20740	spectrin alpha 2	Spna2		1.14952	1.00753	1.58077	1.46187	1.49641	1.35925	1.48264		0.912864	0.951385	-6.88029	0.529496	-16.5059	0.938623	0.98841
146940	93896	glucagon-like peptide 2 receptor	Glp2r		1.05728	1.11393	0.940747	0.93314	0.834974	0.950993	1		-10.503	0.11481	-11.9396	-13.8658	-6.26105	NA	-11.172
146941	\N	\N	\N		1	1	1	1	1	1	1
146942	229521	synaptotagmin XI	Syt11		1	1	1	1	1	1	1
146943	76708	RIKEN cDNA 2210022J03 gene	2210022J03Rik		1	1	1	1	1	1	1
146944	209239	giant axonal neuropathy	Gan		1	1	1	1	0.00779708	1	1
146945	331471	diacylglycerol O-acyltransferase 2-like 6	Dgat2l6		1	1	1	1	1	1	1
146946	12481	CD2 antigen	Cd2		1	1	1	1	128.409	1	1.07838
146947	258447	olfactory receptor 1241	Olfr1241		1	1	1	1	1	1	1
146948	12592	caudal type homeo box 4	Cdx4		1	1	1	1	1	1	1
146949	93837	dachshund 2 (Drosophila)	Dach2		1	1	1	1	1	1	1
146950	67443	microtubule-associated protein 1 light chain 3 beta	Map1lc3b		1.33704	1.73439	1.64435	1.27052	1.04641	1.42454	1.6375		-0.171628	-14.8191	0.633229	0.928653	0.999806	0.998819	0.998962
146951	13143	death-associated kinase 2	Dapk2		1.12336	1.08577	1.57819	1.63961	1.43271	0.822869	1.0405		0.9999	0.987612	-6.18451	-0.568729	-10.1693	-14.7818	0.999594
146952	\N	\N	\N		1	1	1	1	1	1	1
146953	329436	predicted gene, OTTMUSG00000016703	OTTMUSG00000016703		1	1	1	1	1	1	1
146954	93709	protocadherin gamma subfamily A, 1	Pcdhga1		1	1	1	1	1	1	1
146955	16688	keratin 6B	Krt6b		1	1	1	1	1	1	100.364
146956	209003	RNA binding motif protein, X-linked 2	Rbmx2		1	1	1	1	1	1	1
146957	108943	RNA (guanine-9-) methyltransferase domain containing 2	Rg9mtd2		1.17209	1.17159	1.40403	1.14792	0.923706	0.868601	0.984774		0.45691	-4.1943	0.80268	0.526127	0.798356	-15.7444	0.999996
146958	170711	OTU domain containing 7A	Otud7a		1	1	1	1	1	1	1
146959	14167	fibroblast growth factor 12	Fgf12		1	1	0.00828301	1	1	1	1
146960	245839	granzyme N	Gzmn		1	1	1	1	1	1	1
146961	70062	RIKEN cDNA 1700030B21 gene	1700030B21Rik		1	1	1	1	1	1	1
146962	13803	ectodermal-neural cortex 1	Enc1		0.781197	1.22762	1.42436	1.27832	0.908922	1.01989	1.24432		0.937333	-5.7235	0.940712	-15.8298	0.706078	0.821319	0.999431
146963	\N	\N	\N		1	1	1	1	1	1	1
146964	17912	myosin IB	Myo1b		1.10353	1.1488	1.0313	1.10785	0.933222	0.851301	0.647811		-8.1072	-11.9832	-8.55889	-2.60205	-4.35274	0.998568	-15.5212
146965	17912	myosin IB	Myo1b		1.24343	1.01941	0.938449	1.19546	1.00573	1.0163	0.895604		0.273977	-16.4854	0.819762	-16.0586	-15.8602	-3.90629	-10.392
146966	234678	RIKEN cDNA D230025D16 gene	D230025D16Rik		1.06445	1.01962	0.97356	0.895554	0.898274	1.35347	1.42793		-7.89929	-8.22778	-13.08	0.828437	-16.1757	0.963008	-15.8475
146967	20843	stromal antigen 2	Stag2		1.04938	0.991973	1.0385	0.779799	0.816063	1.00651	1.16257		0.995597	0.951636	-10.9887	-16.4255	-16.3597	0.440794	-12.8743
146968	18416	ornithine transcarbamylase	Otc		1.20766	1.03964	1.02886	0.864734	0.814772	0.891852	0.858725		-3.35055	-0.199855	-0.762468	-6.30622	-14.8295	-2.81246	-15.6043
146969	\N	\N	\N		1	1	1	1	1	1	1
146970	258189	olfactory receptor 624	Olfr624		1	1	1	1	1	1	1
146971	218820	zinc finger protein 503	Zfp503		0.966099	0.954821	0.931029	0.916995	0.849236	0.740716	0.932557		-11.8303	-4.88632	-15.6929	0.454502	-15.0432	-13.3113	-13.1741
146972	55950	brain protein I3	Bri3		1.09768	0.918383	0.869821	0.908384	1.12878	1.22183	1.33111		-8.88195	-6.09735	-9.21949	-0.614147	-10.1645	0.823215	-4.33143
146973	66276	RIKEN cDNA 1810009A15 gene	1810009A15Rik		1.10351	1.21238	1.49489	1.82743	1.60396	1.26527	0.986474		1	1	-0.893337	0.999414	0.989768	-15.7763	1
146974	223664	leucine rich repeat containing 14	Lrrc14		1	1	1	1	1	1	1
146975	73284	DNA-damage-inducible transcript 4-like	Ddit4l		1.10579	1.18709	1.35172	0.932931	0.737372	1	0.868004		-13.6158	-1.95291	-10.9805	NA	-5.25746	-9.37905	-0.973719
146976	57314	TH1-like homolog (Drosophila)	Th1l		0.905705	0.955965	0.893869	0.908515	1.06305	1.08051	0.947862		-0.988374	-6.04388	-0.737276	-3.13837	-9.64065	-7.68199	0.0559702
146977	212772	RIKEN cDNA 2700007P21 gene	2700007P21Rik		1.07053	1.0767	1.03539	0.983941	0.831317	0.8785	1.23092		-15.9168	0.36304	-8.26283	-0.907308	-7.29535	0.910794	-13.8295
146978	58250	carbohydrate sulfotransferase 11	Chst11		1	1	1	1	1	1	1
146979	113846	vomeronasal 1 receptor, A4	V1ra4		1.01762	0.00570931	0.813832	0.811746	0.846377	0.733743	1.01694		NA	NA	-16.1354	NA	NA	NA	NA
146980	66208	neuron derived neurotrophic factor	Nenf		0.809856	0.868406	0.942606	0.756386	1.00307	1.03597	0.928854		0.993166	-16.5271	0.861591	-14.0579	-0.739825	-8.07917	-10.4711
146981	67978	RIKEN cDNA 4432405B04 gene	4432405B04Rik		0.958319	0.750955	1	0.739744	0.841391	0.830851	0.917355		0.999558	-0.91659	-15.2883	-16.545	0.538138	NA	NA
146982	259070	olfactory receptor 829	Olfr829		1	1	1	1	1	1	1
146983	\N	\N	\N		1	1	1	1	1	1	1
146984	320952	RIKEN cDNA A730013G03 gene	A730013G03Rik		1	1	1	1	1	1	1
146985	78774	RIKEN cDNA 4930529M08 gene	4930529M08Rik		1	1	1	1	1	1	1
146986	14000	ribonuclease III, nuclear	Rnasen		0.97589	1.03202	1.18579	1.1921	1.31231	0.989298	1.02715		0.986086	0.999988	-13.8872	-15.9937	-12.3499	-13.3976	0.980038
146987	14793	cell division cycle associated 3	Cdca3		0.870267	1	0.847353	0.668229	0.908742	0.77885	0.975866		-12.4182	-1.54387	-6.60053	-16.0904	NA	NA	0.999482
146988	75747	sestrin 3	Sesn3		1.03301	0.926434	1.35321	1.11544	0.944482	0.688732	0.818193		-7.27709	-13.2496	-15.4013	0.989198	-11.1076	-0.543587	0.8987
146989	258879	olfactory receptor 330	Olfr330		1	1	1	1	1	1	1
146990	75007	RIKEN cDNA 4930504E06 gene	4930504E06Rik		1.22917	1.66309	2.00106	1.87666	1.35831	1.45197	1.1651		1	0.999993	0.994347	1	1	0.855135	1
146991	15483	hydroxysteroid 11-beta dehydrogenase 1	Hsd11b1		1.00457	0.84221	0.789703	0.778372	0.77195	0.8061	0.781774		0.969414	0.978733	-16.504	0.867042	0.307317	0.963046	0.943116
146992	70977	RIKEN cDNA 4931407G18 gene	4931407G18Rik		1	1	1	1	1	1	1
146993	109910	zinc finger protein 91	Zfp91		0.986824	0.970636	0.91429	1.04764	1.04086	0.958099	1.0296		-12.8873	-13.7529	-16.2154	-13.3948	-14.9371	-15.0014	-6.47065
146994	71066	heat shock transcription factor, Y linked 2	Hsfy2		1	1	1	1	1	1	1
146995	71159	RIKEN cDNA 4933416I08 gene	4933416I08Rik		1	1	1	0.885161	0.807386	0.658104	1		0.99793	NA	NA	NA	NA	NA	NA
146996	16391	interferon dependent positive acting transcription factor 3 gamma	Isgf3g		1.10891	1.10652	0.878593	0.736942	0.667325	0.722198	0.568981		0.99486	0.999944	-4.74537	0.997904	-5.00957	1	-2.12947
146997	209737	kinesin family member 15	Kif15		1	1	1	1	1	1	1
146998	19134	PRP4 pre-mRNA processing factor 4 homolog B (yeast)	Prpf4b		1	1	1	141.566	1	1	1
147008	19206	patched homolog 1	Ptch1		1.16329	1.17114	0.866247	1.1748	0.732652	0.768352	0.959259		-12.8064	-6.839	-10.589	-3.25936	-13.6038	-16.4045	-13.3094
147009	232947	cDNA sequence BC024868	BC024868		0.935769	1.02017	1.1235	0.892699	1.11772	1.11178	0.871934		-5.29358	-5.54151	-11.2838	-6.15944	-15.9856	-3.00261	-4.97189
147010	232947	cDNA sequence BC024868	BC024868		0.947477	1.0413	1.11041	0.920224	1.09204	1.1308	0.935197		-8.20865	-7.52661	-12.3413	-3.39756	-14.0329	-10.5174	-5.36627
147011	14651	hydroxyacyl glutathione hydrolase	Hagh		1.00589	1.01416	1.3458	1.16066	1.06665	1.08827	0.892982		-0.803939	-10.2276	-16.4819	-7.19307	-16.1751	-3.57651	0.993077
147012	239126	C1q and tumor necrosis factor related protein 9	C1qtnf9		1	1	1	1	1	1	1
147013	237465	coiled-coil domain containing 38	Ccdc38		1	1	1	1	1	1	1
147014	268449	ribosomal protein L23a	Rpl23a		1.0832	0.910511	0.935616	0.952933	1.07668	1.12607	1.11644		-12.6765	-8.81945	-7.91084	-3.04782	-5.94605	-3.93564	-9.94209
147015	19879	solute carrier family 22 (organic anion transporter), member 8	Slc22a8		1.12486	1.04296	0.991428	0.93363	0.821673	0.74178	0.850978		-6.33521	0.940078	-1.90953	0.997712	-11.595	0.78585	-16.3034
147016	20115	ribosomal protein S7	Rps7		1.0323	0.875017	0.868578	1.12111	1.14004	1.23608	1.16114		-5.75757	-4.05112	-15.2726	0.215739	-3.82672	-2.52961	-3.18899
147017	76577	UBX domain containing 8	Ubxd8		1	1	1	1	1	1	1
147018	233168	expressed sequence AI987944	AI987944		1.14373	1.05539	0.956497	0.917805	0.83524	0.889354	0.968183		-5.26115	0.73511	-0.530814	-1.66269	-10.6063	-14.1078	-12.2314
147019	\N	\N	\N		1	1	1	1	1	1	1
147020	26932	protein phosphatase 2, regulatory subunit B (B56), epsilon isoform	Ppp2r5e		1.18901	0.907855	0.624433	0.911204	0.925833	1.00471	1.05279		-6.50385	-8.75417	-0.0626968	-16.5086	-6.01698	-12.4794	0.999995
147021	20492	stem-loop binding protein	Slbp		1.00884	0.972869	1.05918	0.967936	1.02352	0.943209	0.892107		-14.1768	-15.2965	-16.3619	-10.0388	-14.8221	-2.16354	-10.2076
147022	74044	transcription termination factor, RNA polymerase II	Ttf2		1.08356	1.10841	1.27208	1.21057	1.10905	1.081	1.08185		0.679385	-3.98636	-7.15972	-7.52474	-4.05466	-7.40177	0.957653
147023	29876	chloride intracellular channel 4 (mitochondrial)	Clic4		1.08364	0.855574	0.90636	0.825171	1.09773	0.992753	0.810332		0.961844	-2.47657	-4.21309	-16.3684	0.747303	0.986247	-1.92342
147024	268527	gene regulated by estrogen in breast cancer protein	Greb1		1	1	1	1	1	1	1
147025	50795	SH3-binding domain glutamic acid-rich protein	Sh3bgr		1	1	1	1	1	1	1
147026	110876	sodium channel, voltage-gated, type II, alpha 1	Scn2a1		1	1	1	1	1	1	1
147027	53975	DEAD (Asp-Glu-Ala-Asp) box polypeptide 20	Ddx20		1.02518	1.25265	1.4654	1.1401	1.16408	1.23794	1.35235		0.65028	0.893094	-14.0316	0.997994	0.999112	0.999996	1
147028	76332	component of oligomeric golgi complex 2	Cog2		1.13185	1.1544	1.10741	0.960428	0.911997	0.886521	1.0112		-13.7251	-6.15864	-2.56759	-2.87759	-1.12088	-16.3139	-4.87433
147029	54351	retinoic acid induced 12	Rai12		0.9958	1.04263	1.23522	1.27751	1.38687	1.0792	1.20777		0.999999	1	-16.4091	-0.526938	-7.17613	0.999862	0.999984
147030	76559	RIKEN cDNA 2410024A21 gene	2410024A21Rik		0.963466	1.31583	1.21871	1.03635	0.822662	1.07323	1.27689		-13.583	0.870745	-13.3528	-7.58079	0.997298	0.987511	0.884906
147031	56075	prenyl (solanesyl) diphosphate synthase, subunit 1	Pdss1		1.12176	0.84029	1.03612	1.07696	1.29418	1.02718	0.935102		-10.8621	0.760645	-5.93722	-15.664	-1.21724	-11.7259	-15.0318
147032	66705	deoxyribonuclease 1-like 2	Dnase1l2		1.09895	1.05913	0.841075	0.800686	0.928052	0.750571	0.958689		0.92436	-7.7754	-6.3608	0.985397	-12.3118	-13.0287	-0.0188338
147033	52898	DNA segment, Chr 11, Brigham & Women's Genetics 0434 expressed	D11Bwg0434e		1.12823	1.08056	1.11009	1.08979	1.18498	1.31324	0.995306		-6.93319	0.0648375	-2.78303	0.981185	-8.18897	-16.5048	-4.49744
147034	67030	Fanconi anemia, complementation group L	Fancl		1.00259	1.00323	0.936394	1.09732	1.14729	0.873539	1.20628		-3.59865	-0.0411509	-16.5285	-0.13247	-16.5182	0.879496	-7.87498
147035	67030	Fanconi anemia, complementation group L	Fancl		0.994833	0.967772	0.881623	1.04077	1.02829	1.02413	1.28125		-11.2912	-13.7416	-16.4418	-14.4472	-12.8045	0.999534	0.345245
147036	67148	RIKEN cDNA 2610204K14 gene	2610204K14Rik		1.07663	1.01478	1.21448	1.19602	1.10041	0.959821	1.06831		0.983304	-0.863109	-3.48061	-10.4039	-15.5965	-4.83766	0.99401
147037	67197	zinc finger CCHC-type and RNA binding motif 1	Zcrb1		1.0439	1.00301	1.21967	1.23576	1.21998	1.08501	1.03762		0.98913	0.977162	-11.1962	-3.86844	-16.5158	-12.4042	0.976822
147038	\N	\N	\N		1	1	1	1	1	1	1
147039	84543	seminal vesicle antigen-like 2	Sval2		1	1	1	1	1	1	1
147040	258709	olfactory receptor 415	Olfr415		1	1	1	1	1	1	1
147041	94315	papillary renal cell carcinoma (translocation-associated)	Prcc		0.960666	1.06014	1.24777	1.13736	0.982503	0.972386	0.993905		0.0209439	-15.5544	-12.0093	-14.1597	-8.35786	-16.425	0.990941
147042	69301	RIKEN cDNA 1700008P20 gene	1700008P20Rik		0.00940689	1	0.00558011	1	1	1	1
147043	13437	aspartyl aminopeptidase	Dnpep		1.09698	0.829589	0.77719	0.90074	1.04844	0.854719	0.870063		-4.83731	-12.9378	-6.36694	-0.587859	0.368538	-1.59288	0.941077
147044	234852	procollagen (type III) N-endopeptidase	Pcoln3		0.940906	1.09809	1.42153	1.11924	1.26811	1.23481	1.23564		-1.54194	0.989876	-8.78393	0.960361	-3.53798	0.961661	0.999982
147045	234852	procollagen (type III) N-endopeptidase	Pcoln3		0.957386	1.14061	1.39757	1.12363	1.28629	1.21873	1.24911		-0.488928	0.998783	-11.2075	0.971475	0.20418	0.993007	0.999993
147046	13839	Eph receptor A5	Epha5		1	1	1	1	1	1	1
147047	258414	olfactory receptor 883	Olfr883		0.0111936	1	1	1	1	1	1
147048	230971	multiple EGF-like-domains 6	Megf6		1	1	1	1	1	1	1
147049	\N	\N	\N		0.929289	0.925976	0.94438	1.11478	1.04285	0.880306	0.912039		-4.43065	-13.6681	-9.19847	-2.55148	-8.66856	-6.50803	-8.96154
147050	380795	expressed sequence AI324046	AI324046		1	1	1	1	1	1	1
147051	237979	sidekick homolog 2 (chicken)	Sdk2		1	1	1	1	1	1	1
147052	70257	RIKEN cDNA 2010107E04 gene	2010107E04Rik		1.14819	0.940361	0.945618	1.12429	1.16405	1.22582	1.04254		-2.83246	-0.446017	-1.17722	0.758542	-10.4074	-13.3833	-11.2823
147053	\N	\N	\N		1	1	1	1	1	1	1
147054	258563	olfactory receptor 1006	Olfr1006		1	1	1	1	1	1	1
147055	17831	mucin 2	Muc2		1	1	1	1	1	1	1
147056	218442	serine incorporator 5	Serinc5		0.929447	0.998784	0.942447	0.907068	0.948763	0.921294	1.02835		-0.978211	-8.07622	-3.99274	-2.66621	-16.541	-13.5346	-6.62325
147057	70545	RIKEN cDNA 5730433N10 gene	5730433N10Rik		1	1	1	1	1	1	1
147058	233902	F-box and leucine-rich repeat protein 19	Fbxl19		1.08456	1.00373	1	0.978421	1	0.713159	1.13616		0.996612	NA	-13.4677	NA	-16.2806	NA	NA
147059	18124	nuclear receptor subfamily 4, group A, member 3	Nr4a3		1	1	1	1	1	1	1
147060	18193	nuclear receptor-binding SET-domain protein 1	Nsd1		1	1	1	1	1	1	1
147061	\N	\N	\N		1	1	1	1	0.00763479	1	1
147062	72690	glycine/arginine rich protein 1	Grrp1		0.913423	1	0.692208	0.890628	118.905	134.986	1		NA	NA	-5.16255	NA	NA	NA	0.999999
147063	21452	transcobalamin 2	Tcn2		1.12383	1.12205	0.945569	0.936964	0.815304	0.924508	0.722002		-11.2115	0.360587	-4.59425	-9.38255	-4.76472	0.990825	-12.4154
147064	105841	DENN/MADD domain containing 3	Dennd3		1.0768	1	0.729569	0.798174	0.761043	0.77087	0.984943		0.693464	0.915441	-11.7247	-16.1874	NA	NA	0.999997
147065	19243	protein tyrosine phosphatase 4a1	Ptp4a1		1.15906	1.05112	1.1609	1.18736	1.36165	1.62401	1.39564		-1.91326	0.913072	-3.58709	0.999763	-13.9885	0.959406	-3.46035
147066	22287	secretoglobin, family 1A, member 1 (uteroglobin)	Scgb1a1		0.981446	1.12742	0.860398	0.00605192	0.81762	0.863336	1.02266		NA	NA	-16.1005	NA	-5.25377	NA	-1.84397
147067	382793	metaxin 3	Mtx3		0.982302	0.904561	0.933245	1.37998	0.845762	1.00572	1.693		0.988554	-0.831555	-16.0775	-16.4988	-6.5798	0.999997	-10.7323
147068	381654	expressed sequence C87414	C87414		1	1	1	1	1	1	1
147069	\N	\N	\N		1	1	1	1	1	1	1
147070	67003	ubiquinol cytochrome c reductase core protein 2	Uqcrc2		1.1042	0.960327	1.05861	1.07361	1.06634	1.18358	1.05559		-3.50354	-4.73107	-0.343579	0.978124	-10.168	-6.88417	-6.24164
147071	75207	RIKEN cDNA 4930533L02 gene	4930533L02Rik		1	1	1	1	1	1	1
147072	23936	Ly6/neurotoxin 1	Lynx1		1.06191	1.15334	0.993918	0.864433	0.902393	0.854139	0.963776		0.594831	-1.47095	-7.78312	0.773275	0.533188	-12.4773	-16.4204
147073	\N	\N	\N		1	1	1	1	1	1	1
147074	57274	solute carrier family 16 (monocarboxylic acid transporters), member 8	Slc16a8		0.944524	0.957398	0.87522	0.972043	0.820873	0.90001	0.921802		-15.2118	-0.399159	-11.7568	-5.04072	-13.5671	-8.21787	-2.26748
147075	57782	RB-associated KRAB repressor	Rbak		0.964735	0.00690377	145.695	0.00706862	0.00726219	0.768151	0.0103837		NA	NA	-10.5444	0.976486	NA	NA	NA
147076	75684	RIKEN cDNA 2210410P13 gene	2210410P13Rik		1.11259	1.01313	0.681009	0.656338	1.07378	0.957701	0.858435		0.996147	-12.0486	-8.0739	-14.7243	-16.3725	-3.6518	0.987341
147077	75769	RIKEN cDNA 4833424O15 gene	4833424O15Rik		1	1	1	1	1	1	1
147078	75808	RIKEN cDNA 4930485G23 gene	4930485G23Rik		1	1	1	1	1	1	1
147079	278180	V-set and immunoglobulin domain containing 4	Vsig4		1.08383	0.900285	0.809064	1.04348	0.79283	1.03219	0.903859		-14.8556	-0.0467906	-11.2368	-15.5876	-8.53474	-8.96883	-0.632558
147080	66141	interferon induced transmembrane protein 3	Ifitm3		0.979728	1.05195	1.01271	0.754062	0.916371	0.802914	0.68521		0.908379	-8.96173	-16.0024	0.376269	-13.4798	0.99687	-16.3379
147081	66237	ATPase, H+ transporting, lysosomal V1 subunit G2	Atp6v1g2		0.94212	0.976601	0.90456	0.858485	0.98203	0.809921	0.97069		0.318234	-15.6968	-9.32021	0.947281	-15.1233	-14.3554	-3.0436
147082	404222	olfactory receptor 244	Olfr244		1	1	1	1	1	1	1
147083	11655	aminolevulinic acid synthase 1	Alas1		1.15033	0.968993	1.15883	1.07536	5.58916	1.91781	1.7802		-14.1343	1	-9.18143	0.998523	-16.0647	0.992009	-8.6093
147084	78294	ribosomal protein S27a	Rps27a		0.99922	0.832399	0.812388	1.00091	1.14218	1.29245	1.27167		-16.5455	-1.25384	-16.546	0.979953	0.585061	0.958929	0.838724
147085	11807	apolipoprotein A-II	Apoa2		1.00065	0.991442	0.989497	0.953831	0.938982	0.975204	0.932355		-9.41708	-6.02029	-16.5456	-14.1257	-16.2437	-4.68044	-16.0912
147086	14187	aldo-keto reductase family 1, member B8	Akr1b8		0.926188	0.761972	1.17884	1.69556	1.76952	1.49478	1.26147		0.99807	0.999419	-12.7865	0.945058	-0.0238089	-1.12151	-4.91453
147096	12010	beta-2 microglobulin	B2m		1.06771	1.02399	0.895241	0.879955	0.755667	0.825659	0.67836		0.995235	1	-0.445561	0.999996	-11.431	1	0.971979
147097	12010	beta-2 microglobulin	B2m		1.03587	0.944603	0.881535	0.822527	0.727478	0.846604	0.718964		-0.125836	0.97613	-14.9498	-1.30163	-12.6837	0.984321	-4.3416
147098	12075	beaded filament structural protein in lens-CP94	Bfsp1		1	1	1	1	1	1	1
147099	14681	guanine nucleotide binding protein, alpha o	Gnao1		1	1	1	1	1	1	1
147100	140740	SEC63-like (S. cerevisiae)	Sec63		0.95178	1.04851	1.12106	0.936794	1.04282	1.18687	1.15441		-11.3474	-14.1689	-13.3363	-0.750643	-13.5731	-2.38321	-5.09159
147101	226641	activating transcription factor 6	Atf6		1.09484	1.03176	1.55118	1.36047	0.944993	1.11027	1.23037		0.983165	-12.2882	-7.66487	-5.88845	-15.1124	0.442058	0.999918
147102	15043	histocompatibility 2, T region locus 3	H2-T3		1	1	1	1	1	1	1
147103	207304	HECT domain containing 1	Hectd1		1	1	1	1	1	1	1
147104	18810	plectin 1	Plec1		0.91924	1.12291	1.23541	1.19609	1.01795	1.05044	1.04132		0.87656	-15.6021	-4.25763	-10.5335	-0.893681	-12.1957	0.976589
147105	15953	interferon gamma inducible protein 47	Ifi47		0.847535	0.954423	1.05892	0.922527	0.848628	0.752627	0.767907		-11.7368	-3.80286	-3.7088	0.548534	-14.7544	0.283258	-13.9214
147106	\N	\N	\N		1	1	1	1	1	1	1
147107	218103	solute carrier family 17 (sodium phosphate), member 2	Slc17a2		1.06716	1.03535	0.822502	0.635778	0.667109	0.851114	0.859841		0.999988	0.999896	-10.5388	-0.512995	-14.5539	-1.01179	0.473371
147108	19027	synaptophysin-like protein	Sypl		1.20383	1.00265	0.942925	1.04252	0.935586	1.14131	1.0336		-11.3801	-6.2766	0.956577	0.331521	-16.5224	-13.0759	-7.80996
147109	19070	preimplantation protein 3	Prei3		1.30896	1.2681	1.3664	1.34988	1.16914	1.26539	1.20885		0.998414	0.105408	0.992833	0.964956	0.968203	0.748617	0.999137
147110	19227	parathyroid hormone-like peptide	Pthlh		1	1	1	1.02161	1	132.672	1		NA	NA	NA	NA	NA	NA	-4.39311
147111	19227	parathyroid hormone-like peptide	Pthlh		1	1	1	1	1	1	1
147112	259300	EH-domain containing 2	Ehd2		1	1	1	1	1	1	1
147113	73642	RIKEN cDNA 1700124K17 gene	1700124K17Rik		1	1	1	1	1	1	1
147114	20250	stearoyl-Coenzyme A desaturase 2	Scd2		1.21064	0.931497	0.93	1.07187	1.02052	0.684364	0.65594		-13.1736	-16.2279	-2.66466	0.933162	-13.0376	0.978176	-12.8956
147115	65956	chemokine (C-C motif) ligand 21c (leucine)	Ccl21c		1.31329	0.728403	0.709046	0.857499	1.1158	1.13358	1.03901		-7.67746	-11.2333	-1.07405	-9.95537	-0.02848	-15.7861	0.353219
147116	20387	surfactant associated protein A1	Sftpa1		1	1	1	1	1	1	1
147117	26570	solute carrier family 7 (cationic amino acid transporter, y+ system), member 11	Slc7a11		1	1	1	1	1	1	1
147118	\N	\N	\N		1	1	1	1	1	1	1
147119	20608	somatostatin receptor 4	Sstr4		1.08704	1.02202	0.907383	0.98193	0.850987	0.894546	1.01518		-15.755	0.373784	-6.00661	-2.34285	-15.7928	-15.6083	-3.91138
147120	74102	solute carrier family 35, member A5	Slc35a5		1.1572	0.981563	1.06304	0.924608	0.976527	1.02195	0.994388		-2.91971	-14.2191	0.853526	-14.579	-15.0773	-16.4072	-5.9589
147121	74392	SPECC1-like	Specc1l		1	1	1	1	1	1	1
147122	211187	leucine-rich repeats and transmembrane domains 2	Lrtm2		1.18311	0.946725	0.94212	0.946112	0.963091	0.718798	1.67236		-14.9584	-15.7953	-8.1212	0.230064	-15.3066	0.982077	-14.7208
147123	76608	HECT domain containing 3	Hectd3		1.03123	0.981462	0.901214	0.909618	0.885183	1.20059	1.10729		-4.85606	-1.93566	-14.5864	0.614055	-15.7928	-3.95322	-3.70699
147124	66601	transmembrane and immunoglobulin domain containing 1	Tmigd1		1	1	1	1	1	1	1
147125	56378	actin related protein 2/3 complex, subunit 3	Arpc3		1.01725	0.99053	1.11017	1.00291	1.15873	1.12882	1.02196		-16.4864	0.989576	-14.554	0.913182	-15.9035	-13.4522	0.702264
147126	66840	Wdr45 like	Wdr45l		1.03541	0.827452	0.949958	0.899347	1.09211	1.24125	1.03559		-4.97433	-7.29445	-14.5832	0.720551	0.321081	-14.565	-12.564
147127	12301	calcyclin binding protein	Cacybp		1.21431	0.975433	1.78508	1.75424	1.86358	1.40476	1.37831		0.999995	0.999999	-0.458367	0.980867	-15.8024	0.963723	0.999997
147128	258971	olfactory receptor 1243	Olfr1243		1	1	1	1	1	1	1
147129	52335	DNA segment, Chr 8, ERATO Doi 587, expressed	D8Ertd587e		1.19922	1.20156	1.2528	1.05382	0.886535	0.919	0.934958		-10.4766	-1.0498	0.822307	-4.93163	0.837371	-7.7639	0.9783
147130	12846	catechol-O-methyltransferase	Comt		0.838995	1.07181	0.676869	0.548434	0.701668	0.652179	0.601442		0.999999	0.991664	-1.01878	0.999448	-11.3287	0.999976	0.997767
147131	330788	RIKEN cDNA D330038O06 gene	D330038O06Rik		1.13705	1.03141	0.975541	0.893712	0.944572	0.827001	0.973209		-2.58445	-10.2585	-1.61062	0.347996	-11.9524	-12.5952	-15.1971
147132	381356	RIKEN cDNA 5930434B04 gene	5930434B04Rik		1.03607	0.975066	0.942452	0.997478	0.887146	0.876172	1.06395		-16.3582	-4.92181	-12.9551	-3.56835	-15.6879	-9.18182	-10.6292
147133	258722	olfactory receptor 611	Olfr611		1.28624	1.43004	1.08295	1.07521	0.988202	0.761096	1.03259		-13.1004	-16.2845	0.906955	0.844954	0.999506	-15.6509	-12.6531
147134	244885	RIKEN cDNA 4933412E14 gene	4933412E14Rik		1	1	1	1	1	1	1
147135	13605	ect2 oncogene	Ect2		0.98882	0.908939	1.72188	0.807051	1.35737	1.34309	1.21848		-5.59341	-1.518	-16.499	-1.85708	-13.3958	-6.61584	0.934889
147136	13807	enolase 2, gamma neuronal	Eno2		1	1	1	1	1	1	1
147137	243382	protein phosphatase 1K (PP2C domain containing)	Ppm1k		0.90618	1.13178	1.01049	0.791886	0.716693	0.99364	1.44108		0.57318	0.983454	-7.59029	-16.4939	-4.74498	0.994836	-16.4048
147138	16970	lymphoid-restricted membrane protein	Lrmp		1.00361	0.993624	0.765179	0.968741	0.892538	0.879342	0.916872		-13.4381	-0.644031	-16.5032	0.110812	-16.4084	-3.27034	0.999563
147148	14130	Fc receptor, IgG, low affinity IIb	Fcgr2b		0.949151	0.783629	0.826224	1.11832	1.12244	1.33152	0.956258		0.802875	0.849211	-5.04472	1	0.999998	-6.9779	0.999714
147149	14130	Fc receptor, IgG, low affinity IIb	Fcgr2b		0.91861	0.759854	0.819608	1.11135	1.17952	1.36147	0.965135		-7.52078	-2.13134	-9.96676	0.926343	0.795212	-15.151	-0.504798
147150	170718	isocitrate dehydrogenase 3 (NAD+) beta	Idh3b		1.14778	1.00134	1.02591	0.938924	0.894397	1.0671	1.02301		-3.42769	0.690794	0.950781	-3.07705	-16.5361	-13.5861	-12.8956
147151	69982	serine peptidase inhibitor, Kazal type 2	Spink2		1	1	1	1	1	1	1
147152	676870	region containing RIKEN cDNA 2310056B04 gene; pre B-cell leukemia transcription factor 1	LOC676870		1.031	0.897298	0.751463	0.858788	0.871123	0.864998	1.02698		0.81632	0.61397	-13.3008	0.73115	-0.532501	-14.0161	0.999956
147153	171237	vomeronasal 1 receptor, G2	V1rg2		1	1	1	1	0.00981016	1	1
147154	\N	\N	\N		0.0105681	1	0.896485	1	1	1	1
147155	104859	RIKEN cDNA 4930573I19 gene	4930573I19Rik		1	1	1	1	1	1	1
147156	72630	heat shock protein 12B	Hspa12b		1.07218	0.931071	0.800654	0.960973	1.02799	0.88263	0.954337		-13.85	-15.1916	-9.56558	-2.59683	-9.30405	-12.9461	0.832403
147157	21687	endothelial-specific receptor tyrosine kinase	Tek		1.01973	0.8516	0.869752	0.906014	0.990435	1.00727	0.995583		-5.56294	-16.3805	-15.8685	-16.4523	-0.42933	-16.5118	-1.57127
147158	72958	RIKEN cDNA 2900054J07 gene	2900054J07Rik		1	1	1	1	1	1	1
147159	21981	protein phosphatase 1, regulatory (inhibitor) subunit 13B	Ppp1r13b		1.03131	0.879166	0.912064	0.84933	0.912054	0.885853	0.975461		0.561406	-4.04529	-14.1989	-1.11806	-0.637547	-14.9822	-4.04671
147160	22123	proteasome (prosome, macropain) 26S subunit, non-ATPase, 3	Psmd3		0.948711	1.21296	1.55918	1.46774	1.41169	1.43988	1.31938		0.995239	0.981731	-13.5157	0.990707	-0.571226	0.839363	0.999459
147161	320295	RIKEN cDNA C920006O11 gene	C920006O11Rik		1.05362	1.15262	1.02878	1.07655	0.704081	0.858214	1.1297		-8.80157	0.998097	-13.6149	-0.981925	-1.19146	-4.53116	-15.8447
147162	22333	voltage-dependent anion channel 1	Vdac1		1.04033	0.908688	1.13976	1.10405	1.2647	1.14416	1.09957		0.271108	0.999978	-9.20442	0.931357	0.118647	0.0750988	0.909615
147163	22417	wingless-related MMTV integration site 4	Wnt4		0.955621	0.97911	0.863436	0.823367	0.713674	0.701537	0.938367		0.694676	0.99994	-11.8283	0.999977	-15.3911	-10.6358	-0.916231
147164	75064	cellular nucleic acid binding protein 2	Cnbp2		1	1	1	1	1	0.754925	1		NA	NA	NA	0.999276	NA	NA	NA
147165	\N	\N	\N		1	1	1	0.73422	1	1	1		-0.470544	NA	NA	NA	NA	NA	NA
147166	14455	growth arrest specific 5	Gas5		1.26426	1.37491	1.79773	1.72989	1.53624	1.62526	1.35254		1	0.999982	0.900621	0.999999	0.997082	0.993984	1
147167	\N	\N	\N		1	1	1	1	1	1	1
147168	75275	RIKEN cDNA 4930563P21 gene	4930563P21Rik		1	1	1	1	1	1	1
147169	56861	olfactory receptor 480	Olfr480		1	1	1	1	1	1	1
147170	75475	5-oxoprolinase (ATP-hydrolysing)	Oplah		0.00933066	115.306	1	1	1	1	98.9684
147171	103268	RIKEN cDNA 2410017P07 gene	2410017P07Rik		0.948418	0.880065	0.853461	0.777691	0.804894	0.779685	0.930171		0.985059	0.927397	-11.0995	0.983132	-1.20626	-7.80985	0.215693
147172	59054	mitochondrial ribosomal protein S30	Mrps30		1.09399	1.13675	1.4163	1.29236	1.12747	1.26414	1.20628		1	0.99242	0.84035	1	0.996889	0.999996	1
147173	11534	adenosine kinase	Adk		1.02059	0.917719	0.864009	0.803246	0.865087	0.92279	0.892646		0.9776	0.275567	-15.392	-5.23869	-4.40992	-1.3378	0.311553
147174	107797	vomeronasal 1 receptor, B6	V1rb6		1	1	1	1	1	1	1
147175	65254	dihydropyrimidinase-like 5	Dpysl5		1	1	1	1	1	1	1
147176	66120	FK506 binding protein 11	Fkbp11		1.13916	1.10826	1.43143	2.00202	1.52474	1.34151	1.32494		0.917842	0.694085	-15.4287	-3.17163	-16.1781	-3.73416	0.131733
147177	66190	phytoceramidase, alkaline	Phca		1.24041	1.10077	1.07646	1.20882	1.12077	1.05786	0.803968		0.747402	-2.41406	0.914433	-10.637	-4.42297	0.92412	-7.717
147178	11488	a disintegrin and metallopeptidase domain 11	Adam11		1.14989	0.952003	0.544379	0.702593	0.862285	0.677567	0.736018		0.99429	-2.31805	-4.02113	0.982636	-13.5053	0.968714	0.999998
147179	66360	RIKEN cDNA 2310002J21 gene	2310002J21Rik		1.04924	0.979533	0.947841	1.10029	1.00051	0.927449	1.09818		-4.76785	-16.5468	-12.1658	-7.72997	-15.6336	-5.02124	-11.2894
147180	116913	trophoblast specific protein beta	Tpbpb		1	1	1	1	1	1	1
147181	97484	component of oligomeric golgi complex 8	Cog8		1.17432	1.33337	1.30004	1.35348	1.10223	1.11934	1.03806		0.997009	-4.9012	-0.02246	-3.11989	0.994019	-13.8903	0.981263
147182	66403	ASF1 anti-silencing function 1 homolog A (S. cerevisiae)	Asf1a		1.14852	1.11776	1.55404	1.42891	1.1374	1.21118	1.4041		1	0.443138	0.65941	0.983658	-0.260296	0.999999	1
147183	\N	\N	\N		1	1	1	1	1	1	1
147184	271564	vacuolar protein sorting 13A (yeast)	Vps13a		1.04243	0.721713	0.789272	1.12409	1.21324	1.5124	1.40247		-6.17378	-0.664841	-14.6398	0.997986	0.96044	0.97333	0.434595
147185	258684	olfactory receptor 1459	Olfr1459		1.19889	1.27908	0.933111	1.00571	1.047	0.00719432	115.423		-16.4421	-10.2548	0.865898	NA	0.987213	NA	-6.35852
147186	14531	glial cells missing homolog 1 (Drosophila)	Gcm1		1	1	1	1	1	1	1
147187	14610	gap junction membrane channel protein alpha 10	Gja10		1	1	1	1	1	1	1
147188	68925	RNA polymerase II associated protein 1	Rpap1		1	1	1	1	1	1	1
147189	78833	GINS complex subunit 3 (Psf3 homolog)	Gins3		1	1.18771	1.02847	0.996465	1.04258	0.947515	1		-14.7866	-12.1393	NA	NA	-0.0458957	NA	-16.5188
147190	14767	neuromedin U receptor 1	Nmur1		109.32	1.12062	1	1	123.421	1	1
147191	79555	cDNA sequence BC005537	BC005537		0.974136	0.951863	1.25587	1.25572	1.28126	1.22131	1.09744		0.672535	0.830223	-15.5558	0.237053	-13.2889	-7.53796	0.673794
147192	14934	glycophorin A	Gypa		1	1	1	1	1	1	1
147193	68966	neuroguidin, EIF4E binding protein	Ngdn		1.04178	1.33989	1.65223	1.46742	1.40186	1.14442	1.14884		0.998546	0.991547	-14.3209	-3.20969	0.955732	-2.88672	0.999988
147194	\N	\N	\N		1	1	1	1	1	1	1
147195	110842	electron transferring flavoprotein, alpha polypeptide	Etfa		1.16077	0.999099	1.03337	0.970819	0.911588	1.08931	0.893714		-14.0316	-3.06074	0.519439	-3.99608	-16.5448	-1.10299	-13.5122
147196	229933	chloride channel calcium activated 5	Clca5		1	1	1	1	1	1	1
147197	71233	RIKEN cDNA 4933434I06 gene	4933434I06Rik		1	1	1	1	1	1	1
147198	237859	coiled-coil domain containing 55	Ccdc55		0.999662	1.1712	1.35637	1.03755	1.05112	1.04485	1.13387		-12.5843	-10.0128	-16.5469	-11.223	0.750978	-0.0765449	0.999945
147199	16511	potassium voltage-gated channel, subfamily H (eag-related), member 2	Kcnh2		1.05241	1	1	1	0.906183	1	1		NA	-5.01778	-11.0086	NA	NA	NA	NA
147200	78787	ubiquitin specific peptidase 54	Usp54		1	1	1	1	0.00858158	1	1
147201	19256	protein tyrosine phosphatase, non-receptor type 20	Ptpn20		1	1	1	1	1	1	1
147202	93698	NMDA receptor-regulated gene 3	Narg3		1.03572	0.932431	0.925914	0.891243	0.849588	0.864057	1.03781		-1.2115	0.647846	-13.3431	0.312191	-6.96747	-11.1932	-9.42505
147203	241624	Vexonuclease 3'-5' domain-like 1	Exdl1		0.881192	0.830368	0.684638	0.598413	0.74213	0.674187	0.783386		0.999878	0.85879	-5.7445	0.992821	-1.34714	0.387131	0.963378
147204	71907	serine (or cysteine) peptidase inhibitor, clade A (alpha-1 antiproteinase, antitrypsin), member 9	Serpina9		0.637944	0.738454	1.10823	0.550951	0.781436	0.612756	1		0.99779	-3.3189	0.933785	0.972907	-0.680293	NA	-12.6089
147205	231296	cDNA sequence BC031901	BC031901		0.907095	1	0.691913	1	0.830785	1	0.954508		NA	-14.2495	-10.6721	NA	NA	NA	0.99984
147206	20345	selectin, platelet (p-selectin) ligand	Selpl		1.01278	0.917011	0.867961	0.895103	0.758419	0.883019	0.817741		-1.00386	0.999642	-16.0276	-0.180852	-3.53283	0.971391	0.432985
147207	20345	selectin, platelet (p-selectin) ligand	Selpl		1.10888	0.914102	0.90585	0.813774	0.803119	0.00680478	0.839022		-1.35259	0.354532	-9.38568	NA	-9.51865	NA	-7.5696
147208	\N	\N	\N		1	1	1	1	1	1	1
147209	27279	tumor necrosis factor receptor superfamily, member 12a	Tnfrsf12a		1.09986	1.09298	3.18936	2.49333	2.35082	1.77346	1.71954		0.999038	0.997399	-14.3089	0.792663	-14.5767	0.683659	0.999987
147210	29861	neuronal d4 domain family member	Neud4		1.00605	1.01909	0.830101	0.916126	0.879808	0.797364	1.08201		-6.42425	-1.22733	-16.5047	0.261847	-16.1854	-10.6302	0.300837
147211	30952	cyclic nucleotide gated channel beta 3	Cngb3		1	1	1	1	1	1	1
147212	74370	RIKEN cDNA 4932417H02 gene	4932417H02Rik		1	1	1	1	1	1	1
147213	68837	forkhead box K2	Foxk2		1	1	1	0.730229	1	0.87466	0.962683		0.955091	NA	NA	NA	NA	NA	NA
147214	208884	zinc finger, DHHC domain containing 9	Zdhhc9		1	1	1	1	1	1	1
147215	53892	protein phosphatase 1D magnesium-dependent, delta isoform	Ppm1d		0.941844	1.02471	0.886439	0.826011	0.87708	0.936094	1.17118		0.586925	-0.97121	-9.06429	-6.86737	-14.9833	-0.501833	-1.01982
147216	76509	RIKEN cDNA 1600029D21 gene	1600029D21Rik		1.00021	1.03395	1.11315	1.02196	0.879274	0.725477	0.677599		-16.0597	-5.68061	-16.5473	0.918738	-15.4185	0.990143	-7.93225
147217	\N	\N	\N		1	1	1	1	1	1	1
147218	258759	olfactory receptor 1408	Olfr1408		1	1	1	1	1	1	1
147219	76927	RIKEN cDNA 1700021C14 gene	1700021C14Rik		0.95352	0.92612	0.923848	1.04805	1.05165	1.03169	1.04332		-8.68386	-7.86209	-8.52296	-12.4638	-2.71467	-9.7842	-2.37136
147220	66878	RIO kinase 3 (yeast)	Riok3		1.06795	0.991384	1.30755	1.22898	1.16351	1.27535	1.74225		-1.45605	-4.93244	-13.2403	-0.194451	-16.4836	0.999763	0.300715
147221	380686	RIKEN cDNA 1500041B16 gene	1500041B16Rik		1	1	1	1	1	1	1
147222	219228	protocadherin 17	Pcdh17		1.09458	0.981558	1.25335	1.3	1.14162	0.947552	1.2127		0.965186	-3.23938	-7.33626	-12.5032	-16.2314	0.527215	0.93345
147223	258903	olfactory receptor 1217	Olfr1217		1	1	0.00964229	1	1	1	1
147224	13057	cytochrome b-245, alpha polypeptide	Cyba		1.0116	0.93582	0.958296	0.97322	0.990438	0.924568	0.797451		-15.7347	-16.4433	-16.3976	-10.851	-12.2418	0.175753	-14.6164
147225	259080	olfactory receptor 619	Olfr619		1	1	1	1	1	1	1
147226	69362	cystatin 12	Cst12		1	1	1	1	1	1	1
147227	93712	protocadherin gamma subfamily A, 4	Pcdhga4		1.0196	0.970795	0.842523	0.726332	0.88788	0.851704	0.871108		0.999904	-0.998554	-15.5086	0.607061	-14.2252	0.00908543	0.756372
147228	69543	calpain, small subunit 2	Capns2		1	1	1	1	1	1	1
147229	13684	eukaryotic translation initiation factor 4E	Eif4e		1.10585	0.962246	1.50538	1.79583	1.80355	1.31295	1.19595		1	1	-1.60428	0.999715	-12.1224	0.928858	1
147230	69740	DPH5 homolog (S. cerevisiae)	Dph5		1.01382	1.30172	1.54743	1.63046	1.40999	1.36677	1.44759		1	0.99988	-16.1008	0.999393	0.992868	0.99997	0.999999
147231	70086	cysteinyl leukotriene receptor 2	Cysltr2		1	1	1	1	1	1	1
147232	\N	\N	\N		1	1	1	1	1	1	1
147233	93969	killer cell lectin-like receptor subfamily A, member 22	Klra22		1	1	1	1	1	1	1
147234	380855	regulator of sex limited protein 1	Rsl1		1.01643	0.994393	0.853258	0.910236	0.741302	0.818526	0.818795		-4.58823	0.99852	-15.9386	0.846307	-16.4737	0.844164	0.210874
147235	258327	olfactory receptor 958	Olfr958		1	1	1	1	1	1	1
147236	545428	RIKEN cDNA 2610301F02 gene	2610301F02Rik		0.773128	1	1	0.646341	0.728661	0.00698703	1.02222		1	NA	0.71319	NA	NA	NA	NA
147237	20861	stefin A1	Stfa1		1	1	1	1	1	1	1
147238	72677	RIKEN cDNA 2810049E08 gene	2810049E08Rik		1	1	0.961362	1	1	1	1		NA	NA	NA	NA	NA	NA	-13.1
147239	103847	expressed sequence AI846133	AI846133		1	1	1	1	1	1	1
147240	\N	\N	\N		1	1	1	1	1	1	1
147241	\N	\N	\N		1	1	1	1	1	1	1
147242	23927	keratin associated protein 14	Krtap14		1	1	1	1	1	1	1
147243	26451	ribosomal protein L27a	Rpl27a		0.996264	1.12686	1.11915	1.16226	1.44213	1.32898	1.23507		0.833263	1	-16.4905	0.99997	0.176806	0.995821	-0.133331
147244	75514	RIKEN cDNA 1700013H16 gene	1700013H16Rik		1	1	1	1	1	1	1
147245	218921	RIKEN cDNA 4930474N05 gene	4930474N05Rik		1	1	1	1	1	1	1
147246	75677	claudin 22	Cldn22		1	1	1	1	1	1	1
147247	106628	thyroid hormone receptor interactor 10	Trip10		1.09074	1.05413	1.16258	0.960834	1.09294	0.984639	0.953905		-11.2246	-2.11505	-2.35556	-15.6137	-8.39046	-9.61636	0.826597
147248	106628	thyroid hormone receptor interactor 10	Trip10		1.10927	1.09856	1	0.744217	0.856189	0.819147	0.924544		0.999893	0.627986	-4.75066	-8.19749	-8.45213	NA	NA
147249	75880	RIKEN cDNA 4930592A05 gene	4930592A05Rik		1	1	1	1	1	1	1
147250	110304	glycine receptor, alpha 3 subunit	Glra3		1	1	1	1	1	1	1
147251	77877	RIKEN cDNA 6030458C11 gene	6030458C11Rik		1.06258	1.02927	1.18211	1.20837	1.13478	0.976248	0.929565		0.970927	0.216214	-7.20834	-14.5465	-13.7434	-4.89309	0.899755
147252	114664	hydroxysteroid (17-beta) dehydrogenase 11	Hsd17b11		1.06554	1.0427	0.910823	0.873612	0.758129	0.912456	1.0411		-2.51856	0.957833	-11.1716	-7.25109	-13.9607	-14.1327	-7.01355
147253	11650	alkaline phosphatase 5	Akp5		1.01904	0.890973	0.93014	0.92856	0.891979	0.705595	1.15811		-6.3009	-3.44343	-16.2765	0.999337	-5.92054	-0.524616	-12.2131
147254	66489	ribosomal protein L35	Rpl35		1.02736	0.942547	0.930031	1.16961	1.16663	1.30049	1.18255		-0.233189	-0.336606	-15.1326	0.979024	-10.7546	0.13865	-8.63794
147255	78329	RIKEN cDNA 2310010J17 gene	2310010J17Rik		1.02513	0.842367	0.766594	0.866479	0.779192	0.787112	1.03997		0.722459	0.999569	-14.2936	0.99916	0.941734	-11.4757	0.999854
147256	11994	protocadherin 15	Pcdh15		1	1	1	1	1	1	1
147257	12325	calcium/calmodulin-dependent protein kinase II gamma	Camk2g		1.25959	1.19282	1.65449	1.79607	1.0021	1.48323	1.39195		1	-16.5403	0.772638	0.999616	-0.242028	0.994663	0.999996
147258	103840	expressed sequence AI841080	AI841080		1	1	1	1	1	1	1
147259	15926	isocitrate dehydrogenase 1 (NADP+), soluble	Idh1		1.06639	1.02723	1.16851	1.14903	1.21175	1.26915	1.18154		-1.20453	0.606093	-10.0512	0.934151	-15.1737	0.0609537	-0.337468
147260	105727	solute carrier family 38, member 1	Slc38a1		1.22903	0.973374	0.96857	1.05746	0.963534	1.00891	123.164		-13.1135	-12.5962	-2.07833	-16.4829	-16.5417	NA	-13.4072
147261	71176	F-box protein 24	Fbxo24		1	1	1	1	1	1	1
147262	18938	protein phosphatase 1, regulatory (inhibitor) subunit 14B	Ppp1r14b		1.14523	0.637726	1.15195	1.68849	2.02422	1.42261	1.19233		0.999981	1	-3.8939	0.989092	0.99969	-1.13893	-3.38945
147263	74022	RIKEN cDNA 3930401K13 gene	3930401K13Rik		1.03961	1.18574	1.51343	1.3888	1.2333	1.08461	1.14575		1	0.999932	-8.80368	-0.543812	0.997885	0.964268	1
147264	\N	\N	\N		1	1	1	1	1	1	1
147265	19155	aminopeptidase puromycin sensitive	Npepps		0.925799	0.89835	1.07514	0.935584	0.923384	0.970879	1.08012		-9.42089	-7.34965	-7.75199	-14.8186	-3.66918	-7.75662	-8.4824
147266	71469	RIKEN cDNA 8430416G17 gene	8430416G17Rik		1.12349	1.09214	0.897337	1.01628	0.837059	0.920974	0.827014		-15.8431	0.79446	-1.31303	-5.21397	-4.36224	0.881766	-2.00341
147267	71469	RIKEN cDNA 8430416G17 gene	8430416G17Rik		1.00715	1.08499	0.972809	1.05685	0.843456	0.90438	0.912564		-10.4139	0.587985	-16.4213	-3.38116	-5.96128	-4.51947	-14.7548
147268	19348	kinesin family member 20A	Kif20a		0.846412	0.97986	0.909506	0.447493	0.597347	0.681266	0.70434		0.994281	0.418166	-10.539	-1.08907	-16.4371	-1.92999	-14.3071
147269	19348	kinesin family member 20A	Kif20a		0.862623	0.905552	0.940348	0.454996	0.57862	0.755373	0.666601		0.989893	0.659568	-11.8058	-4.76528	-14.2156	-0.830318	-15.6097
147270	\N	\N	\N		1	1	1	1	1	1	1
147271	235542	RIKEN cDNA 3222402P14 gene	3222402P14Rik		1	1	0.00790857	1	1	1	1
147272	20174	RuvB-like protein 2	Ruvbl2		1.13964	1.15081	1.69622	1.65667	1.33153	1.24196	0.938879		1	0.999978	0.554867	0.997445	0.733654	-6.01608	1
147273	72043	sulfatase 2	Sulf2		1.31331	1.84643	2.59272	3.16535	1.7764	1.82683	1.31009		1	0.999997	0.843125	0.999999	0.999999	0.83082	1
147274	229541	DENN/MADD domain containing 4B	Dennd4b		1.04964	0.938971	0.851037	0.843868	0.832958	0.747818	0.858002		0.831897	0.912308	-10.5167	0.999805	-7.65912	0.63023	0.747262
147275	26568	solute carrier family 27 (fatty acid transporter), member 3	Slc27a3		1	1	1	0.7609	1	1	1		0.745004	NA	NA	NA	NA	NA	NA
147276	26950	visinin-like 1	Vsnl1		1	1	1	1	1	1	1
147277	74054	RIKEN cDNA 4931406B18 gene	4931406B18Rik		1	1	1	1	1	1	1
147278	\N	\N	\N		1	1	1	1	1	1	1
147279	74351	DEAD (Asp-Glu-Ala-Asp) box polypeptide 23	Ddx23		1	1	1	1	1	0.00871481	1
147280	30878	apelin	Apln		1	1	1	1	1	1	1
147281	50523	large tumor suppressor 2	Lats2		1.07547	1.24022	0.980464	1	0.856031	0.844463	1.18274		NA	0.973776	-9.6648	-0.412859	-0.124319	NA	-15.9094
147282	\N	\N	\N		1	1	1	1	1	1	1
147283	50880	selenocysteine lyase	Scly		1.09176	1.0174	1.11113	1.07824	1.15011	1.13441	0.871399		-3.4157	0.785887	-1.75422	0.54472	-15.2838	0.757553	-0.280917
147284	52840	dysbindin (dystrobrevin binding protein 1) domain containing 2	Dbndd2		0.904417	0.943979	0.914787	1.05396	1.34174	0.951236	0.935555		-11.7404	0.99516	-4.57657	-12.1307	-10.9439	-9.51625	-6.08939
147285	\N	\N	\N		1.20139	1	136.078	0.934773	1.04254	0.794172	1.03715		NA	NA	0.704978	NA	NA	NA	NA
147286	54378	calcium channel, voltage-dependent, gamma subunit 6	Cacng6		0.902476	1.00329	0.908512	1	0.80224	0.81801	1.0537		NA	0.984847	-7.1124	-13.0345	-16.5454	NA	-9.31936
147287	76425	RIKEN cDNA 2310003C23 gene	2310003C23Rik		1.06237	1.03587	1.07118	1.02703	0.977913	0.953466	0.840018		-14.5317	-15.107	-8.43595	-10.9164	-13.1871	0.832717	-6.90338
147288	258816	olfactory receptor 466	Olfr466		1	1	1	1	1	1	1
147289	319851	RIKEN cDNA A230107O07 gene	A230107O07Rik		1	1	1	1	1	1	1
147290	76682	RIKEN cDNA 1500002K03 gene	1500002K03Rik		1	1	1	1	1	1	1
147291	12401	serine (or cysteine) peptidase inhibitor, clade A, member 6	Serpina6		0.945441	0.681523	0.997584	0.82776	0.834669	1.08843	0.587653		-9.76841	-10.2251	-15.8006	-14.8925	-1.52723	0.508252	-16.5459
147292	66965	RIKEN cDNA 2310061F22 gene	2310061F22Rik		1.03252	1.14415	1.49315	1.47084	1.27917	1.09323	1.12385		1	0.999877	-12.3857	-1.34856	0.768697	0.37679	1
147293	12418	chromobox homolog 4 (Drosophila Pc class)	Cbx4		0.862595	0.384064	0.603606	0.696236	0.728551	1.02849	0.898116		0.932965	0.782426	-5.19931	-15.8841	1	-9.05804	0.998937
147294	216971	cDNA sequence BC017647	BC017647		1	1	1	1	1	1	1
147295	67177	chromatin licensing and DNA replication factor 1	Cdt1		0.580746	0.765211	0.769084	0.762171	0.98959	1.11864	1.28389		-0.731425	-16.4835	0.994182	-10.6009	-0.845452	-1.42872	-0.998845
147296	12723	chloride channel 1	Clcn1		1	1	1	1	1	1	1
147297	\N	\N	\N		1.0128	1.18735	0.907107	1.04244	0.784805	0.00573791	1.14469		-15.6004	0.125936	-16.3918	NA	-1.14578	NA	-7.36738
147298	83602	general transcription factor II A, 1	Gtf2a1		1	1	1	1	1	1	1
147299	67397	endoplasmic reticulum protein 29	Erp29		0.959243	0.896103	0.834007	0.977828	1.15238	1.21167	1.04154		-14.8835	0.542813	-11.4762	0.966228	-0.831131	-11.6597	0.939678
147300	13009	cysteine and glycine-rich protein 3	Csrp3		0.937266	2.10205	1.4718	1.14413	1.30758	1.5948	2.17664		-9.91769	-1.84184	-14.706	0.890622	0.99971	0.99987	0.52725
147301	244329	microcephaly, primary autosomal recessive 1	Mcph1		1	1	1.05681	0.945419	1	1	1		NA	NA	NA	NA	NA	NA	-16.4738
147302	67684	RIKEN cDNA 3300001P08 gene	3300001P08Rik		1.00902	0.814415	1.35816	1.07489	1.071	1.03424	1.03291		-7.72143	-8.32958	-16.3553	-14.0429	0.888753	-14.2171	0.999132
147303	105651	protein phosphatase 1, regulatory (inhibitor) subunit 3E	Ppp1r3e		1	1	1	1	1	1	1
147304	210933	brain-specific angiogenesis inhibitor 3	Bai3		1	1	1	1	1	1	1
147305	54630	LIM domain only 6	Lmo6		1.07344	0.793383	0.671302	0.712269	0.710025	0.692822	0.742349		0.989647	0.983689	-10.9036	0.996306	0.607274	0.954612	0.998893
147306	67484	RIKEN cDNA 2310005P05 gene	2310005P05Rik		1	1	1	1	1	1	1
147307	69890	zinc finger protein 219	Zfp219		0.931228	0.758563	1.04913	0.906615	1.15158	1.01898	0.942958		-3.41928	-0.11017	-7.37209	-15.6516	0.997848	-9.58196	-11.5069
147308	170786	CD209a antigen	Cd209a		1	1	1	1	1	1	1
147309	258570	olfactory receptor 1043	Olfr1043		1	1	0.0078104	0.0075126	1	1	1
147310	239833	leishmanolysin-like (metallopeptidase M8 family)	Lmln		1	1	1	1	1	1	1
147320	17311	kit ligand	Kitl		0.853506	0.778769	0.891732	0.919465	0.939561	0.92097	1.07881		-0.606481	-3.14664	0.996372	-1.07106	0.999999	-0.710815	0.942655
147321	\N	\N	\N		1.17177	0.953632	1.0519	1.18942	1.22271	1.40942	1.44772		-0.152555	0.510848	-0.762302	0.997942	-13.1226	0.99935	-12.715
147322	72273	RIKEN cDNA 2210404O07 gene	2210404O07Rik		1	0.924767	1	0.85548	1	0.707052	0.958555		0.938673	NA	NA	NA	-0.840115	NA	NA
147323	17975	nucleolin	Ncl		0.987544	0.930836	1.71321	1.50252	1.80767	1.54966	2.07693		0.925902	0.999354	-16.4433	0.964693	-13.4601	0.999986	0.997277
147324	18027	nuclear factor I/A	Nfia		1.00098	1.01736	0.97584	1.16848	1.02604	0.922205	1.0257		-2.11135	-15.7055	-16.5461	-9.82804	-16.1647	-15.7263	-15.7835
147325	231699	2'-5' oligoadenylate synthetase 1E	Oas1e		1	1	1	1	1	0.77331	0.986936		NA	NA	NA	-0.212516	NA	NA	NA
147326	18549	proprotein convertase subtilisin/kexin type 2	Pcsk2		1	1	1	1	1	1	1
147327	20911	syntaxin binding protein 2	Stxbp2		1.05099	1.17208	1.06687	0.847994	0.980487	0.974695	1.28892		-3.40552	-16.5467	-14.4128	-15.9518	-3.85547	0.235852	-13.0926
147328	226105	cytochrome P450, family 2, subfamily c, polypeptide 70	Cyp2c70		1.0287	0.94829	0.847963	0.671737	0.717933	0.703573	0.600371		0.99927	0.990229	-15.4267	0.995487	-12.9231	0.999992	-1.0871
147329	\N	\N	\N		1	1	1	1	1	1	1
147330	217082	hepatic leukemia factor	Hlf		1.14894	0.993206	0.796588	0.854039	0.958663	0.784553	0.958192		-0.479627	-13.5484	-1.51948	0.92277	-16.4614	-13.485	0.86108
147331	223752	cDNA sequence BC021523	BC021523		1.15833	0.911362	0.903449	1.12868	0.76467	0.678936	0.68958		-3.10275	0.968119	-1.13193	0.999817	-6.37409	0.99963	-5.24452
147332	73431	RIKEN cDNA 1700052K11 gene	1700052K11Rik		1.15463	1.22946	1.00565	0.826533	1.23268	0.768872	0.7395		0.742734	0.880801	-0.423846	0.989309	0.866878	0.998376	-16.4755
147333	56612	prefoldin 5	Pfdn5		0.929425	0.860414	0.802844	0.870181	0.983382	1.00127	0.978397		0.994076	-14.2279	-0.374062	-16.5331	0.998002	-12.8	0.999998
147334	56612	prefoldin 5	Pfdn5		0.985508	0.921557	0.85557	0.887108	1.04379	1.0516	1.01413		0.970668	-5.85507	-14.699	-3.85746	0.302333	-14.832	0.999111
147335	15312	high mobility group nucleosomal binding domain 1	Hmgn1		1	1	1	1	1	1	1
147336	59046	cAMP-regulated phosphoprotein 19	Arpp19		0.992357	1.03267	1.29675	1.65235	1.98641	1.81106	1.49407		1	1	-16.4107	1	-14.3037	0.999992	0.989572
147337	65086	endothelial differentiation, lysophosphatidic acid G-protein-coupled receptor 7	Edg7		1	1	1	1	1	1	1
147338	110956	DNA segment, Chr 17, human D6S56E 5	D17H6S56E-5		0.738572	0.995446	0.78301	0.383363	1	0.679014	0.768405		0.999979	NA	-1.75165	-3.26053	-16.5396	NA	-4.14864
147339	65112	transmembrane, prostate androgen induced RNA	Tmepai		1.02337	1	1	1	1	1	1.05138		NA	NA	-11.7035	NA	NA	-16.4902	NA
147340	67860	S100 calcium binding protein A16	S100a16		1.15756	0.985365	0.820872	0.902887	1.08491	0.999957	0.914729		-5.61092	-8.37629	-1.48578	-16.5473	-16.1858	-7.31147	0.430089
147341	67914	coenzyme Q9 homolog (yeast)	Coq9		1.05946	1.05306	1.00422	0.943795	0.951627	1.08353	1.08762		-6.79886	-8.64091	-6.81718	-2.79179	-8.15693	-2.29212	-16.4705
147342	68018	procollagen, type IV, alpha 3 (Goodpasture antigen) binding protein	Col4a3bp		1.02582	0.993816	0.900713	0.814945	0.95638	0.879907	0.820029		0.965689	-11.441	-14.673	-0.214633	-16.43	0.952558	-1.83662
147343	11837	acidic ribosomal phosphoprotein P0	Arbp		0.940258	0.926734	0.92107	0.931504	0.996883	0.999103	1.03939		-0.39257	-16.4559	-0.369785	-8.51335	0.469905	-3.34287	0.660741
147344	142688	ankyrin repeat and SOCS box-containing protein 13	Asb13		0.994252	0.940915	0.817189	0.930368	0.841271	0.73841	0.686742		-2.85	0.914743	-8.46144	0.999941	-3.97581	0.999999	0.980548
147345	68380	RIKEN cDNA 0610042G04 gene	0610042G04Rik		0.855563	0.815659	0.737433	0.777339	0.596243	0.777347	0.729677		0.999787	1	0.921201	0.999786	0.995261	0.999997	0.999994
147346	\N	\N	\N		1	1	0.919617	1	143.86	0.879361	1.02948		NA	NA	NA	NA	NA	NA	-4.547
147347	20505	solute carrier family 34 (sodium phosphate), member 1	Slc34a1		1	1	1	1	1	1	1
147348	80915	dual specificity phosphatase 12	Dusp12		1.06311	0.81202	0.903786	1.10165	0.847545	0.655325	0.773205		-3.49093	-0.143445	-6.02654	0.999839	0.63568	0.920791	-3.19719
147349	258767	olfactory receptor 1176	Olfr1176		1	1	1	1	1	1	1
147350	106585	ankyrin repeat domain 12	Ankrd12		1.10096	0.825317	0.883885	0.939764	0.965099	0.903747	1.32986		-6.31556	-7.72961	-4.09425	-3.76937	0.122284	0.931008	-2.43435
147351	69065	ChaC, cation transport regulator-like 1 (E. coli)	Chac1		4.02512	2.87012	1.34309	0.592367	0.355064	1.31027	2.1603		-0.0141155	0.995362	0.999953	-4.11524	0.996326	0.901181	-3.55161
147352	15569	ELAV (embryonic lethal, abnormal vision, Drosophila)-like 2 (Hu antigen B)	Elavl2		1	1	1	1	1	1	1
147353	69178	sorting nexin 5	Snx5		1.05438	0.962286	1.13057	1.22884	1.20506	1.25972	1.38343		0.984498	0.957031	-4.81508	0.996018	-6.33023	0.999984	0.231005
147354	71223	G protein-coupled receptor 15	Gpr15		1	1	1	1	1	1	1
147355	71300	ring finger protein 148	Rnf148		0.00797692	0.951138	0.915189	0.838576	1	0.950988	0.00873609
147356	238328	vasohibin 1	Vash1		1.0227	1.12282	1.25141	1.23184	1.2877	1.19687	1.88948		-1.88816	-0.686758	-7.92117	-2.89875	-4.81188	0.998907	-1.41031
147357	192192	Sh3kbp1 binding protein 1	Shkbp1		1.06511	0.984852	1.10493	1.04928	1.25798	1.06365	0.915174		-5.37991	0.995162	-3.80731	-3.94869	-8.13848	-1.52393	-0.795838
147358	99709	expressed sequence AI747448	AI747448		1	1	1	1	1	1	1
147359	232784	Zinc finger protein 212	Zfp212		1.04537	1.11235	1.06036	0.877564	0.806531	0.864063	0.966708		0.925837	0.999864	-4.10269	0.974251	0.66689	-5.60518	-2.24744
147360	52428	rhophilin, Rho GTPase binding protein 2	Rhpn2		1.12672	1.43136	3.48945	1.74852	0.993896	1.24299	1.55482		1	-8.47812	-1.09326	0.909053	0.9998	0.999996	1
147361	50907	prolactin regulatory element binding	Preb		1.16374	1.3142	1.21247	0.996292	1.18893	0.977819	0.926797		-8.50693	0.0156346	-2.59358	-8.0478	0.868878	-5.04343	-0.0450542
147362	71900	transmembrane protein 106B	Tmem106b		1.27288	1.26661	1.43357	1.55862	1.18178	1.71836	2.14848		0.999789	-0.414108	0.78585	0.999995	0.753495	1	0.995485
147363	71979	RIKEN cDNA 2410012M07 gene	2410012M07Rik		1	1	1	1	1	1	1
147364	73804	kinesin family member 2C	Kif2c		1	0.0106785	1	0.00748405	1	1	1
147365	268905	keratin associated protein 13-1	Krtap13-1		1	1	1	1	1	1	1
147366	20443	ST3 beta-galactoside alpha-2,3-sialyltransferase 4	St3gal4		1.2676	0.889685	0.558201	0.862844	1.07593	0.951727	0.785376		-0.412143	-4.8515	0.904793	-6.60897	-1.81366	0.918547	1
147367	20568	secretory leukocyte peptidase inhibitor	Slpi		1	1	1	1	1	1	1
147368	50768	deleted in liver cancer 1	Dlc1		1.20364	1.13337	1.04411	0.914835	0.941116	0.00656688	1.06578		-1.63168	-5.63327	0.21078	NA	-1.45927	NA	-7.4279
147369	50932	misshapen-like kinase 1 (zebrafish)	Mink1		1.05437	0.968525	0.971414	0.921127	0.959994	0.876834	0.913402		-2.05487	-6.14565	-4.89154	0.415794	-6.97876	-1.4107	-7.23166
147370	53419	corin	Corin		1	146.102	2.39748	2.80243	184.02	1.37839	1.68027		0.011693	NA	NA	NA	NA	NA	NA
147371	223825	RIKEN cDNA 4930455B06 gene	4930455B06Rik		1	1	1	1	1	1	1
147372	54446	nuclear factor of activated T-cells 5	Nfat5		1	1	1	1	1	0.880251	1		NA	NA	NA	-0.760124	NA	NA	NA
147373	54633	polyglutamine binding protein 1	Pqbp1		0.972582	0.955997	1.16014	1.15495	1.18394	1.03607	0.944734		0.625343	0.873789	-7.35563	-6.70605	-5.77856	-4.55188	0.689642
147374	55991	pannexin 1	Panx1		0.921653	0.975265	1.1178	1.00967	1.31027	0.857002	1.05427		-8.46025	0.866868	-5.20005	-1.13809	-8.13718	-6.94248	-3.31378
147375	66684	transcription elongation factor A (SII)-like 8	Tceal8		1.03556	0.944203	1.30122	1.51976	1.68453	1.01068	1.08065		0.999515	0.99999	-7.71093	-8.43969	-6.49994	-5.17436	0.894442
147376	66758	zinc finger protein 474	Zfp474		1	1	1	0.00888653	1	1	1
147377	56428	mitochondrial carrier homolog 2 (C. elegans)	Mtch2		1.15422	1.27191	1.30916	1.29317	1.23187	1.40816	1.11675		0.999952	0.998545	0.90715	1	0.999843	0.460288	0.99998
147378	77015	metallophosphoesterase domain containing 2	Mpped2		1	1	1	1	1	1	1
147379	12345	capping protein (actin filament) muscle Z-line, beta	Capzb		1.04374	1.00974	1.10009	1.04807	1.12664	1.105	1.09937		-4.95929	0.446934	-5.44406	-0.242583	-8.32726	-0.508458	-0.471938
147380	12633	CASP8 and FADD-like apoptosis regulator	Cflar		1.16351	1.10429	1.17541	1.026	0.892576	0.776497	0.896888		-8.18607	-3.80289	-1.86939	0.605469	-4.64001	-4.07906	-1.44222
147381	12810	coagulation factor C homolog (Limulus polyphemus)	Coch		1	1	1	1	1	1	1
147382	12953	cryptochrome 2 (photolyase-like)	Cry2		1	1	1	1	1	1	1
147383	67646	RIKEN cDNA 4930522H14 gene	4930522H14Rik		1	1	1	1	1	1	1
147384	13386	delta-like 1 homolog (Drosophila)	Dlk1		1	1	1	1	1	1	1
147385	13532	deubiquitinating enzyme 2	Dub2		1	1	1	1	1	1	1
147386	13688	eukaryotic translation initiation factor 4E binding protein 2	Eif4ebp2		1.14377	0.883357	0.770394	0.792391	0.908331	1.17866	0.914188		0.923654	-2.8337	-0.672597	0.257704	-1.14212	-3.302	0.973897
147387	270120	FAT tumor suppressor homolog 3 (Drosophila)	Fat3		1	1	1	1	1	1	1
147388	232664	RIKEN cDNA 4921511K06 gene	4921511K06Rik		1	1	1	1	1	1	0.0118247
147389	\N	\N	\N		1	1	1	1	1	1	1
147390	214616	spermatogenesis associated 5-like 1	Spata5l1		1	1	1	1	1	1	1
147391	17260	myocyte enhancer factor 2C	Mef2c		1	1	1	1	0.968902	0.963686	1		NA	-5.80584	NA	NA	NA	NA	NA
147392	218952	pleckstrin homology domain containing, family C (with FERM domain) member 1	Plekhc1		1.01339	0.873584	0.906509	0.7886	0.720919	0.861281	0.912841		0.873607	0.994983	-8.37481	-0.542063	-1.11819	-3.73604	-3.24936
147393	258339	olfactory receptor 1269	Olfr1269		1.00892	1.32036	0.734608	0.770796	125.186	0.843366	0.00803093		0.977394	NA	-8.44581	NA	0.879169	NA	0.994907
147394	17974	non-catalytic region of tyrosine kinase adaptor protein 2	Nck2		1	1	1	1	1	1	1
147395	72486	RIKEN cDNA 2610206B13 gene	2610206B13Rik		1	1	1	1	1	1	1
147396	20862	stefin A2	Stfa2		1	1	1	1	1	1	1
147397	\N	\N	\N		1	1	1	1	1	1	1
147398	\N	\N	\N		1	1	1	1	1	1	1
147399	211586	transcription factor Dp 2	Tfdp2		0.98467	0.680428	0.617899	0.605597	0.618169	0.720665	0.874649		0.999755	0.99215	-8.48418	0.861624	0.990081	-2.62491	0.999527
147400	70620	ubiquitin-conjugating enzyme E2 variant 2	Ube2v2		0.944533	0.949632	0.902513	0.871041	0.984246	0.662376	0.645414		-1.49643	-8.34496	-7.58177	0.967667	-6.84767	0.999762	-3.49793
147401	320772	MAM domain containing 1	Mamdc1		1	1	1	1	1	0.00895702	1
147402	\N	\N	\N		1	1	1	1	1	1	1
147403	319156	histone cluster 1, H4d	Hist1h4d		0.905875	1.14575	0.999304	0.941355	0.817121	0.90052	0.675035		-5.28334	0.859471	-2.19209	-1.80021	-0.259965	0.999972	-8.51692
147404	23801	arachidonate lipoxygenase 3	Aloxe3		1	1	1	1	1	1	1
147405	\N	\N	\N		1	1	1	1	1	1	1
147406	56774	solute carrier family 6 (neurotransmitter transporter), member 14	Slc6a14		0.938751	1.21477	1	0.00799245	1	0.824101	1		NA	NA	-6.82439	NA	-0.598182	NA	NA
147407	16653	v-Ki-ras2 Kirsten rat sarcoma viral oncogene homolog	Kras		1.11612	0.986643	1.04356	0.971609	0.854411	0.743675	0.888993		-6.99909	0.614262	0.130142	0.999981	-8.49472	-0.373039	-5.51537
147408	104318	casein kinase 1, delta	Csnk1d		1.14064	1.28818	1.56306	1.25467	0.921833	1.25988	1.74432		0.921514	-3.79811	-0.664193	0.932908	0.971817	1	0.999995
147409	60361	membrane-spanning 4-domains, subfamily A, member 4B	Ms4a4b		0.963104	0.99797	0.903865	0.947	0.769998	142.363	0.806914		-5.79059	0.939633	-8.08535	NA	-8.35552	NA	-2.04351
147410	60361	membrane-spanning 4-domains, subfamily A, member 4B	Ms4a4b		0.954496	1.10204	0.886183	0.9746	0.816021	0.712105	0.850019		-7.86825	0.681302	-6.799	0.999376	-2.55399	-0.567873	-1.11529
147411	60361	membrane-spanning 4-domains, subfamily A, member 4B	Ms4a4b		0.891477	1.00654	0.898658	1.08193	1	1	0.969507		-5.12458	NA	-3.2867	NA	-8.30101	NA	-3.76467
147412	106648	cytochrome P450, family 4, subfamily f, polypeptide 15	Cyp4f15		1.07811	1.15911	1.04531	1.09251	1.12566	1.39112	1.1036		-3.98402	-2.03273	-4.95125	0.995009	-0.649209	-3.27644	-7.07588
147413	319625	galactose mutarotase	Galm		1.04824	1.05996	1.06736	0.931279	1.0687	1.10478	1.04166		-4.73113	-5.1147	-6.61007	-2.56495	-5.76956	-7.04499	-5.21531
147414	66066	guanine nucleotide binding protein (G protein), gamma 11	Gng11		0.857163	0.819997	1.19555	1.03572	1.0594	0.823858	0.695635		-7.49994	-6.02101	-0.192667	0.608754	0.661367	0.999293	0.387173
147415	225651	metallophosphoesterase 1	Mppe1		0.905418	0.9015	1.3154	1.51923	1.20359	0.920648	0.858144		0.999797	0.300213	-3.33961	-4.50764	-3.05192	-0.550257	0.953917
147416	72149	RIKEN cDNA 2610019A05 gene	2610019A05Rik		1	1	1	1	1	1	1
147417	236537	zinc finger protein 352	Zfp352		1	1	1	1	1	1	1
147418	320127	diacylglycerol kinase, iota	Dgki		1	1	1	1	1	1	1
147419	67993	nudix (nucleoside diphosphate linked moiety X)-type motif 12	Nudt12		1.16999	1.1249	1.35236	1.38594	1.10946	1.21041	1.44959		0.999927	-1.00967	0.679883	0.924539	-0.31975	0.999994	0.999721
147420	68045	RIKEN cDNA 2700060E02 gene	2700060E02Rik		1.08303	0.949927	0.999704	1.06821	1.07545	1.13559	1.08499		-2.53636	-1.87543	-1.2756	0.699558	-4.19312	-1.13618	-8.51726
147421	66492	zinc finger, matrin type 2	Zmat2		0.973536	1.04916	1.08586	1.18053	1.19154	0.981733	1.00776		0.948851	0.969677	-7.15035	-7.84371	-4.81676	-8.39513	-1.30559
147422	78394	DEAD (Asp-Glu-Ala-Asp) box polypeptide 52	Ddx52		1.14044	1.31426	1.15592	1.06773	0.883621	1.0512	1.21303		-2.43612	0.255669	0.790931	-4.23612	0.999978	0.994734	0.899962
147423	11998	arginine vasopressin	Avp		1	1	1	1	1	1	1
147424	68311	Ly6/Plaur domain containing 2	Lypd2		1	1	1.03959	0.865063	1	1	104.36		NA	NA	NA	NA	NA	NA	-2.78634
147425	12051	B-cell leukemia/lymphoma 3	Bcl3		1.11089	0.521838	0.590615	0.885617	0.972732	0.682307	0.624116		-4.60694	-8.25697	-5.39331	0.914847	0.999898	0.989375	0.997335
147426	271305	PHD finger protein 21B	Phf21b		1.09274	0.952306	1.02519	0.858598	0.954945	0.917867	0.905276		-0.0878352	-6.72825	-3.44985	-3.67552	-7.81782	-4.59029	-7.95562
147427	258933	olfactory receptor 796	Olfr796		1.04581	0.00697163	1	1	1	1	1		NA	NA	-8.12804	NA	NA	NA	NA
147428	94089	tripartite motif protein 7	Trim7		1	1	1	0.788596	1	0.79353	1		0.95802	NA	NA	NA	NA	NA	NA
147429	258778	olfactory receptor 921	Olfr921		1	1	1	1	1	1	89.28
147430	81845	HLA-B associated transcript 4	Bat4		1.00739	1.17053	1.19273	0.992093	0.919479	1.26964	1.30045		-8.41616	-1.97444	-8.43014	0.996527	0.79273	0.999089	0.912566
147431	70831	RIKEN cDNA 4733401H21 gene	4733401H21Rik		1	1	1	1	1	1	1
147432	104718	tetratricopeptide repeat domain 7B	Ttc7b		1.16012	0.823161	0.792375	0.770961	0.963538	1.14654	0.898373		0.564837	-7.89334	-2.30309	-2.86705	-0.598325	-4.4481	0.223288
147433	15929	isocitrate dehydrogenase 3 (NAD+), gamma	Idh3g		1.14806	0.984367	1.06282	1.1249	1.04201	1.03035	1.0277		0.666844	-5.12408	0.892478	-6.5327	-7.91646	-6.82719	-2.66639
147434	16180	interleukin 1 receptor accessory protein	Il1rap		1	1	1	1	1	1	1
147435	52325	DNA segment, Chr 7, ERATO Doi 413, expressed	D7Ertd413e		1	1	1	1	1	1	1
147436	18946	pancreatic lipase related protein 1	Pnliprp1		1.01797	0.942549	0.6611	0.693269	0.750631	0.898349	1.00981		0.855487	-0.380215	-8.25739	-5.7204	-7.36662	-8.48404	0.793654
147437	67488	calcium binding and coiled coil domain 1	Calcoco1		0.916955	1.10485	1.002	0.634657	0.731365	0.977573	1.20967		0.999509	0.850132	-4.80908	-8.22124	-4.21053	-0.14901	-8.51512
147438	16578	kinesin family member 9	Kif9		1	1	1	1	1	1	1
147439	19059	protein phosphatase 3, regulatory subunit B, alpha isoform (calcineurin B, type II)	Ppp3r2		1.00641	0.007429	0.824647	0.896387	0.914212	0.886644	0.892961		NA	NA	-8.36296	NA	NA	NA	NA
147440	19059	protein phosphatase 3, regulatory subunit B, alpha isoform (calcineurin B, type II)	Ppp3r2		1	1	1	1	1	0.00704347	1
147441	19156	prosaposin	Psap		0.966742	1.25583	1.19754	1.1705	1.13602	1.36743	1.28222		0.0991524	-0.965268	-7.483	0.996958	0.90958	0.958519	0.543989
147442	71472	ubiquitin specific peptidase 19	Usp19		1.11201	1.30424	1.30283	1.17895	0.921429	1.17627	1.16265		0.993617	-0.207623	0.670587	0.99244	0.999998	0.982315	0.999998
147443	\N	\N	\N		1.14291	1	0.743954	1	0.00732915	1	0.89933		NA	NA	-0.842093	NA	NA	NA	0.962311
147444	\N	\N	\N		1	1	1	1	1	1	1
147445	66860	tetratricopeptide repeat, ankyrin repeat and coiled-coil containing 1	Tanc1		1.04956	1.03923	1.01116	0.969595	0.790306	0.734908	0.945231		-7.32751	0.986912	-5.86842	0.999664	-6.73771	-5.12285	-8.35417
147446	19349	RAB7, member RAS oncogene family	Rab7		1.00603	0.980489	0.969947	1.09086	1.0248	1.06769	0.978943		0.125657	-6.79178	-8.40282	-1.37415	-7.36037	-7.1824	-5.98404
147456	19645	retinoblastoma 1	Rb1		1.06083	1.04912	1.14744	1.11702	0.815547	0.969701	1.13919		0.997171	1	0.334762	-3.46216	-0.584146	0.999752	0.999901
147457	320662	cancer susceptibility candidate 1	Casc1		1	1	1	1	1	1	1
147458	108138	X-ray repair complementing defective repair in Chinese hamster cells 4	Xrcc4		0.976905	0.998134	1.08952	1.15259	1.03135	0.870808	1.2165		0.656844	-7.03111	-7.63336	0.509431	-8.51151	0.974469	-1.65965
147459	26951	ZW10 homolog (Drosophila), centromere/kinetochore protein	Zw10		1.07375	1.03214	1.23925	1.17603	1.10936	1.05035	0.940861		0.803259	-0.774427	-3.24719	-5.45337	-7.09369	-4.24762	0.983683
147460	73988	RIKEN cDNA 4930438A08 gene	4930438A08Rik		1	1	1	1	1	1	1
147461	74055	phospholipase C, epsilon 1	Plce1		0.8347	0.797684	0.821742	0.750826	0.82479	0.870218	1.00788		0.934318	0.136579	-0.135368	-1.63239	0.625762	-8.47729	0.209043
147462	280621	cDNA sequence BC089491	BC089491		1	1	1	1	1	1	1
147463	50524	sal-like 2 (Drosophila)	Sall2		0.990175	0.981904	0.982747	0.916957	0.860877	0.816049	0.744357		-5.46706	-2.34014	-8.46943	-0.238884	-8.3542	0.839765	-8.36905
147464	50883	CHK2 checkpoint homolog (S. pombe)	Chek2		1	1	1	1	1	1	1
147465	53311	myosin binding protein H	Mybph		1	1	1	1	1	0.00646269	1
147466	53311	myosin binding protein H	Mybph		1.0106	1	1.08748	0.89171	0.832193	0.954252	1.01874		-2.06582	-7.27571	-8.49177	-8.43795	NA	NA	-8.51522
147467	217207	DEAH (Asp-Glu-Ala-His) box polypeptide 8	Dhx8		1.03897	1.17153	1.12007	1.09333	1.01127	1.0365	1.14685		-2.92272	-8.38233	-7.0649	-7.22663	0.339962	-0.248313	-1.31694
147468	54380	Swi/SNF related matrix associated, actin dependent regulator of chromatin, subfamily a-like 1	Smarcal1		0.971043	1.08945	1.02124	1.08687	0.923186	0.831655	0.807441		-0.304949	-0.517633	-6.35248	0.997584	-0.170158	0.99974	-7.33717
147469	76426	RIKEN cDNA 1700029J11 gene	1700029J11Rik		1.03359	1	1	1	1	1	1		NA	NA	-7.22858	NA	NA	NA	NA
147470	171183	vomeronasal 1 receptor, C10	V1rc10		1	1	1	1	0.00818349	1	1
147471	\N	\N	\N		1	1	1	1	1	1	1
147472	56177	olfactomedin 1	Olfm1		0.918261	1.02351	0.725216	0.784007	0.727446	0.75369	0.938617		0.917952	0.995042	-3.98175	0.980428	-8.06432	-5.64148	0.995611
147473	66720	kelch-like 10 (Drosophila)	Klhl10		1	1	1	1	1	1	1
147474	268288	sterile alpha motif domain containing 3	Samd3		1	1	1	1	0.00679747	1	1
147475	66966	tRNA isopentenyltransferase 1	Trit1		0.884697	1.10935	1.11013	1.04594	1.00695	1.05956	1.39939		-6.76141	-8.47116	-1.18749	-5.79301	-2.27834	0.998931	-2.23248
147476	12424	cholecystokinin	Cck		1	1	1	1	1	1	1
147486	12550	cadherin 1	Cdh1		0.92191	0.822514	0.913684	0.681147	1.03344	0.841995	1.03102		1	-5.22501	0.19182	0.999093	0.999884	-5.59516	0.525794
147487	67210	GATA zinc finger domain containing 1	Gatad1		1.044	0.815008	0.798301	0.788381	0.919374	0.918244	0.928593		0.997453	-1.78276	-5.84275	-1.68664	0.983987	-2.6387	0.994846
147488	67291	RIKEN cDNA 3110023B02 gene	3110023B02Rik		1.12008	0.830179	0.899361	1.07237	1.23403	1.06085	1.10081		-5.11561	0.763132	-2.02884	-5.93068	0.500893	-3.15915	-2.4828
147489	225791	zinc binding alcohol dehydrogenase, domain containing 2	Zadh2		1.01969	0.839312	0.947266	1.22679	1.36966	1.37636	1.08686		0.994311	0.999995	-7.77338	0.999997	0.968171	-1.26414	-4.12029
147490	67398	signal recognition particle receptor ('docking protein')	Srpr		1	1	1	1	1	1	1
147491	13011	cystatin F (leukocystatin)	Cst7		1	1	1	1	1	1	1
147492	16580	kinesin family member C1	Kifc1		0.799839	1.09257	1.22852	0.473709	0.875214	0.00531787	1.0183		0.999447	-6.07909	-3.13794	NA	-6.69844	NA	-3.47766
147493	13108	cytochrome P450, family 2, subfamily g, polypeptide 1	Cyp2g1		0.906624	0.873224	0.638287	0.652057	0.720466	1.0016	0.84		0.231642	-1.08819	-7.27152	-8.5171	-6.28365	-5.12598	0.396031
147494	67686	RIKEN cDNA 1700011J10 gene	1700011J10Rik		0.952685	0.856682	0.807444	0.886064	0.811366	0.864368	1.31006		-2.33092	0.519807	-7.01135	-1.10871	-0.756693	0.91891	0.578287
147495	13610	endothelial differentiation, sphingolipid G-protein-coupled receptor, 3	Edg3		1	1	1	1	1	1	1
147496	14008	ets variant gene 2	Etv2		1	1	1	1	1	1	1
147497	226610	RIKEN cDNA C030014K22 gene	C030014K22Rik		1	1	1	1	1	1	1
147498	14133	ficolin A	Fcna		0.969864	1.01551	1.09969	1.02117	0.920756	1.0662	0.803109		-8.03867	-3.33259	-7.52664	-4.90083	-8.25587	0.935375	-2.37692
147499	170720	caspase recruitment domain family, member 14	Card14		1.07194	0.910013	0.881904	0.832576	0.805981	0.831689	0.895066		0.620777	0.876039	-4.79579	0.633732	-2.85191	-1.75466	-0.960553
147500	70029	RIKEN cDNA 2610005D18 gene	2610005D18Rik		1	1	1	1	1	1	1
147501	71382	peroxisome biogenesis factor 1	Pex1		1.09825	1.01911	0.9528	1.07438	1.06912	1.17789	1.17749		-3.79361	-4.24162	-1.99318	0.663461	-8.0667	0.659084	-5.95011
147502	\N	\N	\N		1	1	1	1	1	1	1
147503	70405	calmodulin-like 3	Calml3		1	1	1	1	1	1	1
147504	171241	vomeronasal 1 receptor, G6	V1rg6		1	1	1	1	1	1	1
147505	\N	\N	\N		1	1	1	1	1	1	1
147506	236366	RIKEN cDNA 5730507C01 gene	5730507C01Rik		1	1	1	1	1	1	1
147507	232035	RIKEN cDNA C130092O11 gene	C130092O11Rik		1	1	124.654	1	1	1	1
147508	101744	RIKEN cDNA C330005M16 gene	C330005M16Rik		1	1	1	1	1	1	1
147509	22688	zinc finger protein 26	Zfp26		1	1	0.92875	1	0.00555437	0.840292	1		NA	NA	NA	NA	NA	NA	-4.15624
147510	\N	\N	\N		1	1	1	1	1	1	1
147511	21744	testis nuclear RNA binding protein	Tenr		1	1	1	1	1	1	1
147512	72961	solute carrier family 17 (sodium-dependent inorganic phosphate cotransporter), member 7	Slc17a7		1	1	1	1	1	1	1
147513	21984	trophoblast specific protein alpha	Tpbpa		1	1	1	1	1	1	1
147514	22129	tetratricopeptide repeat domain 3	Ttc3		0.917028	0.803096	0.774229	0.935819	0.869463	0.89994	1.01341		-2.65829	0.81568	-0.913461	0.0773308	0.998236	-8.14931	0.999838
147515	22235	UDP-glucose dehydrogenase	Ugdh		1.00952	1.1956	2.5081	3.36138	2.93186	3.17399	2.68625		1	1	-8.494	1	-3.0286	1	0.999998
147516	22335	voltage-dependent anion channel 3	Vdac3		1.07766	0.997054	1.14713	1.27407	1.29188	1.17562	1.33157		0.999809	0.999927	-1.54632	0.962785	-8.4973	0.999991	0.847972
147517	22419	wingless-related MMTV integration site 5B	Wnt5b		0.896517	0.711814	0.917945	1.88305	1.92233	1.40045	1.39895		1	1	-2.84464	0.993688	0.994374	0.993436	-4.42774
147518	22688	zinc finger protein 26	Zfp26		1	1	1	1	1	1	1
147519	56458	forkhead box O1	Foxo1		1.11616	1.5645	1.08536	1.07657	0.974495	1.46448	1.15876		-4.74867	-7.94087	-2.16189	0.999721	0.999984	-0.367545	-4.12232
147520	24017	ring finger protein 13	Rnf13		1.04619	0.953552	0.848037	0.81862	0.733286	0.7389	0.770899		0.852884	0.99866	-6.52978	0.998095	-6.34029	0.987282	0.486386
147521	\N	\N	\N		1.07577	1.07151	1.33905	1.36664	1.29088	1.13698	1.60481		0.999983	0.999437	-2.51066	0.494461	-2.89194	1	0.999941
147522	52477	angel homolog 2 (Drosophila)	Angel2		0.92121	0.892279	1.10446	1.08429	1.0751	1.0392	1.17832		-2.08021	-2.83718	-1.98545	-6.33665	-0.0759424	0.868821	-0.778407
147523	52637	zinc finger, CDGSH-type domain 1	Zcd1		0.935329	0.829777	0.764082	0.748714	0.698911	0.907922	1.11251		0.998411	0.99995	-4.3747	-1.93881	0.83849	-1.29422	0.995759
147524	\N	\N	\N		1	1	1	1	1	1	1
147525	105670	regulator of chromosome condensation (RCC1) and BTB (POZ) domain containing protein 2	Rcbtb2		1.02338	1.1844	1.11959	1.19927	0.948804	0.954745	0.930826		0.997727	-3.08887	-7.06076	-3.92356	0.994251	-1.0307	0.749964
147526	107885	5, 10-methenyltetrahydrofolate synthetase	Mthfs		1.15789	1.13599	1.18483	1.09168	1.07871	1.05029	1.03164		-0.216766	-1.01179	0.952145	-3.88876	0.846117	-6.25729	0.989514
147527	\N	\N	\N		1	1	1	1	1	1	1
147528	258915	olfactory receptor 1348	Olfr1348		1.11129	0.97245	0.902767	0.800715	0.819208	0.850037	0.943535		0.897206	0.471001	-1.92228	-2.20818	-7.9555	-6.32289	-2.11948
147529	545136	predicted gene, EG545136	EG545136		1	1	1	1	1	1	1
147530	78254	RIKEN cDNA 4921522H14 gene	4921522H14Rik		1	1	1	1	1	1	1
147531	66408	aprataxin	Aptx		0.938615	0.936983	1.01475	1.13535	1.17358	1.28456	1.6099		-1.80617	-0.411238	-5.97285	0.881747	-5.85409	0.999972	-8.35941
147532	11764	adaptor protein complex AP-1, beta 1 subunit	Ap1b1		1.09566	0.932997	1.0748	1.31073	1.36165	1.21844	0.976135		0.99854	0.999811	-1.82268	0.94466	-3.68208	-7.72115	-3.42314
147533	14282	FBJ osteosarcoma oncogene B	Fosb		1.04262	1.14043	0.973561	0.995837	0.871253	1	1.09333		-8.50939	-1.02303	-7.17661	NA	-2.07682	-3.32932	-7.85368
147534	\N	\N	\N		1	1	1	1	1	1	1
147535	12223	betacellulin, epidermal growth factor family member	Btc		1	1	1	1	1	1	1
147536	14615	gap junction membrane channel protein alpha 7	Gja7		0.952505	0.990288	0.88564	0.860002	0.897782	1	1.092		-0.963977	-4.53691	-7.05356	NA	-8.51706	-5.0502	-3.59113
147537	\N	\N	\N		1	1	1	1	1	1	1
147538	209683	tetratricopeptide repeat domain 28	Ttc28		1	0.993092	0.730647	0.00725498	0.00650101	1	1		NA	NA	NA	NA	0.683093	NA	NA
147539	14940	granzyme C	Gzmc		1	1	1	1	1	1	1
147540	68969	eukaryotic translation initiation factor 1B	Eif1b		1.07192	1.03774	1.15744	1.11013	1.31845	1.03604	0.883913		-2.69069	0.972796	-5.22822	-7.51685	-7.42831	-1.56905	-0.548986
147541	15354	high mobility group box 3	Hmgb3		0.848032	0.814865	0.812578	0.839617	0.951011	0.931268	1.47218		0.547093	-6.26934	0.378858	-4.55757	0.837446	0.999932	0.853164
147542	\N	\N	\N		1	1	1	1	1	1	1
147543	\N	\N	\N		1	1	1	1	1	1	1
147544	69179	transmembrane protein 110	Tmem110		1.03725	0.87246	0.750951	0.916111	1.219	0.948867	0.907896		-1.04495	0.990009	-6.21867	-4.40759	0.725318	-0.488407	0.99996
147545	16202	integrin linked kinase	Ilk		1.06681	1.13242	1.15347	1.0471	0.98461	1.12445	1.02117		-5.43209	-8.09986	-3.42218	0.152806	0.360269	-7.76987	0.709414
147546	76608	HECT domain containing 3	Hectd3		0.997453	0.807945	0.839942	0.83981	0.808643	0.901769	0.839123		0.836592	0.970025	-8.50832	-1.08122	0.971225	0.842146	0.83551
147547	19119	protamine 2	Prm2		1	1	1	1	1	1	1
147548	19258	protein tyrosine phosphatase, non-receptor type 4	Ptpn4		1.14249	1	0.870819	0.802336	0.967883	1	1		-5.08193	NA	0.541152	NA	NA	NA	0.999538
147549	19300	ATP-binding cassette, sub-family D (ALD), member 4	Abcd4		1.05293	1.13994	0.944617	1.41105	1.0705	1.42581	1.2888		0.999998	-2.91237	-4.69108	0.999999	0.574748	0.999474	-4.08985
147550	228889	DEAD (Asp-Glu-Ala-Asp) box polypeptide 27	Ddx27		1.12424	1.39364	1.57598	1.3894	1.25132	1.2494	1.14884		0.999974	0.990843	-0.116603	0.990075	0.999978	0.50071	1
147551	71801	pleckstrin homology domain containing, family F (with FYVE domain) member 2	Plekhf2		1.10819	1.16393	1.60203	1.19368	1.25533	1.21844	1.04149		0.903946	0.9922	-0.798306	0.96413	0.705769	-6.26445	1
147552	71856	WAP four-disulfide core domain 3	Wfdc3		1.13815	1.1531	1	0.800444	0.914357	1	1		0.993559	NA	-1.65016	NA	-1.80979	NA	NA
147553	226123	cDNA sequence BC023055	BC023055		0.98674	0.956917	0.790373	0.79584	0.804815	0.783714	121.528		0.859219	0.796621	-8.41649	0.745651	-7.47696	NA	0.676644
147554	72544	exosome component 6	Exosc6		1	1	1	1	1	1	1
147555	72098	transmembrane protein 68	Tmem68		1.12809	1.37831	1.56997	1.09939	1.01206	1.109	1.07974		-0.325829	-8.20743	0.57125	0.0732127	0.999999	-1.55864	1
147556	227743	mitogen-activated protein kinase associated protein 1	Mapkap1		1.00481	0.972019	1.172	1.03306	0.931301	1.03148	1.09856		-6.85617	-2.86023	-8.47765	-6.99552	-7.22305	-1.02226	0.847977
147557	229007	zinc finger, CCCH-type with G patch domain	Zgpat		1.20109	1.36868	1.49717	1.54042	1.18582	1.1038	1.04305		0.999999	0.748153	0.848977	-1.6113	0.999693	-6.47343	0.999997
147558	234582	coiled-coil domain containing 102A	Ccdc102a		0.952473	0.82533	0.664764	0.820424	0.874734	0.937409	0.871571		0.998511	0.891912	-3.95559	-2.0555	0.997719	0.913196	1
147559	\N	\N	\N		1	1	1	1	0.00861318	1	1
147560	27412	paternally expressed 12	Peg12		1.03243	0.872777	0.698698	0.677695	0.616468	0.686329	0.684715		0.992392	0.999637	-7.9865	0.988779	-2.43441	0.989557	0.980769
147561	244416	protein phosphatase 1, regulatory (inhibitor) subunit 3B	Ppp1r3b		1.42976	1.09495	0.648781	0.661093	1.60763	0.929188	0.699704		0.61553	0.846288	0.171575	-7.53297	-7.05913	0.167226	0.707654
147562	74144	roundabout homolog 4 (Drosophila)	Robo4		1.05792	1.04599	1.26535	1.12397	0.986491	1.04502	1.13796		-3.03879	-8.40528	-6.77493	-7.408	-7.36386	-2.35249	0.639148
147563	74201	leucine-rich repeats and IQ motif containing 2	Lrriq2		1	1.13245	1.05705	0.942141	1	1	1		NA	NA	NA	NA	0.744939	NA	-5.21497
147564	30954	SIVA1, apoptosis-inducing factor	Siva1		0.964083	1.01942	1.00554	1.28383	1.14594	0.991137	1.16673		0.996511	0.353765	-6.74326	-8.4013	-7.98771	0.678034	-8.4726
147565	320640	RIKEN cDNA 9530098N22 gene	9530098N22Rik		1	1	1	1	1	1	1
147566	53895	caseinolytic peptidase, ATP-dependent, proteolytic subunit homolog (E. coli)	Clpp		0.98196	1.12677	1.28044	1.3668	1.43416	1.4337	1.29752		0.999971	0.999998	-7.96401	0.999998	0.160164	0.999358	0.998609
147567	76257	solute carrier family 38, member 3	Slc38a3		0.895363	0.802933	0.814144	0.68727	0.817479	0.789805	0.907332		0.818588	-1.79581	-5.53278	-0.807307	-1.24357	-6.10795	-1.66303
147568	54636	WD repeat domain 45	Wdr45		1.10985	1.26442	1.30051	1.33112	0.979984	1.3657	1.53783		0.915612	-8.26789	-3.75254	0.961113	0.647926	0.999257	0.835263
147569	\N	\N	\N		1	1.12409	1	1	1	0.00661929	1		NA	NA	-1.504	NA	NA	NA	NA
147570	76651	RIKEN cDNA 1700122O11 gene	1700122O11Rik		1.16794	1	1	1	0.979433	1	0.00873235		NA	-8.06072	0.272765	NA	NA	NA	NA
147571	56264	carboxypeptidase X 1 (M14 family)	Cpxm1		0.927657	0.900172	0.95109	0.727191	0.651161	0.691472	0.862017		0.999916	1	-3.04844	0.999995	-0.838698	0.313213	-5.47191
147572	66880	arginine/serine-rich coiled-coil 1	Rsrc1		0.943225	0.966	0.996058	0.941937	1.03639	0.840706	0.907744		-4.6064	-6.86607	-4.74034	0.838109	-6.96147	-1.44889	-8.49523
147573	241052	RIKEN cDNA C230030N03 gene	C230030N03Rik		1	1	1	1	1	1	1
147574	66930	fibronectin type 3 and ankyrin repeat domains 1	Fank1		1	1	1	1	1	1	1
147575	67248	ribosomal protein L39	Rpl39		1.1006	0.962833	0.934444	1.19987	1.18811	1.3844	1.20325		-0.908321	-1.24627	-5.02269	0.916152	-7.85517	-0.818835	-6.5601
147576	12961	crystallin, beta B2	Crybb2		1	1	1	1	1	1	1
147577	269713	CAP-GLY domain containing linker protein 2	Clip2		1	1	1	1	1	1	1
147578	13180	pterin 4 alpha carbinolamine dehydratase/dimerization cofactor of hepatocyte nuclear factor 1 alpha (TCF1) 1	Pcbd1		0.933408	0.871769	0.918009	0.868214	0.941021	0.90429	0.89993		0.925234	-2.54183	-1.69515	0.293391	0.904267	0.443475	-0.405146
147579	\N	\N	\N		1	1	1	1	1	1	1
147580	69364	RIKEN cDNA 1700012P22 gene	1700012P22Rik		1	1	1	1	1	1	1
147581	258765	olfactory receptor 1110	Olfr1110		1	1	1	1	1	1	1
147582	\N	\N	\N		0.966227	116.168	0.69184	0.798411	0.685366	1	0.949334		NA	NA	-6.91561	NA	NA	NA	NA
147583	270627	TAF1 RNA polymerase II, TATA box binding protein (TBP)-associated factor	Taf1		1.01377	1.11837	1.04764	0.843624	0.816326	0.727186	0.861278		0.540163	0.855909	-8.3185	0.998929	-1.42522	0.115363	-6.46196
147584	16728	L1 cell adhesion molecule	L1cam		1.09243	1.06405	0.986489	0.91162	0.822606	0.784818	0.995796		-2.71887	0.804754	-3.0297	0.938434	-6.084	-8.51247	-8.32177
147585	140491	protein phosphatase 1, regulatory (inhibitor) subunit 3A	Ppp1r3a		1	1	1	1	1	1	1
147586	\N	\N	\N		1	1	1	1	1	1	1
147587	217615	meningioma expressed antigen 6 (coiled-coil proline-rich)	Mgea6		1.1083	1.05458	1.3728	1.43647	1.1053	1.35817	1.297		1	-0.0729389	0.0421015	0.999996	-4.02257	0.999908	0.999998
147588	\N	\N	\N		1	1	1	1	1	1	1
147589	319888	RIKEN cDNA 5330437I02 gene	5330437I02Rik		1	1	1	1	0.00648311	1	1
147590	70354	RIKEN cDNA 3110001I20 gene	3110001I20Rik		0.927812	1.04359	1.15193	0.958325	1.01874	0.918774	1.11942		-7.21604	-8.25424	-5.05575	-4.34907	-7.21036	-2.46344	-0.985639
147591	30841	F-box and leucine-rich repeat protein 10	Fbxl10		0.00973376	1	0.804577	0.00803793	0.763926	0.939875	1		NA	-7.20658	NA	NA	NA	NA	-0.0601202
147592	\N	\N	\N		1.01138	1.18459	0.863776	0.884054	0.952678	0.930663	0.955061		-1.03481	-4.84406	-6.8105	-6.84698	-0.452002	-7.81239	-0.155285
147593	\N	\N	\N		1.00538	0.985655	0.847146	0.00645253	1.14344	1	135.21		NA	NA	-8.48721	NA	-8.15811	NA	-0.526054
147603	18127	nitric oxide synthase 3, endothelial cell	Nos3		1.0731	0.999972	0.96916	1.13228	1.09519	0.902067	0.872745		0.998825	0.966498	0.736054	0.991385	-8.45803	0.999841	-3.45671
147604	20753	small proline-rich protein 1A	Sprr1a		1	0.00777698	1.38234	1.14761	1.36518	1.0313	1.79389
147605	18351	olfactory receptor 51	Olfr51		1	1	1	1	1	1	1
147606	103511	expressed sequence BB146404	BB146404		1	1	1	1	1	1	1
147607	224530	acetyl-Coenzyme A acetyltransferase 3	Acat3		1.01404	0.998683	0.721782	0.519395	0.693661	0.749274	0.687482		1	0.9965	-8.38463	0.951219	-8.51626	0.997463	0.985912
147608	110460	acetyl-Coenzyme A acetyltransferase 2	Acat2		1.02821	0.975141	0.693922	0.506506	0.696879	0.769097	0.701907		1	0.99297	-8.04144	0.846328	-8.1258	0.991058	0.993909
147609	320068	RIKEN cDNA E130006N16 gene	E130006N16Rik		1	1	1	1	1	1	1
147610	21946	peptidoglycan recognition protein 1	Pglyrp1		1	1	1	1	1	1	1
147611	22290	ubiquitously transcribed tetratricopeptide repeat gene, Y chromosome	Uty		1	1	1	1	1	1	1
147612	22381	WW domain binding protein 5	Wbp5		0.849457	0.88835	0.974476	0.873487	1.12271	0.942867	1.06565		-0.387353	-1.28298	0.388472	-5.51793	-1.14209	-5.12044	-7.84148
147613	23945	monoglyceride lipase	Mgll		0.860172	1.17377	1.21908	1.21422	1.81515	1.45651	0.837535		-0.362115	0.999987	-1.88737	0.985651	-1.48069	-0.856408	-0.261272
147614	24112	vomeronasal 1, receptor B2	V1rb2		1	1	1	1	1	1	1
147615	\N	\N	\N		0.967518	0.943535	0.820212	0.781141	0.74875	0.740801	0.916988		0.987477	0.998313	-7.6485	0.998999	-5.90312	-3.57528	0.895408
147616	57811	retinal G protein coupled receptor	Rgr		1	1	1	1	1	1	1
147617	20740	spectrin alpha 2	Spna2		1	1	1	1	1	1	1
147618	58861	cysteinyl leukotriene receptor 1	Cysltr1		1	1	1	1	1	1	1
147619	\N	\N	\N		1	1	1	1	1	1	1
147620	75773	RIKEN cDNA 4930403J07 gene	4930403J07Rik		1	1	1	1	1	1	1
147621	216805	folliculin	Flcn		0.892012	0.862553	1.00171	1.0337	0.512562	1.23983	1.63199		-7.7758	1	-2.70366	0.596145	-1.00766	0.999972	-8.5154
147622	11419	amiloride-sensitive cation channel 2, neuronal	Accn2		1	1	1	1	1	1	1
147623	66245	RIKEN cDNA 1500019G21 gene	1500019G21Rik		0.871251	1.02074	1.23395	1.12827	1.24632	1.05118	1.11529		-0.070302	0.985882	0.424528	-5.43895	-7.90395	-0.568018	0.976739
147624	\N	\N	\N		0.933685	1.063	1.24723	1.29489	1.35471	1.1215	1.11292		0.998609	0.999892	-3.42747	-0.202297	-4.17577	-0.553298	0.989457
147625	66290	ATPase, H+ transporting, lysosomal V1 subunit G1	Atp6v1g1		1.00411	0.964886	0.937612	0.866075	1.02553	0.841991	1.00357		0.838741	-7.28809	-8.48249	0.965155	-6.21309	-8.49107	-2.92051
147626	66501	RIKEN cDNA 1700029H14 gene	1700029H14Rik		1	1	1	1	1	1	1
147627	78330	RIKEN cDNA 1500032D16 gene	1500032D16Rik		1.04963	0.790902	0.633397	0.558627	0.596428	0.71139	0.697155		1	1	-6.25899	0.999692	0.963379	0.999883	0.999999
147628	14200	four and a half LIM domains 2	Fhl2		0.99153	0.872294	0.747521	0.682699	1.22664	0.726922	0.769797		0.994097	0.139491	-8.47544	0.95808	-2.13534	0.788156	0.774632
147629	258817	olfactory receptor 655	Olfr655		1	1	1	1	1	1	1
147630	14693	guanine nucleotide binding protein, beta 2	Gnb2		1.00004	1.02015	0.99492	1.0687	1.07709	1.04059	1.02522		-1.088	-0.454937	-8.51745	-4.45172	-7.26142	-6.63655	-8.42979
147631	68591	molybdenum cofactor sulfurase	Mocos		1.11686	1.86744	2.21474	1.88469	1.32426	1.35058	1.10943		1	0.985769	-2.00138	0.993553	1	-2.42428	1
147632	68682	solute carrier family 44, member 2	Slc44a2		1.05184	1.00671	1.00147	1.06415	1.15385	1.03671	0.955523		-5.54862	-4.65856	-6.42835	-7.38681	-8.47605	-6.78393	-8.51544
147633	240215	solute carrier family 4, sodium bicarbonate cotransporter, member 9	Slc4a9		1.01973	0.929199	0.800801	0.74695	0.918476	0.928283	0.862258		0.999638	-2.19151	-7.97069	-3.10064	-3.19072	0.592801	0.98568
147634	78914	NAD synthetase 1	Nadsyn1		1.14497	0.846237	0.971863	1.0847	1.08264	1.21766	1.27618		-1.70459	-1.86188	0.653509	0.985198	0.925178	0.999061	-7.11586
147635	66531	RIKEN cDNA 2310061C15 gene	2310061C15Rik		0.998998	0.900229	0.87118	0.894307	1.07031	1.01039	0.995042		0.808337	-1.05322	-8.51415	-8.17324	0.710745	-8.43667	0.967723
147636	246104	rhomboid, veinlet-like 3 (Drosophila)	Rhbdl3		1.14049	1.05565	1.15746	1.13587	1.11105	1.12241	0.967772		0.667431	0.0927506	0.727419	0.418323	-3.97587	-6.48888	0.872453
147637	69036	RIKEN cDNA 1810010M01 gene	1810010M01Rik		1	1	1	1	1	1	1
147638	70909	RIKEN cDNA 4921504E06 gene	4921504E06Rik		1	1	1	1	1	1	1
147639	69226	sorting nexing 24	Snx24		1.02515	0.998995	1.46663	1.17478	1.02941	1.03461	1.15817		0.582464	-7.53339	-7.7841	-7.18988	-8.5162	0.31452	0.999986
147640	71100	RIKEN cDNA 4933413L06 gene	4933413L06Rik		1	1	1	1	1	1	1
147641	676640	region containing RIKEN cDNA 9630020C08 gene; neuron navigator 3	LOC676640		1	1	1	1	1	1	1
147642	19043	protein phosphatase 1B, magnesium dependent, beta isoform	Ppm1b		1.02315	1.07988	1.07012	0.807884	0.550647	0.747631	0.717483		0.872584	1	-8.00617	0.994198	-4.14901	0.999039	-4.89331
147643	17762	microtubule-associated protein tau	Mapt		0.965628	1.07339	0.872634	1.04898	0.896096	0.859206	0.756426		-7.04921	-3.00026	-7.69995	-0.869939	-5.60235	0.938984	-1.53823
147644	404710	IQ motif containing GTPase activating protein 3	Iqgap3		1	1	1	1	1	1	1
147645	107338	golgi-specific brefeldin A-resistance factor 1	Gbf1		1.18523	1.11782	1.63669	1.48965	1.17589	1.20246	0.998152		0.999998	0.725691	0.80137	0.892542	-0.648349	-8.51265	1
147646	71177	RIKEN cDNA 4933424B01 gene	4933424B01Rik		1.00802	0.908589	1.24224	1.15134	1.06486	0.907707	0.853093		0.921328	-2.33637	-8.35356	0.141538	0.101725	0.974495	0.999539
147647	232146	transmembrane protein 166	Tmem166		1.10443	0.933697	1.00588	1.3915	0.920443	1.2617	1.18271		0.999959	-2.35136	-1.16154	0.991702	-3.63008	0.820932	-8.46667
147648	20262	stathmin-like 3	Stmn3		1	1	1	1	1	1	1
147649	20302	chemokine (C-C motif) ligand 3	Ccl3		1	1	1	1	1	0.00871363	1
147650	72136	dermatan 4 sulfotransferase 1	D4st1		0.959586	0.774747	0.749168	1.01143	1.06524	0.986627	0.984981		-8.32619	-4.12936	-6.29666	-8.25036	0.997608	-8.1813	0.999614
147651	26754	COP9 (constitutive photomorphogenic) homolog, subunit 5 (Arabidopsis thaliana)	Cops5		1.11552	1.12282	1.37619	1.56805	1.51027	1.57151	1.7188		0.999988	0.999939	-2.12256	0.999989	-1.73371	1	0.996741
147652	26968	immunoglobulin superfamily containing leucine-rich repeat	Islr		0.940572	1.01682	0.833164	0.722541	0.74861	0.810278	0.815644		0.999168	0.995852	-5.26924	0.888659	-8.22477	0.857289	0.693526
147653	20522	solute carrier family 23 (nucleobase transporters), member 1	Slc23a1		1.06251	0.898153	1.06732	1.29185	1.52641	1.35204	1.36503		0.993863	0.999999	-4.829	0.999358	-1.12227	0.999605	-4.40894
147654	27204	synapsin III	Syn3		1.0113	0.843215	0.878656	0.904968	1	0.741174	1.00197		-6.88863	NA	-4.37655	-8.51496	-6.88814	NA	-8.26636
147655	27204	synapsin III	Syn3		1	1	1	1	0.00634671	1	1
147656	74106	IQ motif and WD repeats 1	Iqwd1		1.02154	1.01608	0.922225	0.829243	0.870696	1.01526	1.39978		0.61138	-0.55604	-8.10021	-8.30429	-8.28129	0.998706	-4.03064
147657	28253	solute carrier organic anion transporter family, member 1b2	Slco1b2		0.970786	1.03314	1.11651	1.18465	1.16023	1.07486	1.17932		0.663539	0.306131	-7.51813	-3.9741	-7.32316	0.604104	-1.16334
147658	225348	WD repeat domain 36	Wdr36		1.09627	1.10818	1.49598	1.53032	1.39243	1.33672	1.30111		1	0.999998	-0.672874	0.999977	-0.109171	0.999865	1
147659	\N	\N	\N		1	1	1	1	1	1	1
147660	\N	\N	\N		0.942822	0.989762	0.997258	0.987924	0.958019	0.922664	1.14655		-8.17274	-5.03865	-3.07154	-1.00177	-8.26879	0.858702	-8.49953
147661	53626	insulinoma-associated 1	Insm1		1	1	1	1	1	1	1
147662	54128	phosphomannomutase 2	Pmm2		1.00659	0.976266	1.16444	1.11844	1.26877	1.09884	1.02294		-1.06812	0.979501	-8.4657	-2.18676	-7.8485	-7.91869	0.385126
147663	74721	RIKEN cDNA 4930519P11 gene	4930519P11Rik		0.93731	1.09775	0.750046	0.608504	0.85874	0.746319	0.885352		0.984353	-2.1346	-6.80291	0.257588	-5.92237	-4.192	0.740093
147664	55934	retinitis pigmentosa 9 (human)	rp9		0.985149	0.893085	1.00925	1.03866	1.06687	1.08976	1.14563		-5.87902	-2.74933	-8.04546	-0.893491	0.371862	0.791558	-8.33574
147665	258536	olfactory receptor 1360	Olfr1360		1	1	1	1	1	1	1
147666	258067	olfactory receptor 1359	Olfr1359		1.1821	1	0.826209	0.90143	1	0.920216	92.5252		-5.86301	NA	-1.61365	NA	NA	NA	0.836441
147667	76965	SLIT and NTRK-like family, member 1	Slitrk1		1	1	1	1	1	1	1
147668	67088	cullin-associated and neddylation-dissociated 2 (putative)	Cand2		1	1	1	1	139.435	1	1.07781
147669	67219	mediator of RNA polymerase II transcription, subunit 18 homolog (yeast)	Med18		0.935935	1.02194	0.984339	0.949557	0.915234	0.914838	1.04766		-5.80419	-2.61691	-4.51168	-2.58366	-7.96868	-6.25141	-8.22284
147670	67299	dedicator of cytokinesis 7	Dock7		1.02991	0.987441	1.02316	1.04624	0.907319	0.835773	0.919757		-5.60533	-0.849207	-7.1419	0.942303	-8.24735	-1.79767	-7.66083
147671	12859	cytochrome c oxidase, subunit Vb	Cox5b		1.03551	0.844712	0.883822	0.856378	0.968165	0.976864	0.817597		0.923733	-6.51767	-6.23534	-7.40903	0.964988	0.995153	0.609104
147672	233833	trinucleotide repeat containing 6a	Tnrc6a		1.18659	1.28246	1.25301	1.04417	1.00752	1.07958	1.36783		-6.69099	-8.45641	0.573905	-3.91178	0.978363	0.998767	0.943573
147673	93759	sirtuin 1 ((silent mating type information regulation 2, homolog) 1 (S. cerevisiae)	Sirt1		1.09707	1.01126	0.851936	0.798499	0.698537	0.864635	1.03258		0.86033	0.9992	-3.36212	-0.464516	-8.40754	-7.65448	-0.00282303
147674	94213	DEAD (Asp-Glu-Ala-Asp) box polypeptide 50	Ddx50		1.06363	0.943348	1.08274	0.932791	1.06407	0.992772	0.998531		-5.43071	-5.95997	-5.98901	-8.47659	-6.22013	-8.51577	-4.71307
147675	228361	RIKEN cDNA D030051N19 gene	D030051N19Rik		1.06417	1.01763	0.94489	0.866255	0.894909	0.815219	1.08955		-0.527375	-2.52283	-5.66552	0.164279	-8.33929	-4.72777	-6.18158
147676	13347	DNA fragmentation factor, alpha subunit	Dffa		1.18361	1.20529	0.861781	0.862168	0.800211	0.794194	0.991034		0.525574	0.878596	0.590801	0.90719	0.285076	-8.44214	0.533521
147677	76295	ATPase, Class VI, type 11B	Atp11b		1	1	1	1	1	1	1
147678	66960	RIKEN cDNA 2310047O13 gene	2310047O13Rik		1.22683	1.08564	0.934612	1.07966	1.1737	0.912448	1.04163		-2.67329	0.721655	0.975577	-1.47418	-2.19853	-6.23514	-3.51854
147679	59057	zinc finger protein 191	Zfp191		0.997193	0.993331	0.883757	0.765973	0.877029	0.95852	1.16522		0.982806	-0.377643	-8.51739	-6.90027	-8.47314	-3.21565	-1.05585
147680	69608	SEC24 related gene family, member D (S. cerevisiae)	Sec24d		1.26007	1.05983	1.97119	2.10923	1.52628	1.54018	1.02492		1	0.999876	0.835524	0.999914	-6.17999	-8.04559	1
147681	16818	lymphocyte protein tyrosine kinase	Lck		0.948079	1.11363	0.990523	0.946389	0.931056	0.781155	0.94745		-5.5056	-6.37055	-5.61706	0.850934	-5.11873	-8.41596	-7.90114
147682	269615	phospholipase C-like 4	Plcl4		1	1	0.927231	1	1	0.834216	1		NA	NA	NA	NA	NA	NA	0.434889
147683	98221	dendritic cell protein GA17	Ga17		1.08716	0.982558	1.14398	1.39983	1.30175	1.20453	1.29866		1	0.999991	-0.424322	0.99695	-7.71489	0.999989	0.904061
147684	228850	RIKEN cDNA B230339M05 gene	B230339M05Rik		1.22623	1.20324	1.09831	1.04918	1.07479	1.02293	1.07296		-5.33076	-2.83536	0.951519	-7.68407	0.954677	-2.99798	-1.09497
147685	17222	anaphase promoting complex subunit 1	Anapc1		1.1023	1.10691	1.20933	1.42707	1.10744	1.10166	1.03451		0.999973	-1.31176	-1.61224	-1.65159	-1.34183	-7.09911	0.898078
147686	17312	macrophage galactose N-acetyl-galactosamine specific lectin 1	Mgl1		1.06155	1.03504	0.737487	0.863108	0.781679	0.706511	0.819504		-0.319105	0.942535	-5.78205	0.998988	-7.49795	0.706456	0.993983
147687	76582	importin 11	Ipo11		1	1	1	1	1	0.00655963	1
147688	432637	similar to RIKEN cDNA 6030426L16	LOC432637		1.00209	0.889076	0.948062	0.8199	0.758382	0.759628	1.07453		-0.631568	0.843072	-8.50556	0.644401	-4.54144	-6.76196	-7.04162
147689	12818	procollagen, type XIV, alpha 1	Col14a1		1	1	1	1	1	1	1
147690	68219	nudix (nucleoside diphosphate linked moiety X)-type motif 21	Nudt21		0.927971	0.861262	0.964356	0.827341	1.00529	0.930999	0.871038		0.932627	-8.47619	-3.05203	-3.35203	0.617099	0.407333	-6.75685
147691	269003	Sin3A associated protein, 130kDa	Sap130		1.04999	0.935226	1.19861	1.17664	0.921768	1.12664	1.28095		0.212685	-3.94687	-6.50842	-1.40121	-5.10195	0.955597	0.548546
147692	18242	ornithine aminotransferase	Oat		0.906711	1.08554	1.1592	1.26904	0.89881	0.836869	0.479937		-4.77081	-7.60054	-7.73843	-6.18566	-7.96302	0.872859	-6.84066
147693	18406	orosomucoid 2	Orm2		0.984804	1.2302	0.804028	1.21446	1.18289	1.23877	0.82894		-1.99504	-2.98676	-8.4474	-1.35712	-1.56939	-2.23227	-1.24021
147694	20933	surfeit gene 5	Surf5		0.945299	0.769099	0.993562	1.14572	1.35856	1.16411	0.977805		0.923261	1	-2.83203	0.972786	0.999992	-7.21155	-8.40147
147695	269109	dipeptidylpeptidase 10	Dpp10		1	1	1	1	0.989948	1	1		NA	1	NA	NA	NA	NA	NA
147696	252966	Cdk5 and Abl enzyme substrate 2	Cables2		1.03042	0.80677	0.764033	0.892538	0.983812	0.963361	0.909087		0.804462	-7.71529	-6.08418	-5.0297	0.999892	0.424963	0.999999
147697	244631	protein serine kinase H1	Pskh1		0.993886	0.948396	0.917196	0.912662	0.870586	0.955939	1.08088		-0.736127	0.769117	-8.4417	-5.21001	-4.28668	-1.7365	-1.06385
147698	235380	Dmx-like 2	Dmxl2		1.20875	1	0.707123	1.1651	0.837956	0.931602	1.02064		0.811235	-5.02127	0.624763	-6.74521	NA	NA	0.863074
147699	\N	\N	\N		1	1	1	1	1	1	1
147700	73344	RIKEN cDNA 1700034J05 gene	1700034J05Rik		1	1	1	1	1	114.498	1
147701	73454	RIKEN cDNA 1700063A18 gene	1700063A18Rik		1	1	1	1	1	1	1
147702	329910	acyl-CoA thioesterase 11	Acot11		1	1	1	1	1	1	1
147703	56631	tripartite motif protein 17	Trim17		1	1	1	1	1	1	1
147704	109113	ubiquitin-like, containing PHD and RING finger domains 2	Uhrf2		0.953605	0.985809	1.23519	1.07797	1.12573	0.952176	0.905044		-2.19849	0.301747	-5.10721	-4.93781	-8.13917	-0.440885	0.993928
147705	75398	mitochondrial ribosomal protein L32	Mrpl32		1.1259	1.13195	1.31743	1.33176	1.22601	1.21033	1.16942		1	0.999953	0.936362	0.999851	0.957607	0.996989	1
147706	100763	ubiquitin protein ligase E3C	Ube3c		1.15438	1.16304	1.22507	1.22321	1.02529	0.989793	0.831197		0.993088	-7.33289	0.823727	-8.30571	0.879829	0.981514	0.993693
147707	58240	HCLS1 binding protein 3	Hs1bp3		1	1	0.799097	0.781393	1	1	1.20101		NA	NA	NA	NA	NA	NA	0.745179
147708	103583	F-box and WD-40 domain protein 11	Fbxw11		1.12686	1.07131	1.37906	1.50034	1.22426	1.085	1.05726		0.999998	0.933926	-0.462557	-2.88727	-4.00621	-5.24113	0.9998
147709	108017	FXYD domain-containing ion transport regulator 4	Fxyd4		1	1	1	1	1	1	1
147710	224650	ankyrin repeat and SAM domain containing 1	Anks1		0.977363	0.973859	1.09342	1.07084	0.971574	1.02709	1.09494		-1.7254	-6.57933	-7.24224	-6.82557	-6.85253	-0.111459	-0.1826
147711	65964	RIKEN cDNA B230120H23 gene	B230120H23Rik		0.796742	0.875785	1.33875	0.90644	1.07689	0.916293	1.13293		-3.45717	-5.16128	0.779351	-4.20693	-1.43675	-1.83534	0.973359
147712	66132	RIKEN cDNA 1110008L16 gene	1110008L16Rik		1.14391	1.14877	1.20469	1.18141	1.04397	1.01905	0.972461		0.951585	-5.39262	0.736594	-7.81111	0.786336	-7.04116	0.984216
147713	77974	retinol dehydrogenase 12	Rdh12		1.00909	0.922267	0.917819	0.961561	0.965235	0.933658	1.11069		-5.84166	-6.26993	-8.35032	-2.51593	-1.4161	0.00360466	-1.05376
147714	68114	melanoma associated antigen (mutated) 1	Mum1		1.02057	1	0.764756	0.835121	0.795463	0.778615	0.865137		0.980747	0.993062	-8.4928	0.183232	NA	NA	0.999999
147715	\N	\N	\N		1	1	1	1	1	1	1
147716	66431	RIKEN cDNA 1810049H13 gene	1810049H13Rik		0.973195	0.898939	0.757406	0.844376	0.770084	0.834952	0.938296		-0.0868004	0.924565	-7.97218	0.178793	-2.91347	-5.89675	0.956767
147717	11771	adaptor protein complex AP-2, alpha 1 subunit	Ap2a1		1.08448	0.949361	0.912524	0.837951	0.906258	0.959132	1.03192		0.302176	-3.08231	-4.33699	-7.15301	-6.49045	-7.71653	-3.56759
147718	11975	ATPase, H+ transporting, lysosomal V0 subunit A1	Atp6v0a1		1.06587	1.14937	1.29207	1.21015	1.21142	1.17872	1.32113		0.206386	0.226593	-6.09705	-0.460186	-1.44002	0.934031	0.868762
147719	78541	ankyrin repeat and SOCS box-containing protein 8	Asb8		1.03042	1.0619	0.982982	0.978442	1.04626	1.00131	1.05348		-6.7663	-3.02203	-5.49127	-8.51039	-1.1336	-2.05715	-7.3877
147720	14369	frizzled homolog 7 (Drosophila)	Fzd7		1	1	1	1	1	1	1
[truncated: 39,271 more rows]
