# Supplementary material for: Species-specific regulation of PXR/CAR/ER-target genes in the mouse and rat liver elicited by o, p'-DDT
Source: BMC Genomics. 2008 Oct 16;9:487. doi: 10.1186/1471-2164-9-487 (PMC2577663; doi:10.1186/1471-2164-9-487)
Supplement: Additional File 3 — Differentially regulated genes in the o, p'-DDT-treated mouse liver.a Highligted values indicate |fold change| > 1.5. b Highlighted values indicate p1(t) > 0.999. [file 1471-2164-9-487-S3.xls]

## Sheet: ActiveGenes
Additional file 3: Differentially regulated genes in the o,p'-DDT-treated mouse liver
a Highligted values indicate |fold change| > 1.5. b Highlighted values indicate p1(t) > 0.999.
dbZach clone ID	EntrezGene ID	Gene name	Gene symbol		Gene expression ratio (h) a								p1(t)- value (h) b
					2	4	8	12	18	24	72		2	4	8	121	18	24	72
163193	78894	acetoacetyl-CoA synthetase	Aacs		0.871814	0.226161	0.296469	0.355295	1.81647	0.248761	0.322465		0.9898	0.664332	-1.21172	0.999708	0.999894	0.995944	0.998231
158980	320024	arylacetamide deacetylase-like 1	Aadacl1		0.731517	0.739378	1.30598	1.5598	1.32673	1.59331	1.34953		0.999567	0.949699	0.977288	0.999782	0.969659	0.967825	0.925081
164335	76184	ATP-binding cassette, sub-family A (ABC1), member 6	Abca6		1.27109	0.895815	1.13813	1.63689	1.16142	1.51032	1.85704		0.999991	0.469986	0.941411	0.999818	-0.059574	1	0.22678
154500	12780	ATP-binding cassette, sub-family C (CFTR/MRP), member 2	Abcc2		1.07959	1.0974	1.37383	2.08416	2.18318	2.6718	2.62873		0.999795	0.999924	-2.17	0.999999	-1.97311	0.999999	0.607398
162991	76408	ATP-binding cassette, sub-family C (CFTR/MRP), member 3	Abcc3		1.28382	1.50696	1.76984	2.65867	2.36152	3.7678	2.62597		1	0.999994	0.435276	1	0.942161	0.999999	0.997075
184434	239273	ATP-binding cassette, sub-family C (CFTR/MRP), member 4	Abcc4		1.09296	0.870927	2.08533	3.68668	4.07715	3.54823	6.0837		0.999604	0.999889	-11.7781	0.999362	-10.6857	0.999999	0.732079
157137	24015	ATP-binding cassette, sub-family E (OABP), member 1	Abce1		1.08713	1.10183	1.54603	1.62671	1.66119	1.2924	1.09234		1	1	0.173229	0.99974	0.448142	0.279699	1
175178	26357	ATP-binding cassette, sub-family G (WHITE), member 2	Abcg2		1.15303	1.25435	1.34921	1.52466	1.52402	2.0697	1.68694		0.997346	0.997315	-0.124805	1	0.706676	0.999861	0.937421
160843	105501	abhydrolase domain containing 4	Abhd4		1.23469	2.26467	3.58085	3.51316	1.88477	1.66262	1.80093		1	0.999974	0.471699	0.99921	1	0.999909	1
180302	66082	abhydrolase domain containing 6	Abhd6		1.03918	1.40302	1.61714	1.67309	1.26938	1.39851	0.884023		1	0.963864	-4.2704	0.999344	0.999431	-0.363669	0.999999
158922	64296	abhydrolase domain containing 8	Abhd8		0.951693	0.779177	0.708177	0.660405	0.722771	0.768966	0.628559		0.999995	0.999657	-1.13556	0.995005	0.991439	0.999999	0.999863
155219	67131	acyl-Coenzyme A binding domain containing 4	Acbd4		0.967445	0.702402	0.531569	0.660384	0.920342	0.870219	0.617389		1	-0.425203	-2.12157	0.708306	0.999987	1	1
163083	26897	acyl-CoA thioesterase 1	Acot1		0.463172	1.29538	0.39715	0.404856	0.241757	0.581708	0.283579		0.991277	0.999982	0.964433	0.729543	-0.459213	0.999867	0.992934
151988	329910	acyl-CoA thioesterase 11	Acot11		1.97434	2.74199	3.64003	1.92903	1.83387	1.22004	0.75127		0.999614	0.998817	0.999771	-0.293521	1	0.546218	1
161583	171281	acyl-CoA thioesterase 3	Acot3		0.515388	0.261552	0.176594	0.234085	0.376043	0.529305	0.620361		0.999969	0.992896	0.856185	0.821129	0.999883	0.433887	0.999999
150923	93732	acyl-Coenzyme A oxidase 2, branched chain	Acox2		1.18267	1.3715	1.11852	1.52868	1.50259	1.86679	1.5049		0.999976	0.99995	0.544006	1	0.997613	0.999953	-0.757805
146869	235534	acid phosphatase-like 2	Acpl2		1.0928	1.03247	2.19996	1.61561	1.12681	0.976184	1.67006		0.999997	-3.31691	-6.98926	-15.5404	-14.8183	0.999999	1
183422	14081	acyl-CoA synthetase long-chain family member 1	Acsl1		0.906706	0.899742	0.493083	0.454984	0.584268	0.875336	0.58803		1	0.999999	-3.14478	-1.11534	-2.63404	0.999999	1
166052	74205	acyl-CoA synthetase long-chain family member 3	Acsl3		1.05456	1.06016	1.76921	0.613385	0.869966	0.456566	0.689427		0.997066	-0.304154	-1.24812	0.999998	-1.20439	0.961687	0.999594
187056	50790	acyl-CoA synthetase long-chain family member 4	Acsl4		0.918298	0.646401	0.626175	0.582503	1.01458	0.661001	0.890257		1	-30.0374	-13.4912	0.999949	0.999982	-6.554	0.999996
183268	433256	acyl-CoA synthetase long-chain family member 5	Acsl5		0.895652	1.05545	0.906297	0.546312	0.717732	0.575769	0.549494		0.999655	0.754148	-5.09868	0.998627	-7.49079	0.999597	-5.65841
163050	11475	actin, alpha 2, smooth muscle, aorta	Acta2		1.20606	1.37136	2.38808	2.20957	1.58338	1.39187	0.93325		1	1	0.996229	1	0.999999	0.103056	1
162687	75572	acylphosphatase 2, muscle type	Acyp2		0.935143	0.965425	1.19388	1.89708	1.51029	1.66502	1.83549		0.999971	0.989796	-1.00344	0.999072	-1.35936	0.999929	0.203839
180061	11504	a disintegrin-like and metallopeptidase (reprolysin type) with thrombospondin type 1 motif, 1	Adamts1		0.901147	1.57444	3.8071	2.19626	1.52141	1.35089	1.13855		1	0.999983	-1.10944	0.996774	0.999996	-0.19554	1
180751	216725	a disintegrin-like and metallopeptidase (reprolysin type) with thrombospondin type 1 motif, 2	Adamts2		1	1	4.39066	2.82448	1	1	1		NA	NA	1	NA	NA	NA	1
165548	11515	adenylate cyclase 9	Adcy9		1.55308	3.66702	3.16853	1.94818	1.12313	1.22586	1.23228		1	0.231395	0.999991	0.917167	1	0.929541	1
150044	26876	alcohol dehydrogenase 4 (class II), pi polypeptide	Adh4		0.864149	0.935813	0.357058	0.334897	0.498417	0.55382	0.443821		0.999998	0.996908	-2.75522	0.980638	-4.13399	0.999638	0.999995
170382	68465	adiponectin receptor 2	Adipor2		0.88613	0.657551	0.561663	0.640026	0.783985	0.584894	0.568922		0.999776	0.894616	-0.198296	0.99999	0.999444	0.999996	0.999998
151380	56436	adhesion regulating molecule 1	Adrm1		1.22238	1.46456	1.96476	1.96702	1.71001	1.98315	1.47806		0.999988	0.999387	-0.181794	0.99999	0.966589	0.973158	0.999988
154086	11564	adenylosuccinate lyase 1	Adsl		1.05959	1.01226	1.56614	1.68529	1.41226	1.25601	1.37506		1	1	-0.525476	0.9999	-2.49284	1	1
150098	11565	adenylosuccinate synthetase like 1	Adssl1		1.34587	1.48332	2.07867	3.17779	2.48562	1.91971	1.63569		1	1	0.937624	0.999999	0.996426	0.999851	1
176617	17355	AF4/FMR2 family, member 1	Aff1		1.26449	1.53691	1.71583	1.51869	1.03749	1.03997	1.06386		1	-2.04755	0.999588	-1.93466	1	-0.83129	1
151077	280662	afamin	Afm		1.23441	1.09455	0.698747	0.653234	0.907786	0.631105	0.661481		0.999971	-1.39924	0.86437	0.999993	-1.66733	0.999951	0.999496
166014	11576	alpha fetoprotein	Afp		1.04693	1.04312	1.57	2.38612	2.3877	1.33328	2.05609		1	1	-0.693057	0.999967	-0.79271	1	1
152608	67512	1-acylglycerol-3-phosphate O-acyltransferase 2 (lysophosphatidic acid acyltransferase, beta)	Agpat2		1.26195	1.04748	0.611322	0.694376	0.726201	0.651288	0.529369		0.982779	0.947481	0.653581	0.996924	-2.291	0.999993	0.999497
181353	71760	alanine-glyoxylate aminotransferase 2-like 1	Agxt2l1		1.67415	0.440621	0.352292	0.723861	0.600326	0.69676	1.20349		0.0527125	0.922508	0.928299	0.390737	0.999657	-2.74938	0.999995
150904	229709	S-adenosylhomocysteine hydrolase-like 1	Ahcyl1		1.0637	1.46336	2.03366	2.16389	1.62871	1.49822	1.39428		1	1	-2.3503	0.999998	0.999994	0.999923	1
162963	11622	aryl-hydrocarbon receptor	Ahr		1.19818	1.43379	1.29091	1.50368	0.957501	1.47355	1.14714		1	0.150392	0.999996	1	1	0.999611	1
149275	217737	AHA1, activator of heat shock protein ATPase homolog 1 (yeast)	Ahsa1		1.02003	1.2176	1.77491	1.67616	1.53506	1.39683	1.34809		1	1	-4.22605	0.999988	0.977817	0.999908	1
185398	104910	expressed sequence AI132487	AI132487		1.20774	1.3783	3.48485	2.51701	2.28173	2.28146	4.15316		0.999973	0.999778	-8.40432	0.999777	-1.29085	1	1
151763	230249	expressed sequence AI314180	AI314180		1.03999	1.30187	1.62576	1.43745	1.17133	1.25876	1.53326		0.994051	-0.256971	-4.06945	0.731819	0.887237	0.999295	0.999907
176836	237730	expressed sequence AI595406	AI595406		1.45819	1.16683	0.933467	0.63545	0.937914	0.640792	0.87987		0.999966	-1.9595	0.999357	0.999953	0.297703	-0.193648	-1.82148
162107	330050	expressed sequence AI847670	AI847670		0.97	1.17927	1.48082	1.56818	1.38935	1.14071	1.34293		1	1	-0.884413	0.973673	0.99706	1	1
183627	66253	androgen-induced 1	Aig1		1.02473	0.883016	0.723894	0.606181	0.667656	0.612514	0.738357		0.999946	0.998304	-8.07256	0.999922	-2.4908	0.952965	0.97467
157063	11997	aldo-keto reductase family 1, member B7	Akr1b7		1.66459	1.02423	1.52104	2.86005	4.21981	3.30035	4.47805		0.989299	0.999777	0.349446	0.997276	-1.76508	0.999881	-0.0271365
154808	105387	aldo-keto reductase family 1, member C14	Akr1c14		1.00027	0.799056	0.833471	1.12038	1.60145	2.59606	1.87185		0.100114	1	-2.63273	1	0.974679	1	0.879638
146202	432720	aldo-keto reductase family 1, member C19	Akr1c19		0.967669	1.01049	1.60043	3.05408	2.58239	2.66057	2.49604		1	0.999997	-32.0285	0.999998	-32.919	0.999993	0.830982
154458	116852	aldo-keto reductase family 1, member C20	Akr1c20		1.0869	1.01356	0.701921	0.514181	0.451881	0.449066	0.406179		0.999791	0.99999	-1.98677	0.999992	-2.61415	0.999999	0.862044
168673	11655	aminolevulinic acid synthase 1	Alas1		1.57305	1.07429	2.01089	2.2967	12.4908	4.04093	3.12085		0.998988	1	0.824308	1	-1.30189	0.999993	0.99252
159650	26358	aldehyde dehydrogenase family 1, subfamily A7	Aldh1a7		0.934579	1.13346	1.635	1.67685	2.05638	2.31579	1.48263		0.999908	1	-1.20631	1	-0.278469	0.99624	0.999799
163704	11671	aldehyde dehydrogenase family 3, subfamily A2	Aldh3a2		1.13542	1.0835	1.05889	1.53585	1.52262	1.47576	1.39678		1	1	0.670688	0.999998	-0.0797013	0.99996	-0.614062
165802	67689	aldehyde dehydrogenase 3 family, member B1	Aldh3b1		0.939387	0.937559	0.884339	1.28726	1.47197	1.74932	1.76669		0.733845	0.98128	-1.13907	0.999736	-1.11976	0.999796	-0.424519
188855	11674	aldolase 1, A isoform	Aldoa		1.19697	1.14347	1.27212	1.63448	1.84572	1.82726	1.5761		0.976393	0.999609	-141.147	0.99945	-302.953	0.921628	-38.1725
160072	11727	angiogenin, ribonuclease A family, member 1	Ang1		1.06249	0.902108	0.483164	0.403059	0.360656	0.276591	0.383214		0.999726	0.999956	-1.63398	1	-1.38896	0.999881	0.995247
157984	11731	angiogenin, ribonuclease A family, member 2	Ang2		1.06337	0.896005	0.488718	0.437317	0.388763	0.298527	0.420195		0.999378	0.999915	-1.61961	0.999999	-1.31117	0.999681	0.996225
149554	11730	angiogenin, ribonuclease A family, member 3	Ang3		1.09268	0.902388	0.471086	0.427302	0.368321	0.292176	0.425982		0.999302	0.999947	-3.93119	0.999999	-3.72928	0.999338	0.99642
165623	219033	angiogenin, ribonuclease A family, member 4	Ang4		1.10886	0.901185	0.477976	0.419491	0.367219	0.286567	0.429806		0.999648	0.999962	-1.1123	0.999999	-1.10774	0.999475	0.997126
157406	57875	angiopoietin-like 4	Angptl4		0.557819	0.877689	0.771813	1.27812	1.29436	2.96788	2.70531		-0.281755	-0.183453	0.950506	0.999972	-1.22362	0.999876	-0.17581
160703	11750	annexin A7	Anxa7		0.900073	1.0403	1.59747	1.67688	1.79867	1.61841	2.13525		0.999999	1	-0.148845	0.999995	-1.44459	1	0.999992
157151	11761	aldehyde oxidase 1	Aox1		1.29418	1.79515	1.96915	3.32943	2.68128	4.54987	2.92878		1	0.999986	0.0892966	1	0.98431	0.999997	0.996506
160979	11806	apolipoprotein A-I	Apoa1		0.891047	0.93476	0.791798	0.652985	0.765244	0.755871	0.958138		1	1	0.999748	1	0.930265	0.417663	1
156886	11808	apolipoprotein A-IV	Apoa4		1.15239	1.04754	4.30779	5.0326	5.73938	3.54117	3.34211		0.999902	0.999974	-1.50411	0.997092	-1.74389	0.995073	0.999546
173839	66113	apolipoprotein A-V	Apoa5		0.984663	0.67692	0.693099	0.764511	1.08995	1.3495	1.65756		0.987466	-0.514671	-1.78572	0.995986	0.999886	0.999999	0.999704
165283	103161	apolipoprotein F	Apof		0.922115	0.826406	0.742962	0.63312	0.739042	0.709385	0.714838		1	0.999989	0.241987	0.999999	0.99259	0.999999	0.999985
165375	75761	apolipoprotein L 3	Apol3		1.02593	0.527509	0.173614	0.285123	0.533599	0.591699	0.508842		1	0.997184	-1.43729	0.982632	0.99772	0.998838	1
149736	11833	aquaporin 8	Aqp8		0.930777	2.46139	5.43825	3.28036	1.46772	1.96041	1.23048		1	0.821828	-3.89057	0.999403	0.999996	-0.91622	1
187513	99371	ADP-ribosylation factor guanine nucleotide-exchange factor 2 (brefeldin A-inhibited)	Arfgef2		1.26599	1.8104	2.5472	2.60769	1.69607	1.40684	1.48548		1	0.999941	-0.461176	0.945635	0.999995	0.991932	1
160696	66182	ADP-ribosylation factor 4-like	Arfl4		0.897685	0.539647	0.44369	0.683429	0.455528	0.491266	0.839434		0.869038	0.999936	-1.13221	0.999692	0.997944	-0.398494	0.999964
156200	54324	Rho guanine nucleotide exchange factor (GEF) 5	Arhgef5		1.02802	1.27689	2.00832	1.59104	1.60475	1.29673	1.54092		0.999998	0.999998	-1.5841	0.988414	0.979705	0.99999	1
146206	218639	ADP-ribosylation factor-like 15	Arl15		1.55611	2.70206	2.23812	3.14488	1.1477	1.31287	0.74678		1	-13.3106	0.981727	-0.400446	1	0.097722	1
160401	107566	ADP-ribosylation factor-like 2 binding protein	Arl2bp		0.808773	0.941484	1.53129	1.41322	1.27128	1.02753	1.66888		0.999817	0.984773	0.95747	-1.57165	-0.914318	1	0.999995
180813	56298	ADP-ribosylation factor-like 6 interacting protein 2	Arl6ip2		1.20867	2.37906	3.62332	2.53888	1.43857	1.6898	1.31979		1	0.996191	0.376174	0.999988	1	0.939437	1
151909	68724	ADP-ribosylation factor-like 8A	Arl8a		1.0008	1.06176	1.57735	1.37475	0.992978	1.1955	1.62898		0.999909	-2.60807	-2.63244	0.93112	-1.23141	1	1
171346	78795	armadillo repeat containing 9	Armc9		1.1179	1.05934	0.643907	0.614026	0.659988	0.65452	0.642663		0.999957	0.99948	-0.334166	0.998862	-1.31608	0.99979	0.999775
160793	71703	armadillo repeat containing, X-linked 3	Armcx3		0.88305	0.838516	1.47013	1.50443	1.25079	0.876737	1.01611		0.999789	0.901685	0.0687029	0.178756	0.671216	-1.72339	0.999508
167847	494468	armadillo repeat containing, X-linked 5	Armcx5		1.12342	1.80184	2.02876	1.58271	0.807703	1.20034	1.61129		1	0.988804	0.573937	0.958259	1	1	1
161476	74840	arginine-rich, mutated in early stage tumors	Armet		1.31521	0.664075	1.39377	1.62209	1.99276	1.01864	0.713656		0.995973	0.999975	0.73121	-1.74327	0.979007	0.911142	0.901831
173053	11865	aryl hydrocarbon receptor nuclear translocator-like	Arntl		1.50643	1.96603	1.30353	0.705085	0.305388	0.546739	0.304107		0.0179813	0.999434	0.331597	0.861555	0.931241	0.999849	-0.531836
147336	59046	cAMP-regulated phosphoprotein 19	Arpp19		0.992357	1.03267	1.29675	1.65235	1.98641	1.81106	1.49407		1	1	-16.4107	1	-14.3037	0.999992	0.989572
171291	57344	arsenic (+3 oxidation state) methyltransferase	As3mt		1.17686	1.17388	1.38961	1.87821	1.57244	1.41077	1.20742		1	0.999998	0.761076	0.999734	0.743235	0.890143	0.999491
146423	65256	ankyrin repeat and SOCS box-containing protein 2	Asb2		1.56134	3.66645	3.45595	1.80218	1.08548	0.789236	0.941621		0.999799	-23.7971	0.98502	-1.80804	1	-27.6814	1
182090	66514	asparaginase like 1	Asrgl1		1.07046	0.978672	1.85381	1.8346	2.21497	1.98116	2.26592		0.99996	1	-4.00133	0.999996	-5.00568	1	0.999971
152884	108888	ATPase family, AAA domain containing 3A	Atad3a		1.06723	1.14399	1.67641	1.58696	1.32267	1.30278	1.42522		1	0.999998	-0.186563	0.999995	0.955546	1	1
178882	11910	activating transcription factor 3	Atf3		2.1046	2.10098	4.35421	2.84409	1.73632	0.943815	1.3211		1	0.992525	0.999864	-2.73391	0.999859	-0.0597153	1
175439	74244	autophagy-related 7 (yeast)	Atg7		0.973651	1.38957	2.12932	2.31825	1.94316	1.48501	1.3925		1	1	-2.73165	0.999989	0.999746	0.99977	1
183972	231287	ATPase, Class V, type 10D	Atp10d		1.19232	1.32235	0.691799	1.00694	0.947554	1.01765	1.57967		-8.39259	-5.35476	0.40979	-8.31769	0.926211	0.999675	0.999599
164133	54670	ATPase, class I, type 8B, member 1	Atp8b1		0.969619	0.917169	0.749714	0.782515	0.872913	0.672794	0.612957		0.995261	0.707774	-1.20033	0.999997	-0.0133743	1	0.999324
180442	11990	attractin	Atrn		1.04751	1.53869	2.04117	1.51613	1.38052	1.48761	1.03179		1	0.999997	-2.94158	1	1	-4.00908	1
156283	54140	arginine vasopressin receptor 1A	Avpr1a		0.912881	0.722855	0.542083	0.631069	0.372793	0.452265	0.398361		0.99993	1	-0.620093	1	0.992753	1	1
159040	29810	Bcl2-associated athanogene 3	Bag3		1.36325	1.72785	2.16639	1.38839	2.0724	1.18418	0.799724		0.944692	0.999999	0.918379	0.0901638	0.999776	0.589309	1
176715	108100	brain-specific angiogenesis inhibitor 1-associated protein 2	Baiap2		1.65017	3.16428	2.20502	1.36597	0.684959	0.955043	1.13419		0.938153	0.988815	0.99967	-2.66043	1	-0.925441	1
150341	66898	BAI1-associated protein 2-like 1	Baiap2l1		1.73536	4.93763	6.88163	2.83056	1.22292	1.18048	1.1796		1	0.697907	0.999999	0.265225	1	0.252399	1
153089	68010	BMP and activin membrane-bound inhibitor, homolog (Xenopus laevis)	Bambi		0.867761	0.780362	0.711501	0.781804	0.647726	0.780619	0.86058		1	1	0.999939	1	1	0.999977	1
184576	53817	HLA-B-associated transcript 1A	Bat1a		0.903392	1.26462	1.59237	1.60342	1.46715	1.43289	1.15456		0.999999	0.999921	-3.41964	0.999759	0.938051	-0.520781	0.999998
153045	170770	Bcl-2 binding component 3	Bbc3		0.837432	0.723422	0.795687	0.812848	0.384392	0.368752	0.559516		0.348331	1	-0.0164823	1	0.931017	0.999918	0.542468
160614	12033	B-cell receptor-associated protein 29	Bcap29		1.07073	1.03233	1.5175	2.01616	1.21262	1.0255	1.52522		1	0.99894	0.141992	-1.35622	-1.13851	1	1
159220	12927	breast cancer anti-estrogen resistance 1	Bcar1		1.41484	1.57818	2.05903	1.77744	1.55917	1.1682	1.20942		1	1	1	0.975385	1	0.996634	1
166499	29815	breast cancer anti-estrogen resistance 3	Bcar3		1.62049	3.94927	2.6871	1.26568	0.836205	0.88596	0.847289		0.954462	0.775202	0.999995	0.204791	1	0.689444	1
169659	12053	B-cell leukemia/lymphoma 6	Bcl6		0.264283	1.1768	1.7486	1.05208	0.165375	0.310892	0.214339		-1.7899	1	0.999886	0.999224	-1.33888	0.999991	0.682113
162165	12068	blocked early in transport 1 homolog (S. cerevisiae)	Bet1		1.06107	0.943045	1.42754	1.69993	1.31833	1.19391	1.212		1	0.994178	-0.790623	0.835622	-0.802798	0.894523	0.999759
163543	233016	biliverdin reductase B (flavin reductase (NADPH))	Blvrb		1.03961	1.11786	1.23338	1.60234	1.41026	1.82621	1.96659		0.982559	0.84719	-1.37787	0.998708	-0.810064	0.999735	0.162133
176717	171543	Bcl2 modifying factor	Bmf		1.13261	0.524796	0.499038	0.597377	0.195036	0.435418	0.969979		0.997401	1	-1.4287	0.999999	0.999896	-2.92498	0.999972
164957	12153	bone morphogenetic protein 1	Bmp1		1.04595	0.852907	0.576002	0.661022	0.74592	0.717508	0.644271		0.999996	0.99893	-0.981783	0.999813	0.817141	0.999999	1
173406	12162	bone morphogenetic protein 7	Bmp7		1.09336	0.930752	1.25741	1.59466	1.84079	2.30992	1.38634		0.999894	0.999999	-0.761412	1	-1.08373	0.989828	0.853343
145874	12181	block of proliferation 1	Bop1		1.11097	1.0494	1.45974	1.57081	1.5452	1.42639	1.22056		1	1	-10.0643	0.999974	-45.1264	0.812172	0.999993
183853	72399	BRCA1 associated protein	Brap		0.990271	1.4149	2.00198	1.32725	0.887405	1.35276	1.67873		0.982607	-1.64084	-8.35314	0.991693	0.998648	0.999999	1
156618	76809	Bri3 binding protein	Bri3bp		1.05048	0.946357	0.584037	0.597014	0.828709	0.681912	0.497288		0.999684	0.35914	-1.49991	0.988594	-1.43502	0.999998	0.999831
160842	59053	brain protein 16	Brp16		1.10049	1.17339	1.34777	1.4471	1.58795	1.65592	1.49681		0.999999	1	0.340088	1	0.936383	1	0.99995
160500	100383	BSD domain containing 1	Bsdc1		1.10168	1.38875	2.06456	1.76528	1.05338	1.38249	1.45654		1	-1.00108	0.0868315	0.999862	0.999889	0.999989	1
165034	52864	BTB (POZ) domain containing 12	Btbd12		1.0563	0.728089	0.995315	1.07026	1.59127	1.0439	0.941927		-0.433862	1	-0.730944	-0.983163	0.999806	-0.617281	-1.46356
178377	12226	B-cell translocation gene 1, anti-proliferative	Btg1		1.05339	1.08777	0.750695	0.630328	0.456718	0.635765	0.790492		0.999722	1	-2.467	0.999631	-1.70523	0.788956	0.942389
157502	12228	B-cell translocation gene 3	Btg3		1.22897	1.2942	2.08923	1.99058	1.44757	1.63515	1.81133		0.999982	0.958994	0.319581	0.997322	0.679413	0.999788	0.999995
159217	67239	brix domain containing 1	Bxdc1		1.13826	1.31888	1.71886	1.86317	1.80924	1.32266	1.26674		1	1	0.789427	0.999866	0.999843	0.99856	1
155226	67832	brix domain containing 2	Bxdc2		1.13688	1.49945	1.78569	1.68391	1.24168	1.39374	1.2792		1	0.996383	0.756781	0.999995	1	0.999307	1
180928	70285	brix domain containing 5	Bxdc5		1.25884	1.34691	1.71937	1.64298	1.1376	1.38869	1.15809		1	0.904027	0.999904	1	0.999999	0.967522	1
168729	53414	bystin-like	Bysl		1.25595	1.26398	1.8068	1.87469	1.88635	1.39738	0.997647		1	1	0.99381	0.999968	0.995378	-1.46823	1
180674	319340	RIKEN cDNA C130065N10 gene	C130065N10Rik		0.925667	1.18816	1.58496	1.64987	1.30963	1.60946	1.94039		1	0.999938	-0.79246	1	0.974919	1	1
163806	12261	complement component 1, q subcomponent binding protein	C1qbp		1.1647	1.03576	1.35521	1.66085	1.43549	1.50278	1.23647		1	1	0.990958	1	-0.757462	0.999857	1
181699	67426	chaperone, ABC1 activity of bc1 complex like (S. pombe)	Cabc1		1.75655	2.34008	1.95137	1.32187	0.510943	0.53627	0.454583		0.0855628	0.999345	0.971259	0.998129	0.999988	0.999952	0.999301
156478	12323	calcium/calmodulin-dependent protein kinase II, beta	Camk2b		1.31491	1.59169	2.54807	3.10889	2.03063	1.86778	2.32343		1	0.999995	0.801272	0.999955	0.99699	1	1
147257	12325	calcium/calmodulin-dependent protein kinase II gamma	Camk2g		1.25959	1.19282	1.65449	1.79607	1.0021	1.48323	1.39195		1	-16.5403	0.772638	0.999616	-0.242028	0.994663	0.999996
158235	73047	calcium/calmodulin-dependent protein kinase II inhibitor 2	Camk2n2		0.913844	0.656612	0.614722	0.557541	0.616607	0.610404	0.577723		1	0.999987	-0.557798	0.999991	0.999861	0.999999	0.999988
152971	207565	calcium/calmodulin-dependent protein kinase kinase 2, beta	Camkk2		0.810942	0.83752	0.570126	0.603191	0.591944	0.615941	0.661364		1	1	0.995638	1	0.976238	1	1
184696	12350	carbonic anhydrase 3	Car3		0.229202	0.100428	0.0767049	0.179706	2.26075	0.154683	0.389122		0.999292	0.0695386	0.993802	0.999821	0.999997	0.596092	1
184255	12319	carbonic anhydrase 8	Car8		1.13626	0.926445	0.557169	0.468234	0.597182	0.820862	0.650051		1	0.999672	-4.87397	-0.932516	-9.03807	0.995276	0.999965
158223	140721	cask-interacting protein 2	Caskin2		3.77397	6.1951	5.7206	3.95527	3.11404	2.34097	1.58915		1	1	1	1	1	0.997753	1
185451	12371	caspase 9	Casp9		1.00718	0.667149	0.62262	0.608972	0.644522	0.749195	0.825838		0.999994	0.999934	-19.608	0.967168	0.999711	0.0536529	0.999985
173452	12380	calpastatin	Cast		1.01162	1.18717	1.51256	1.26352	1.02214	1.06571	1.52059		0.997262	-1.64493	-1.78685	-0.554365	0.949379	1	1
164513	109857	carbonyl reductase 3	Cbr3		0.994187	1.30629	2.95912	4.56583	3.38714	2.46178	5.34313		0.999686	0.995097	-1.46966	0.934255	-0.747121	0.999931	0.984463
182781	215814	coiled-coil domain containing 28A	Ccdc28a		0.975239	1.19428	1.72616	1.42092	0.813701	1.31244	1.54231		0.99364	0.43826	-8.02318	0.912499	-0.122324	0.999673	0.999995
146072	108673	coiled-coil domain containing 86	Ccdc86		1.18945	2.31374	2.44757	1.75737	1.88391	1.56496	1.21487		0.999995	1	-3.01957	0.999551	1	-1.39553	1
154946	20296	chemokine (C-C motif) ligand 2	Ccl2		1.01637	0.904788	2.31773	1.01361	1.03585	0.641811	0.848564		-2.25044	-0.726628	-2.09429	1	0.983884	0.999979	1
184052	20301	chemokine (C-C motif) ligand 27	Ccl27		1.04058	0.805528	0.60462	0.590683	0.589721	0.640293	0.575611		0.99996	0.999963	-7.56233	0.999344	0.360642	0.999984	0.99991
158497	12452	cyclin G2	Ccng2		1.25933	1.65855	1.39421	0.709756	0.340459	1.03029	0.949922		0.984568	1	0.775393	-1.6528	0.999871	-1.43018	0.979614
176201	12461	chaperonin subunit 2 (beta)	Cct2		1.12817	1.13656	1.56673	1.59999	1.30781	1.50126	1.65475		1	0.997183	0.255213	0.999996	0.393174	1	1
186185	12462	chaperonin subunit 3 (gamma)	Cct3		1.04857	1.33233	1.9824	1.97729	1.72763	1.8701	1.88697		1	0.999996	-25.4934	1	0.900436	1	1
157457	12464	chaperonin subunit 4 (delta)	Cct4		1.11185	1.0397	1.43708	1.56164	1.39921	1.31765	1.42093		1	1	0.912204	1	-0.680643	1	1
147845	12465	chaperonin subunit 5 (epsilon)	Cct5		1.06727	1.03012	1.27742	1.59824	1.53929	1.5825	1.37222		1	1	-2.3196	1	-6.61188	0.999999	0.999893
176033	12466	chaperonin subunit 6a (zeta)	Cct6a		1.06333	1.19139	1.64713	1.66037	1.53165	1.46335	1.57421		1	0.999999	-1.53247	0.999991	0.881873	1	1
160117	12467	chaperonin subunit 6b (zeta)	Cct6b		1.01735	1.07434	1.68606	1.68963	1.62818	1.45315	1.47511		1	1	-1.6237	1	-0.0741704	1	1
150444	12468	chaperonin subunit 7 (eta)	Cct7		0.944675	1.0822	1.65157	1.7204	1.76476	1.6514	1.63896		1	1	-2.56426	1	-1.37565	1	1
159216	12491	CD36 antigen	Cd36		1.04063	0.648559	0.698292	1.3704	1.97097	1.52022	2.05847		0.690075	0.999497	-1.67364	0.93316	0.947026	0.999797	0.831888
183334	216150	cell division cycle 34 homolog (S. cerevisiae)	Cdc34		1.044	1.41459	1.77691	1.76678	1.62278	1.77885	1.32965		1	0.999995	-6.99927	1	0.998319	0.980977	1
150742	66953	cell division cycle associated 7	Cdca7		0.732995	0.65192	0.90196	0.977542	1.59323	0.778106	0.67043		-4.40625	0.999731	0.96342	0.817047	0.999046	0.997621	-1.99881
155006	80280	CDK5 regulatory subunit associated protein 3	Cdk5rap3		0.919371	0.868473	1.0805	1.17504	1.43357	1.50734	1.34605		0.958764	1	0.0269362	1	0.891204	0.999984	-0.181957
152478	53886	cyclin-dependent kinase-like 2 (CDC2-related kinase)	Cdkl2		0.920227	0.88205	0.798977	0.625819	0.804411	0.711399	0.790658		0.999999	0.92961	-0.768298	0.999757	0.270336	0.978742	0.968297
158686	12575	cyclin-dependent kinase inhibitor 1A (P21)	Cdkn1a		2.52646	15.3594	3.3746	2.26772	0.753265	1.54363	0.998302		1	0.998669	1	1	1	-1.67954	1
146758	12581	cyclin-dependent kinase inhibitor 2D (p19, inhibits CDK4)	Cdkn2d		0.886107	0.651084	0.45609	0.48457	0.571543	0.705646	0.816608		1	0.999997	-4.97793	0.99107	0.999565	0.0236892	1
173578	110911	CDP-diacylglycerol synthase (phosphatidate cytidylyltransferase) 2	Cds2		1.01289	1.12058	1.33666	1.60867	1.57931	1.49598	1.72707		0.999992	0.999983	-1.80724	0.999858	-0.0516677	1	0.990788
183689	12608	CCAAT/enhancer binding protein (C/EBP), beta	Cebpb		2.25807	2.47926	2.39649	1.80895	1.557	1.78753	1.64009		0.985511	0.802358	0.999824	0.981912	0.999975	0.916097	0.999949
162742	12609	CCAAT/enhancer binding protein (C/EBP), delta	Cebpd		1.15617	0.92683	1.10873	1.542	1.30137	2.45005	1.70125		0.992775	0.766347	-0.172598	1	-1.00818	0.999353	-0.688629
172801	330409	cat eye syndrome chromosome region, candidate 2 homolog (human)	Cecr2		0.947906	0.706836	0.687101	0.717326	0.574907	0.862027	0.991588		0.999941	1	-0.972037	0.8015	0.999972	-1.81761	0.999993
163657	66570	centromere protein M	Cenpm		1.02969	1.18287	0.883997	0.543882	0.689694	0.632236	0.751512		1	0.999963	-1.25387	0.999999	0.852789	0.998294	0.447965
152406	26920	centrosomal protein 110	Cep110		0.959591	1.11849	1.83918	1.91772	1.53387	1.14609	1.78277		1	0.999999	-1.91955	0.624503	0.235244	1	1
174635	234671	carboxylesterase 2	Ces2		0.865221	1.55993	2.53302	2.5081	3.403	4.60518	2.98368		0.999314	0.999994	-1.20653	1	0.707834	0.999951	0.999408
162686	102022	carboxylesterase 6	Ces6		1.08084	1.39021	1.57653	2.13	2.00958	3.02534	2.54905		0.999565	0.998733	-1.2048	1	0.648363	0.999986	0.930647
179848	26370	centrin 2	Cetn2		1.00111	0.947858	0.856789	0.658997	0.808904	0.67424	0.736888		0.999982	0.902593	-5.12925	0.999951	-3.58286	0.997511	0.388328
159103	68567	cell growth regulator with EF hand domain 1	Cgref1		0.903258	0.579705	5.20146	8.95014	6.39098	2.06804	1.76155		1	1	-1.20151	0.999756	0.991376	0.994161	1
148048	74277	cysteine-rich hydrophobic domain 2	Chic2		1.04333	1.17109	1.41075	1.29923	0.908484	1.48869	1.50647		0.999527	-0.830767	-5.82373	1	0.855349	1	0.999997
184068	12660	choline kinase alpha	Chka		0.903066	0.890234	0.622934	0.576463	0.346304	0.536216	0.297821		0.955722	0.999998	-6.65492	0.98767	-6.19174	1	0.841997
165042	14311	cell death-inducing DFFA-like effector c	Cidec		0.791059	2.19526	28.065	30.0111	10.167	4.16628	8.02961		1	1	-0.726293	0.999916	0.9394	1	1
164392	17684	Cbp/p300-interacting transactivator, with Glu/Asp-rich carboxy-terminal domain, 2	Cited2		0.908925	1.12412	1.07722	0.899188	0.743148	0.66186	0.705276		0.171913	0.998305	-0.314063	0.999989	0.0621483	0.999207	-0.435369
172521	12738	claudin 2	Cldn2		1.149	1.77721	2.96487	1.87179	1.08845	0.597091	0.672577		1	-0.56316	0.407619	0.999999	1	0.999897	1
148502	12739	claudin 3	Cldn3		0.796335	0.422467	0.458294	0.636504	0.991734	0.782346	0.923103		1	-8.32298	0.999908	0.999977	1	-0.520428	1
174690	94071	C-type lectin domain family 2, member h	Clec2h		0.787885	0.916023	0.474162	0.477509	0.641408	0.645086	0.585776		0.99997	0.978992	0.390448	0.976505	-1.29251	0.996775	0.999974
155041	56430	CAP-GLY domain containing linker protein 1	Clip1		1.14699	1.04708	1.56573	1.58221	1.41604	1.55139	1.6025		0.999997	0.999652	0.36556	0.999994	-1.96231	0.999998	0.999996
151924	26889	ceroid-lipofuscinosis, neuronal 8	Cln8		1.22881	2.26579	2.13127	1.70723	0.963123	1.34256	1.52493		1	-1.63933	0.998676	0.999996	1	1	1
155779	270166	caseinolytic peptidase X (E.coli)	Clpx		1.26171	1.58513	0.672722	0.563663	0.431731	0.690543	0.475039		0.989564	0.999938	-0.226531	0.743108	0.931159	0.999582	0.820755
152593	74325	clathrin, light polypeptide (Lcb)	Cltb		1.04697	1.34189	1.86114	2.08055	1.88035	1.65298	1.67242		0.999996	0.999935	-2.36553	0.998131	0.804415	0.998609	0.999915
157627	12764	cytidine monophospho-N-acetylneuraminic acid synthetase	Cmas		1.03991	1.31877	1.87548	1.91578	1.78408	1.60552	1.83117		0.999999	0.99999	-1.56308	0.999715	0.92589	0.999996	0.999998
152437	66116	camello-like 1	Cml1		0.847883	0.842221	0.599769	0.393979	0.459622	0.526522	0.42385		0.999991	0.999792	-1.08024	0.997089	-0.987683	0.999959	0.970337
172711	94220	cyclin M4	Cnnm4		1.03943	0.661546	0.653309	0.665924	0.691009	0.651981	0.577618		0.999991	0.999953	-1.42514	0.999997	0.999994	1	0.999996
164519	69125	CCR4-NOT transcription complex, subunit 8	Cnot8		1.19222	1.41974	1.64938	1.40904	1.18599	1.0073	1.02565		1	0.999519	0.999687	-1.42279	1	-0.957077	1
178850	12808	cordon-bleu	Cobl		0.919808	1.1409	1.35091	1.56826	1.59903	1.55216	1.68335		0.999538	0.999755	-1.73758	0.999354	-0.551133	0.999956	0.957721
152770	53867	procollagen, type V, alpha 3	Col5a3		1.2921	0.701735	0.399083	0.484951	0.639209	0.604892	0.446666		0.999969	0.981607	0.450755	0.994366	0.886764	0.999996	1
153379	12836	procollagen, type VII, alpha 1	Col7a1		1.2523	1.02105	0.701145	0.642646	0.69982	0.588996	0.771384		0.999977	0.99639	0.921475	0.999999	-2.50383	0.96889	0.996151
147130	12846	catechol-O-methyltransferase	Comt		0.838995	1.07181	0.676869	0.548434	0.701668	0.652179	0.601442		0.999999	0.991664	-1.01878	0.999448	-11.3287	0.999976	0.997767
153249	59042	coatomer protein complex, subunit epsilon	Cope		1.09712	1.04157	1.234	1.36753	1.44591	1.54008	1.31548		0.999924	0.999996	-0.0830172	1	-1.8593	0.999415	0.986243
174672	54161	coatomer protein complex, subunit gamma	Copg		0.963431	0.897429	1.36517	1.52232	1.61303	1.47031	1.19786		0.999955	0.999996	-1.5344	0.999818	-0.0978836	0.776892	0.996795
147651	26754	COP9 (constitutive photomorphogenic) homolog, subunit 5 (Arabidopsis thaliana)	Cops5		1.11552	1.12282	1.37619	1.56805	1.51027	1.57151	1.7188		0.999988	0.999939	-2.12256	0.999989	-1.73371	1	0.996741
185039	67876	coenzyme Q10 homolog B (S. cerevisiae)	Coq10b		2.35732	3.18889	3.1486	2.14938	3.89714	2.43769	2.28953		0.998467	1	0.999745	0.999868	0.999999	0.999548	0.999999
187544	93721	carboxypeptidase N, polypeptide 1	Cpn1		0.740834	0.576554	0.682933	0.65673	0.787305	0.650039	0.720543		0.999623	0.494554	0.946277	0.999756	0.999999	0.982076	0.998026
171495	12894	carnitine palmitoyltransferase 1a, liver	Cpt1a		0.983168	1.00761	1.00892	1.19558	1.11921	1.53948	1.84208		0.915651	0.347634	-1.74681	0.999999	-1.82409	1	-1.81683
160739	12896	carnitine palmitoyltransferase 2	Cpt2		0.975549	1.27163	1.19235	1.59655	1.38591	1.31805	0.953005		1	0.999845	-1.58078	0.9984	0.99227	-1.11361	0.903934
154327	12909	calcitonin gene-related peptide-receptor component protein	Crcp		1.04969	1.15649	1.65291	1.53748	1.49014	1.45464	1.45053		1	1	-0.924561	1	0.977888	1	1
168845	12913	cAMP responsive element binding protein 3	Creb3		1.11595	1.24358	1.66659	1.55254	1.30532	1.20519	1.2222		1	0.999999	0.911097	0.999462	0.99995	0.999811	1
166362	208677	cAMP responsive element binding protein 3-like 3	Creb3l3		1.00673	1.22921	1.73299	1.50865	1.5835	1.66844	1.3276		1	1	-1.44944	1	0.99695	0.999966	1
165383	78284	cAMP responsive element binding protein 3-like 4	Creb3l4		1.4508	3.37384	5.3817	5.39225	2.89183	1.22076	1.42588		1	1	0.998996	0.941205	1	0.999892	1
175548	433375	cellular repressor of E1A-stimulated genes 1	Creg1		1.06222	1.25186	1.41924	1.72688	1.46442	2.06123	1.66203		0.999995	0.998272	-2.19971	1	0.805962	0.99998	0.995099
179148	12916	cAMP responsive element modulator	Crem		0.979069	0.915172	1.41568	0.960743	0.870551	0.839113	0.608091		-2.52118	0.192442	-2.89354	0.675164	-1.06201	0.999998	0.999172
159701	54394	cytokine receptor-like factor 3	Crlf3		1.27252	1.47989	1.98844	1.61535	1.09893	1.00561	0.968745		1	0.632918	0.999929	-1.75362	1	-1.18334	1
153838	12971	crystallin, mu	Crym		0.993963	0.781391	1.0654	1.59725	2.66026	2.25034	2.53002		0.999837	1	-2.62491	1	0.866971	1	-1.87043
170309	12974	citrate synthase	Cs		1.23895	1.29497	1.5103	1.37447	0.892013	0.858468	0.719744		0.999999	0.81882	0.999344	0.973518	0.999964	1	1
150355	12977	colony stimulating factor 1 (macrophage)	Csf1		1.11254	1.59917	2.47308	2.65426	1.35013	1.22935	0.95078		1	1	0.941221	0.999992	1	-0.833391	1
147408	104318	casein kinase 1, delta	Csnk1d		1.14064	1.28818	1.56306	1.25467	0.921833	1.25988	1.74432		0.921514	-3.79811	-0.664193	0.932908	0.971817	1	0.999995
147300	13009	cysteine and glycine-rich protein 3	Csrp3		0.937266	2.10205	1.4718	1.14413	1.30758	1.5948	2.17664		-9.91769	-1.84184	-14.706	0.890622	0.99971	0.99987	0.52725
176449	228410	cleavage stimulation factor, 3' pre-RNA, subunit 3	Cstf3		0.869607	0.939534	0.751299	0.691714	0.555145	0.444057	0.460359		0.896468	0.998988	-1.29116	0.999995	-2.60964	0.999989	0.587929
152505	52468	CTD (carboxy-terminal domain, RNA polymerase II, polypeptide A) small phosphatase 2	Ctdsp2		0.932363	0.681102	0.754731	0.768571	0.573377	0.889992	1.06897		0.959936	0.999999	-1.54937	-0.382663	0.999346	-1.63418	0.977327
153206	51797	cytidine 5'-triphosphate synthase	Ctps		1.31859	1.87802	3.53963	3.52036	2.7841	1.888	1.46888		1	1	0.461193	0.999265	0.999175	0.894618	1
158995	22083	Ctr9, Paf1/RNA polymerase II complex component, homolog (S. cerevisiae)	Ctr9		1.2296	1.69796	2.02276	1.69487	1.20462	1.08248	1.1225		1	0.994953	0.998516	0.24288	1	0.807521	1
185749	19025	cathepsin A	Ctsa		0.894633	0.75354	0.650906	0.655065	0.614561	0.695667	0.915236		0.999993	1	-3.77842	0.999857	0.993127	-7.08674	0.999995
170735	13032	cathepsin C	Ctsc		0.989228	0.857923	0.686131	0.608612	0.605267	0.802099	0.650446		0.999997	0.999998	-1.81679	0.922305	0.538406	0.999962	0.999685
163580	17329	chemokine (C-X-C motif) ligand 9	Cxcl9		1.037	1.14251	0.838573	0.814007	0.5556	0.42718	0.455933		0.235916	0.999197	-1.37889	0.999998	-0.498094	0.999992	-0.0396488
168785	54151	cysteine and histidine rich 1	Cyhr1		1.02186	0.771737	0.582106	0.624719	0.632858	0.743065	0.850601		1	1	-1.07782	1	1	0.999125	1
146483	13074	cytochrome P450, family 17, subfamily a, polypeptide 1	Cyp17a1		1.42608	1.27252	3.97295	6.2355	5.52477	3.68	1.88352		1	1	0.716155	1	-1.3605	0.999699	1
154593	13076	cytochrome P450, family 1, subfamily a, polypeptide 1	Cyp1a1		1.22359	1.21704	1.21825	2.16229	1.77687	1.91845	1.42251		1	0.999983	0.266808	0.999988	0.44268	0.985209	0.452688
163006	13077	cytochrome P450, family 1, subfamily a, polypeptide 2	Cyp1a2		1.16071	1.2613	1.29884	1.60658	1.49559	2.28909	1.30307		0.999286	0.994897	0.0611057	1	0.745274	0.865069	0.855836
176637	13082	cytochrome P450, family 26, subfamily a, polypeptide 1	Cyp26a1		6.15798	14.8807	11.4685	6.43443	2.53727	1.86812	1.35641		1	0.998885	1	0.933241	1	-0.410105	1
146272	104086	cytochrome P450, family 27, subfamily a, polypeptide 1	Cyp27a1		1.32824	2.01851	1.89763	1.90493	1.46222	1.72281	1.77803		0.999991	0.955618	0.358132	0.999759	0.999999	0.999915	0.99999
179514	13088	cytochrome P450, family 2, subfamily b, polypeptide 10	Cyp2b10		2.19194	2.11813	2.6947	11.3708	12.4684	18.4168	4.28793		1	1	0.970836	1	0.957462	0.999995	0.997492
165122	13089	cytochrome P450, family 2, subfamily b, polypeptide 13	Cyp2b13		1.48794	1.35786	1.4604	3.78603	3.54315	4.09143	2.04362		1	1	0.937007	1	0.740485	0.999894	0.91407
172682	13094	cytochrome P450, family 2, subfamily b, polypeptide 9	Cyp2b9		1.77591	1.90108	2.41236	4.10984	3.75058	4.96862	2.22922		1	1	0.996734	1	0.999192	0.999974	0.999995
165427	13096	cytochrome P450, family 2. subfamily c, polypeptide 37	Cyp2c37		1.25775	1.12272	0.977867	1.14174	1.17711	1.57128	1.6429		0.173985	0.518669	0.890553	0.999898	-0.0657467	0.999979	-1.39213
155750	13098	cytochrome P450, family 2, subfamily c, polypeptide 39	Cyp2c39		1.25008	1.40768	1.22935	1.51204	1.59664	2.13282	1.72132		0.999153	0.999865	0.781817	1	0.99163	0.99999	0.680177
151085	226143	cytochrome P450, family 2, subfamily c, polypeptide 44	Cyp2c44		0.951466	0.925595	0.7604	0.468365	0.35619	0.370423	0.384014		0.990849	0.999865	-4.39578	0.999747	-4.15431	0.999553	-1.13362
169446	404195	cytochrome P450, family 2, subfamily c, polypeptide 54	Cyp2c54		1.3521	1.62546	1.31632	1.75741	1.7074	2.7705	2.2006		0.998739	0.997582	0.772401	1	0.992913	0.999994	0.657899
162884	72082	cytochrome P450, family 2, subfamily c, polypeptide 55	Cyp2c55		1.70727	3.19278	7.42601	15.177	30.3813	36.3966	7.69741		1	1	0.60094	1	0.998546	1	1
163179	64385	cytochrome P450, family 4, subfamily f, polypeptide 14	Cyp4f14		0.980518	1.02485	0.854927	0.565245	0.527428	0.416885	0.36956		0.998861	0.999766	-1.4428	0.999999	-1.42775	1	-0.235386
174147	102294	cytochrome P450, family 4, subfamily v, polypeptide 3	Cyp4v3		1.03681	1.31983	1.57637	1.52633	1.23385	1.50638	0.920929		0.999712	0.806557	-1.61232	0.999545	0.967743	-0.837179	0.999908
184605	13121	cytochrome P450, family 51	Cyp51		0.975003	1.01657	0.849595	0.391701	0.721626	0.348369	0.493849		0.999954	-0.822231	-12.4411	0.999996	-12.5404	0.995674	-7.0859
163571	13123	cytochrome P450, family 7, subfamily b, polypeptide 1	Cyp7b1		0.984215	1.50962	3.05106	5.77017	4.14637	5.44444	3.41043		1	0.999998	-1.46374	1	0.524988	0.999971	0.999863
153262	16007	cysteine rich protein 61	Cyr61		3.48273	6.53817	6.0218	1.9933	0.957443	0.904114	1.20839		1	-1.90804	1	-0.130017	1	0.922653	1
146087	12879	cystin 1	Cys1		1.99926	1.61304	3.28876	2.91476	2.17956	1.52882	1.6779		1	0.999983	0.999835	0.859808	0.959953	0.9847	1
184092	240025	dapper homolog 2, antagonist of beta-catenin (xenopus)	Dact2		2.32374	3.46869	3.41379	2.51646	1.14767	1.07043	1.46402		1	-2.70375	1	-6.4794	1	0.981931	1
160553	13167	diazepam binding inhibitor	Dbi		0.856283	0.854798	0.761216	0.607339	0.773879	0.630779	0.672792		1	0.993262	0.752725	0.999999	0.765071	0.999986	0.996589
162299	13196	development and differentiation enhancing	Ddef1		0.99488	2.15551	1.76675	1.13899	0.728117	0.895978	1.01621		0.542278	0.99946	-1.46332	0.267099	1	-1.40469	1
165589	230837	development and differentiation enhancing factor-like 1	Ddefl1		0.88024	0.64516	0.550262	0.620654	0.757588	0.641684	1.00158		1	0.999658	0.733491	1	1	-1.46917	1
175072	114874	DDHD domain containing 1	Ddhd1		1.02813	1.07698	0.778284	0.667384	0.765883	0.617651	0.589457		0.999997	0.997781	-1.59369	1	-0.486796	1	0.995288
152946	74747	DNA-damage-inducible transcript 4	Ddit4		5.55523	3.2159	2.47359	1.4379	1.0835	1.47298	0.803465		0.327789	-2.33474	1	0.460965	0.999992	-0.93711	0.999425
177995	56200	DEAD (Asp-Glu-Ala-Asp) box polypeptide 21	Ddx21		1.22784	1.31712	1.84557	1.59926	1.16803	1.22006	1.52117		0.999605	-0.157734	0.513941	0.450256	0.896968	0.998127	0.999996
155003	68278	DEAD (Asp-Glu-Ala-Asp) box polypeptide 39	Ddx39		1.03217	1.05857	1.38816	1.61249	1.53054	1.40477	1.2008		1	1	-1.69457	1	-0.404581	0.998968	1
160241	13207	DEAD (Asp-Glu-Ala-Asp) box polypeptide 5	Ddx5		1.10742	1.08723	1.41171	1.30144	1.10258	1.26379	1.51378		0.999972	0.633223	0.692365	0.999807	0.383111	1	1
183124	52513	DEAD (Asp-Glu-Ala-Asp) box polypeptide 56	Ddx56		1.02413	1.27154	1.76499	1.85224	1.67276	1.43036	1.635		1	1	-7.61142	0.999994	0.99555	1	1
176759	230073	DEAD (Asp-Glu-Ala-Asp) box polypeptide 58	Ddx58		0.969917	0.844293	0.813157	0.718698	0.824416	0.657707	0.682097		0.997802	0.775687	-2.74596	0.999934	0.577072	0.999714	0.848716
159314	76375	de-etiolated homolog 1 (Arabidopsis)	Det1		0.891649	0.863208	1.5881	1.6247	1.29586	1.14078	1.43774		0.999999	0.986068	0.122464	0.383956	0.568326	0.999758	0.999996
157325	58239	dexamethasone-induced transcript	Dexi		1.05247	0.619654	0.403984	0.419794	0.579736	0.464167	0.381121		0.999991	0.992725	-1.61097	0.999921	0.975416	0.999999	0.999996
182993	227333	diacylglycerol kinase, delta	Dgkd		1.29116	2.49425	2.27868	1.20137	1.00364	0.908495	1.31488		0.980865	-8.40899	0.999785	-0.420971	1	0.999935	1
154599	330817	deoxyhypusine synthase	Dhps		1.07001	1.00098	1.06372	1.35292	1.4824	1.53824	1.31803		0.999995	1	-0.42977	1	-2.63203	0.999971	-0.665447
153037	13204	DEAH (Asp-Glu-Ala-His) box polypeptide 15	Dhx15		1.1876	1.1464	1.48328	1.5103	1.28255	1.28917	1.17457		1	0.999966	0.993636	0.999976	0.947225	0.98733	1
161840	72831	DEAH (Asp-Glu-Ala-His) box polypeptide 30	Dhx30		1.23511	1.31118	1.59371	1.39432	1.17518	1.13363	0.94665		1	0.996013	0.999895	0.958284	0.999999	-0.160043	1
156321	72662	DIS3 mitotic control homolog (S. cerevisiae)	Dis3		1.08946	1.12207	1.95556	2.2106	1.55992	1.45364	1.50991		1	1	0.107341	0.999999	0.626486	1	1
163953	330938	DIX domain containing 1	Dixdc1		0.787064	0.648177	0.820679	0.858273	0.513409	0.669302	1.01788		0.546859	1	0.951681	0.999826	0.999949	-1.41203	0.843768
173076	83945	DnaJ (Hsp40) homolog, subfamily A, member 3	Dnaja3		1.18182	1.28995	1.53409	1.75841	1.42281	1.61659	1.29094		1	1	0.996362	1	0.999994	0.999994	1
170407	56709	DnaJ (Hsp40) homolog, subfamily B, member 12	Dnajb12		1.00944	1.13339	1.36655	1.3281	1.27042	1.33199	1.67228		0.999746	0.997514	-1.80706	0.999782	0.679264	1	0.999944
173352	23950	DnaJ (Hsp40) homolog, subfamily B, member 6	Dnajb6		0.868416	0.734376	1.19436	1.34065	1.40752	1.62369	1.93778		0.99806	0.99976	0.58975	1	0.998995	1	0.856755
157543	13436	DNA methyltransferase 3B	Dnmt3b		1.11678	0.831744	0.670157	0.593834	0.640397	0.554259	0.51571		0.999992	0.999622	-0.347327	0.999999	0.666079	1	0.999427
183567	21673	deoxynucleotidyltransferase, terminal	Dntt		1.01171	4.35173	9.48798	7.1024	5.71276	3.96599	2.47539		1	1	-8.4228	0.999988	0.999997	0.991444	1
181842	238130	dedicator of cytokinesis 4	Dock4		0.968529	0.590464	0.634993	0.672893	0.563868	0.727387	0.830764		0.992813	0.999969	-4.81889	0.938624	0.999867	-0.140353	0.998723
181676	319899	dedicator of cytokinesis 6	Dock6		1.04584	0.918759	0.757102	0.722533	0.941587	0.641993	0.556568		0.974582	-3.94473	-4.43991	0.999409	-3.01298	0.999996	0.904334
174721	76088	dedicator of cytokinesis 8	Dock8		1.02775	1.48905	1.78348	1.52769	1.40999	1.57734	1.05437		0.999984	0.999527	-1.65452	0.999996	0.999952	-1.20058	1
164517	70028	dopey family member 2	Dopey2		1.41164	2.69026	4.02166	2.08002	1.32233	0.992275	1.09702		1	0.999538	0.999984	-1.44982	1	0.2108	1
162379	216164	downstream of Stk11	Dos		0.942124	0.833191	0.640972	0.664984	0.76573	0.656155	0.703333		0.999998	0.99824	-0.60702	0.999999	0.93954	0.99997	1
159116	19708	D4, zinc and double PHD fingers family 2	Dpf2		1.33826	1.44276	1.51981	1.2757	1.34763	1.30843	1.07131		0.999624	0.999986	0.999979	0.999918	1	-0.155673	1
147230	69740	DPH5 homolog (S. cerevisiae)	Dph5		1.01382	1.30172	1.54743	1.63046	1.40999	1.36677	1.44759		1	0.99988	-16.1008	0.999393	0.992868	0.99997	0.999999
172560	13506	desmocollin 2	Dsc2		1.74254	3.01367	5.69623	3.3189	1.45403	1.30211	1.17691		1	0.997714	0.999995	0.939785	1	0.399582	1
166736	211924	desmoglein 1 gamma	Dsg1c		1.71965	1.84304	3.78799	5.37133	3.90329	2.47841	2.47766		1	1	0.971366	0.99994	0.990083	0.99994	1
161297	56455	dynein light chain LC8-type 1	Dynll1		1.25866	0.929596	1.28207	1.83909	3.0624	1.69899	1.3947		0.997977	1	0.164926	0.990612	-1.45029	0.756877	0.311696
180512	623474	RIKEN cDNA E130016E03 gene	E130016E03Rik		0.708329	0.875146	0.661127	0.633375	0.671678	0.798087	0.821196		1	0.999998	0.999995	0.981184	0.710425	0.986958	0.999999
173832	320736	RIKEN cDNA E130203B14 gene	E130203B14Rik		1.70247	1.79304	1.64857	0.983813	1.08086	1.26047	1.05513		-1.81285	-1.22367	0.999703	0.645668	0.999931	-1.5284	0.999281
158899	242705	E2F transcription factor 2	E2f2		2.24918	5.78468	6.38666	2.07317	1.67405	0.903013	0.594693		1	0.99982	1	-0.719905	1	0.999842	1
173140	50496	E2F transcription factor 6	E2f6		1.2132	1.33914	2.15668	2.67317	1.75918	1.8105	1.55236		1	1	0.849469	1	0.994095	0.999983	1
161564	74427	ELL associated factor 1	Eaf1		1.08425	1.44351	2.55013	2.37336	2.11022	1.87879	1.96038		0.999996	0.999941	-1.3507	0.999242	0.882975	0.999698	0.999999
163288	69072	EBNA1 binding protein 2	Ebna1bp2		1.07672	1.17832	1.82488	2.1019	1.84156	1.44665	1.24455		1	1	-0.222744	0.999993	0.904314	0.989511	1
162012	13595	phenylalkylamine Ca2+ antagonist (emopamil) binding protein	Ebp		0.905929	0.800043	0.828011	0.693952	0.685258	0.610173	0.51171		0.996869	0.997891	-0.397762	0.999955	0.842019	1	0.667355
153957	72962	endothelial cell growth factor 1 (platelet-derived)	Ecgf1		1.61378	2.56945	1.85648	1.29726	0.842064	1.28739	0.864314		0.791755	0.00708376	0.999171	0.756913	1	-0.416713	0.999987
181369	13609	endothelial differentiation sphingolipid G-protein-coupled receptor 1	Edg1		0.81318	0.361965	0.340821	0.476024	0.613013	0.473673	0.423785		1	0.999248	0.109771	1	1	1	1
164482	94226	endothelial differentiation, sphingolipid G-protein-coupled receptor, 8	Edg8		1.10754	0.558659	0.428325	0.641948	0.877187	0.479029	0.591359		0.968068	-0.623876	-0.912403	0.999915	0.99776	0.987761	0.999993
148839	66143	eukaryotic translation elongation factor 1 epsilon 1	Eef1e1		1.25388	1.45954	2.00807	1.84867	1.72012	1.50197	1.10098		1	1	0.994063	1	0.999999	-1.0233	1
160654	67160	eukaryotic translation elongation factor 1 gamma	Eef1g		1.03378	1.0297	1.33113	1.82277	1.54557	1.33362	1.31138		1	0.999925	-1.56076	0.985831	-1.60698	0.975834	0.984954
157496	65967	eukaryotic elongation factor, selenocysteine-tRNA-specific	Eefsec		0.993384	1.0523	1.4063	1.60913	1.37819	1.35256	1.17572		1	1	-1.74668	0.999998	-0.551579	0.98491	1
153933	13636	ephrin A1	Efna1		0.569824	0.72695	0.704008	0.524863	0.365398	0.348678	0.573075		0.999941	1	0.999501	1	0.866516	0.999423	0.929191
188577	233005	predicted gene, EG233005	EG233005		1.16777	0.930462	1.20287	1.40398	1.45457	1.98142	1.91017		0.113676	0.682251	-57.9401	0.999986	-157.505	0.999952	-34.4362
157023	243881	predicted gene, EG243881	EG243881		1.66372	2.09756	3.04729	7.09386	6.21267	7.40942	3.55922		1	1	0.83652	1	0.989628	0.999996	0.999952
166671	384179	predicted gene, EG384179	EG384179		1.08378	1.03128	1.13192	1.35078	1.41471	1.52714	1.38376		0.999938	0.999995	0.0660383	1	-1.13569	0.999984	0.735876
177303	384862	predicted gene, EG384862	EG384862		1.0552	1.21998	1.50768	2.01492	1.63641	1.70808	1.75161		0.999999	0.99959	-2.52663	0.999888	0.339447	0.999948	0.995518
156882	634650	predicted gene, EG634650	EG634650		0.846302	0.594781	0.635375	0.558585	0.402275	0.411735	0.59511		0.990115	0.999978	-0.638383	0.999965	0.972317	0.972073	0.924334
184550	640530	predicted gene, EG640530	EG640530		2.21524	3.35958	3.36688	2.10043	1.18525	1.46633	1.10029		0.999993	-3.60546	0.999998	0.906604	1	-8.60263	1
170083	13649	epidermal growth factor receptor	Egfr		0.523112	0.745895	0.413832	0.376513	0.933568	0.751432	0.52429		0.999993	-1.59991	0.996604	0.362821	0.409131	0.996467	0.999958
163330	98878	EH-domain containing 4	Ehd4		1.0543	1.27721	2.05636	1.64794	1.19925	0.874268	1.11168		1	0.974598	-0.606387	0.821954	0.99884	0.536108	1
163649	74147	enoyl-Coenzyme A, hydratase/3-hydroxyacyl Coenzyme A dehydrogenase	Ehhadh		2.36789	3.60864	3.18496	3.91473	3.54818	4.07355	2.74485		1	1	0.999993	1	1	1	1
164123	13663	etoposide induced 2.4 mRNA	Ei24		1.12785	0.89832	0.580812	0.60378	0.77763	0.831807	0.799376		1	0.999999	0.968369	0.999707	0.927961	0.999988	1
152525	66235	eukaryotic translation initiation factor 1A, Y-linked	Eif1ay		1.1112	0.983697	1.26767	1.54494	1.55989	1.50142	1.38227		0.999999	1	0.04447	0.999997	-2.51301	0.999844	0.991022
161736	13667	eukaryotic translation initiation factor 2B, subunit 4 delta	Eif2b4		1.03524	1.24697	1.38493	1.52539	1.30129	1.16461	0.938026		1	0.999523	-1.30299	0.900824	0.995622	-0.48008	0.999984
162916	13665	eukaryotic translation initiation factor 2, subunit 1 alpha	Eif2s1		1.14478	1.07537	1.55961	1.66369	1.60032	1.32929	1.34115		1	1	0.951296	0.999997	0.266291	0.999998	1
174509	26905	eukaryotic translation initiation factor 2, subunit 3, structural gene X-linked	Eif2s3x		1.03804	1.08676	1.36448	1.38656	1.27216	1.18856	1.50838		0.999997	0.999514	-1.19563	0.979332	0.187964	1	0.999993
170945	78655	eukaryotic translation initiation factor 3, subunit 1 alpha	Eif3s1		1.17072	1.1592	1.59162	1.61057	1.49581	1.32231	1.12529		1	0.999999	0.894164	0.999626	0.846378	0.579273	1
158757	16341	eukaryotic translation initiation factor 3, subunit 6	Eif3s6		1.24314	0.998163	1.21346	1.58898	1.37471	1.24325	1.29652		1	1	0.999804	0.999806	-1.77185	0.99999	0.998966
159894	55944	eukaryotic translation initiation factor 3, subunit 7 (zeta)	Eif3s7		1.1035	1.338	2.06795	1.96913	1.60786	1.37872	1.29242		1	1	0.788209	1	1	0.999995	1
159039	27979	eukaryotic translation initiation factor 3, subunit 9 (eta)	Eif3s9		1.0384	1.05255	1.41733	1.60951	1.58535	1.43135	1.3112		1	0.999999	-1.39145	0.999911	-1.1104	0.995961	0.999862
181669	13681	eukaryotic translation initiation factor 4A1	Eif4a1		1.22187	1.20043	1.65934	1.53559	1.43022	1.49633	1.23567		1	0.999997	0.979165	1	0.951016	0.98814	1
175430	13682	eukaryotic translation initiation factor 4A2	Eif4a2		1.20617	1.22518	1.52457	1.09461	0.786608	1.08543	1.56853		-0.733255	0.980577	0.867565	-1.00995	0.922825	0.999998	0.999993
174406	13684	eukaryotic translation initiation factor 4E	Eif4e		1.34758	1.00433	1.49332	1.57587	1.41521	1.24804	0.951481		1	1	0.999995	0.999347	-1.8325	-0.697342	1
173412	108112	eukaryotic translation initiation factor 4E binding protein 3	Eif4ebp3		1.07934	0.974955	0.949972	1.64834	1.67887	2.88458	4.04474		0.920528	0.937727	-1.59607	0.999991	-1.81517	1	-1.72885
181405	217869	eukaryotic translation initiation factor 5	Eif5		0.998363	1.08476	1.38974	1.50476	1.14375	1.45019	1.34705		0.999999	0.456251	-5.12768	0.999994	-1.43608	0.999673	0.999937
184988	68626	elaC homolog 2 (E. coli)	Elac2		1.1006	1.25413	1.68865	1.69034	1.37408	1.41066	1.28075		1	0.999983	-1.5175	0.999997	0.995482	0.998701	1
155227	13716	elongation factor RNA polymerase II	Ell		1.65435	1.98291	2.10291	1.85983	1.1822	1.31552	1.40443		1	0.748544	1	0.99454	1	0.999658	1
162402	13731	epithelial membrane protein 2	Emp2		0.874064	0.773571	0.473611	0.403217	0.555949	0.600554	1.0522		1	1	0.37642	0.999998	0.975539	-1.01716	1
164476	12499	ectonucleoside triphosphate diphosphohydrolase 5	Entpd5		1.02542	1.39124	1.83569	2.37401	2.15091	2.59957	2.0991		1	0.999999	-1.41356	1	0.936183	0.999998	0.999924
182808	105298	ependymin related protein 1 (zebrafish)	Epdr1		0.969553	0.994898	2.90829	5.18348	5.89855	3.14752	5.05126		1	1	-8.34513	0.999656	-8.43333	1	0.99897
177707	13849	epoxide hydrolase 1, microsomal	Ephx1		1.24648	1.89301	1.98415	2.6128	2.69056	3.82705	2.20171		0.999998	0.999999	-0.337834	1	0.998383	0.999932	0.999386
153971	59079	Erbb2 interacting protein	Erbb2ip		1.03709	1.22178	1.34911	1.29997	1.09587	1.25363	1.53767		0.99986	0.225476	-1.82203	0.998768	0.994642	1	0.999986
178292	13867	v-erb-b2 erythroblastic leukemia viral oncogene homolog 3 (avian)	Erbb3		1.01701	0.919078	1.55973	1.34826	0.764948	1.19815	1.61256		0.957277	0.90348	-2.98326	0.321581	-1.70609	0.999829	0.999489
160019	13870	excision repair cross-complementing rodent repair deficiency, complementation group 1	Ercc1		0.954136	1.16457	1.32505	1.60397	1.21974	1.05472	1.06621		1	0.997551	-0.744097	-0.529038	0.966764	-0.177312	0.999987
158803	13872	excision repair cross-complementing rodent repair deficiency, complementation group 3	Ercc3		0.930643	1.132	1.59464	1.67996	1.57113	2.0871	2.18666		0.999999	0.999984	-0.837243	1	0.166351	1	0.999991
169796	214253	ethanolamine kinase 2	Etnk2		2.89448	2.02014	1.9172	1.34099	1.08004	1.57686	1.66183		0.929115	-1.15578	1	0.999013	0.999999	0.99979	0.999997
185279	23872	E26 avian leukemia oncogene 2, 3' domain	Ets2		1.36817	2.02717	2.55143	1.42547	1.41444	1.13051	1.07954		0.999914	0.999872	0.999316	-1.10799	1	-5.4524	1
150321	227715	exosome component 2	Exosc2		1.07029	1.08427	1.59283	1.62931	1.51934	1.42977	1.20927		1	1	-1.80081	0.999993	-1.1146	0.956285	1
173848	109075	exosome component 4	Exosc4		1.08372	1.12503	1.37417	1.63027	1.54413	1.34228	1.17167		1	1	0.603658	1	0.948866	0.996738	1
159575	66446	exosome component 7	Exosc7		0.993014	1.16668	1.42046	1.51098	1.21291	1.14935	1.21846		1	0.977391	-1.75448	0.80256	0.886546	0.981562	0.999993
180294	69639	exosome component 8	Exosc8		1.09543	1.63573	2.31171	2.46059	1.79935	2.15722	1.82747		1	1	-0.881828	1	1	1	1
186121	14066	coagulation factor III	F3		2.19261	3.31257	2.84534	1.90685	1.07472	1.21404	1.35314		0.999987	-13.1141	1	-0.500319	1	0.941793	1
178888	14079	fatty acid binding protein 2, intestinal	Fabp2		0.792071	1.02931	1.53289	1.85614	2.2397	2.51472	1.64877		0.999995	1	0.699874	1	-2.87967	0.999799	0.998113
161312	14084	Fas-associated factor 1	Faf1		1.03714	0.939215	1.52084	1.61101	1.24987	1.2271	1.54749		1	0.981498	-1.38463	0.962213	-0.778996	0.999999	0.999998
159956	68636	fumarylacetoacetate hydrolase domain containing 1	Fahd1		0.899132	0.898707	1.33561	0.836116	0.729761	0.643312	0.647416		0.667914	0.99287	-0.278532	0.999916	-0.269908	0.999894	0.983753
171126	237211	Fanconi anemia, complementation group B	Fancb		0.918729	0.896505	0.84928	0.624474	0.838967	0.647866	0.807408		0.999987	0.69449	-1.14671	0.999014	-0.164272	0.887438	0.593424
186616	14102	Fas (TNF receptor superfamily member)	Fas		0.941852	0.885542	0.775016	0.803989	0.846774	0.655136	0.724787		0.925423	0.241022	-17.7887	0.999999	-2.9702	0.999656	0.987975
166536	14104	fatty acid synthase	Fasn		1.1478	1.00217	1.41528	0.674158	1.24598	0.252463	0.330104		0.27383	-0.674311	-1.11826	0.999974	-1.46997	0.999259	0.0507422
184796	231670	F-box protein 21	Fbxo21		0.993204	1.16943	1.26963	1.6877	1.30721	2.0091	2.83541		0.980019	-0.991631	-12.5954	0.999607	-5.91938	1	-1.91571
158297	76454	F-box protein 31	Fbxo31		1.42215	2.09555	2.06771	2.57477	1.52653	2.20417	2.32963		1	0.989421	0.950037	0.999999	0.999997	1	0.999996
165222	327959	F-box protein 39	Fbxo39		0.96628	1.14399	1.08806	0.743593	0.580562	0.623238	0.611006		0.973291	0.99999	-1.30798	0.999888	0.108888	0.999942	-0.643473
164809	14137	farnesyl diphosphate farnesyl transferase 1	Fdft1		0.929786	0.847468	0.501135	0.271085	0.795292	0.415845	0.694903		1	0.0527711	-1.23745	0.999954	-0.489114	0.761699	0.998491
183303	110196	farnesyl diphosphate synthetase	Fdps		0.529471	0.424423	0.282419	0.254225	0.634555	0.21306	0.502031		0.999989	-0.225609	0.792021	0.999999	0.985421	0.885584	0.999949
182959	14148	ferredoxin 1	Fdx1		1.07624	0.928702	1.31732	1.3802	1.4341	1.40031	1.58144		0.999973	0.999997	-2.82671	0.999988	-2.78145	1	0.999588
161705	225020	fasciculation and elongation protein zeta 2 (zygin II)	Fez2		0.936373	0.863295	1.55542	1.7878	1.84729	1.56255	1.68698		1	1	-0.999785	0.999967	0.432157	0.999998	0.999961
160665	13998	FYVE, RhoGEF and PH domain containing 6	Fgd6		0.94057	1.27787	1.78298	1.31811	1.02038	1.48594	1.52814		0.999137	-1.63146	-0.712748	0.999998	0.996272	1	1
159276	60344	fidgetin	Fign		0.755443	0.465581	0.481691	0.573502	0.812807	0.564372	0.683779		0.999944	0.582112	0.740957	0.999966	0.999998	0.991343	1
174879	66120	FK506 binding protein 11	Fkbp11		0.930019	1.30312	3.21674	2.75424	2.86019	2.13682	1.95577		1	1	-1.51395	0.999911	0.415976	0.999426	1
176754	286940	filamin, beta	Flnb		1.95679	3.35455	4.06508	3.06121	1.77469	1.25729	1.49595		1	0.999995	1	0.773321	1	0.998422	1
159148	224613	FLYWCH-type zinc finger 1	Flywch1		1.10041	1.14663	1.41086	1.62296	1.53307	1.16988	1.30311		0.999632	0.998053	-0.798983	0.116743	-0.155084	0.875336	0.981255
154091	14262	flavin containing monooxygenase 3	Fmo3		0.970549	0.583854	0.320236	0.143206	0.272437	0.664878	0.384907		0.999999	0.999314	-2.61233	-0.303458	0.368527	0.977058	0.996247
179138	14263	flavin containing monooxygenase 5	Fmo5		1.48152	0.864549	1.18842	2.23709	2.22011	2.56148	1.71868		0.999851	0.999826	0.785447	0.99999	-1.63671	0.978893	-1.22049
179920	14284	fos-like antigen 2	Fosl2		1.60543	3.0528	1.72335	1.48459	1.42872	1.70838	1.30419		0.999997	0.999975	1	1	1	0.997407	1
184927	15377	forkhead box A3	Foxa3		0.594203	0.308872	0.23348	0.470047	0.794873	0.704828	0.986512		1	0.900855	1	0.999386	1	-12.3505	1
146619	14296	frequently rearranged in advanced T-cell lymphomas	Frat1		0.980737	0.786401	0.614154	0.626172	0.479593	0.659454	0.624261		0.999118	1	-16.1653	0.995139	0.217579	0.999204	0.99954
169703	212398	frequently rearranged in advanced T-cell lymphomas 2	Frat2		0.83411	0.81844	0.549673	0.524804	0.654514	0.61406	0.756476		1	0.999993	0.865137	1	0.92698	0.996097	1
162994	56095	FtsJ homolog 3 (E. coli)	Ftsj3		1.14983	1.19146	1.81747	1.52631	1.59323	1.34699	1.51207		0.983874	0.993629	-0.337978	0.825895	0.0514761	0.980373	0.999709
174683	233908	fusion, derived from t(12;16) malignant liposarcoma (human)	Fus		0.971873	1.70012	2.2966	1.65079	1.18733	1.09693	1.6213		0.999544	0.179266	-1.74492	-0.966975	0.999803	0.999242	1
146016	70750	follicular lymphoma variant translocation 1	Fvt1		0.967128	0.923746	0.900149	0.862708	1.49902	1.5107	1.45196		-5.80705	0.999858	-59.5349	0.999902	-33.2722	0.999355	-19.5557
159098	14359	fragile X mental retardation gene 1, autosomal homolog	Fxr1h		1.09654	1.00714	1.38251	1.42922	1.26237	1.27277	1.67878		0.999831	0.974945	-0.231138	0.981418	-1.7606	1	0.999303
186050	14373	G0/G1 switch gene 2	G0s2		0.22509	0.293229	0.476483	0.451769	1.06616	0.603107	0.736186		0.903004	-18.8949	0.999992	-0.983973	0.999661	-7.48409	0.819678
155405	13197	growth arrest and DNA-damage-inducible 45 alpha	Gadd45a		2.95835	12.5834	13.5378	8.52042	3.15757	1.40584	2.28692		1	1	1	0.739143	1	0.99998	1
168364	17873	growth arrest and DNA-damage-inducible 45 beta	Gadd45b		4.54743	8.35277	6.66249	7.83111	5.11857	6.79757	3.31936		1	1	1	1	1	0.999989	1
164734	14431	guanidinoacetate methyltransferase	Gamt		0.898094	0.829785	0.962752	0.497834	0.76424	0.521383	0.395704		1	0.999996	0.85442	1	0.99871	1	-0.696863
147166	14455	growth arrest specific 5	Gas5		1.26426	1.37491	1.79773	1.72989	1.53624	1.62526	1.35254		1	0.999982	0.900621	0.999999	0.997082	0.993984	1
149186	14456	growth arrest specific 6	Gas6		1.01178	1.91014	4.28408	4.55571	2.58284	1.70609	1.0646		1	1	-4.54346	0.999281	0.999969	-3.77821	1
161176	14465	GATA binding protein 6	Gata6		2.09812	1.69731	1.40942	1.45638	1.02555	1.13694	1.16878		0.999435	-1.64568	1	0.159612	0.999998	0.512941	0.998138
154310	74185	glucan (1,4-alpha-), branching enzyme 1	Gbe1		1.15587	0.992551	1.43596	1.55368	1.99329	1.92497	1.79203		0.999822	1	0.0467225	1	-2.6194	0.999999	0.997262
160514	14468	guanylate nucleotide binding protein 1	Gbp1		0.909517	1.03265	0.610531	0.619465	0.603	0.489825	0.545207		0.99986	0.998842	-0.692859	1	-1.74528	0.999993	0.999396
148882	55932	guanylate nucleotide binding protein 3	Gbp3		0.944248	1.12678	0.950508	0.557388	0.459412	0.393213	0.483467		0.993617	0.999909	-7.74583	0.999997	-5.61652	0.999713	-7.90758
163688	229900	guanylate binding protein 6	Gbp6		0.867617	1.05055	0.803275	0.510949	0.5602	0.587882	0.710648		0.999988	0.999854	-0.182502	0.999478	-1.25688	0.951642	0.553652
174003	14528	GTP cyclohydrolase 1	Gch1		1.01776	1.21585	1.41457	1.14384	0.901158	1.3353	1.54862		0.509164	0.0262025	-1.75563	0.997644	0.918424	0.999997	0.999801
156514	14630	glutamate-cysteine ligase , modifier subunit	Gclm		1.05857	1.14677	1.35859	1.54017	1.33287	1.58511	1.50002		0.999864	0.981205	-1.22418	0.999952	0.202947	0.999647	0.989682
176023	14538	glucosaminyl (N-acetyl) transferase 2, I-branching enzyme	Gcnt2		0.707561	0.537284	0.595749	0.712439	0.917574	0.750879	0.984499		0.999622	-0.924962	0.999721	0.996416	1	-2.9487	1
153983	14546	ganglioside-induced differentiation-associated-protein 10	Gdap10		0.723953	0.328945	0.50684	0.882346	1.12404	1.38872	2.21849		-0.690473	-0.860407	0.964323	0.968914	1	1	0.999999
181389	23886	growth differentiation factor 15	Gdf15		7.95623	8.98728	10.1811	9.33083	6.30793	9.5704	3.58057		1	1	1	1	1	1	1
162547	71522	gamma-glutamyltransferase 6	Ggt6		1.38077	1.75539	2.16099	3.51038	1.70225	1.37359	1.00175		1	1	0.997998	0.997571	1	-1.46945	1
159373	317758	GTPase, IMAP family member 9	Gimap9		1.02814	0.925788	0.668301	0.731845	0.830916	0.857668	0.623954		0.990657	0.689813	-1.634	0.399581	-0.865146	0.999963	0.999564
166648	14645	glutamate-ammonia ligase (glutamine synthetase)	Glul		1.01257	0.820684	0.330619	0.403948	0.369789	0.517781	0.43176		0.99997	0.999995	-1.46296	0.997083	-0.216491	0.999894	0.999999
180631	107146	glycine-N-acyltransferase	Glyat		1.00167	0.886126	1.35074	1.6881	1.75194	1.60087	1.2278		1	1	-5.127	1	0.46183	0.989232	0.999954
181500	385109	gene model 1499, (NCBI)	Gm1499		0.964416	0.842919	0.705861	0.641581	0.756899	0.740216	0.846536		1	0.999785	-3.89662	0.999941	0.931199	0.91594	0.999996
169551	384929	gene model 1947, (NCBI)	Gm1947		1.00419	1.49344	1.92232	1.72393	1.80879	1.5915	1.20723		0.999996	0.999999	-1.84048	0.999928	0.999334	0.672414	1
148912	57441	geminin	Gmnn		1.01788	0.686477	0.973608	1.26592	1.39199	1.56766	1.55987		0.938735	0.998782	-8.21457	0.999994	0.999839	0.999993	-7.84241
154933	14674	guanine nucleotide binding protein, alpha 13	Gna13		1.4083	1.98307	2.12329	1.4704	1.14476	1.15449	1.09008		1	0.993182	1	0.996566	1	0.777516	1
176433	50798	glucosamine	Gne		1.02055	1.14327	1.08211	1.30013	1.25617	1.85484	1.89069		0.89227	0.752939	-2.95308	0.999999	-0.477642	0.999999	-1.8365
183924	14701	guanine nucleotide binding protein (G protein), gamma 12	Gng12		1.13351	1.80631	4.65784	6.2573	3.10952	1.69807	1.81668		1	1	-4.29111	0.997975	0.999607	0.999663	1
159678	14699	guanine nucleotide binding protein (G protein), gamma transducing activity polypeptide 1	Gngt1		0.77218	1.06876	0.696608	0.481999	0.515206	0.313311	0.427946		0.996775	0.990994	-0.0390815	0.999981	-1.51078	0.999533	0.30333
159344	30877	guanine nucleotide binding protein-like 3 (nucleolar)	Gnl3		1.11271	2.0284	2.45044	1.68755	1.53873	1.8388	1.57883		0.999992	0.999792	-0.336347	1	1	0.999916	1
159000	26384	glucosamine-6-phosphate deaminase 1	Gnpda1		0.925856	0.691289	0.783005	0.664092	0.684275	0.645275	0.734115		0.999804	0.999409	-0.808571	0.999933	0.999145	0.993019	0.946547
151221	27277	golgi autoantigen, golgin subfamily a, 5	Golga5		1.26829	1.26684	1.56175	1.34965	0.956874	1.20446	1.16125		0.999994	-2.65101	0.999656	0.991316	0.99963	0.931736	1
166138	53334	golgi SNAP receptor complex member 1	Gosr1		1.02857	1.22513	1.30178	1.0924	0.887251	1.07096	1.54659		0.145743	0.632321	-1.21183	-0.295333	0.984407	1	0.999114
159019	14718	glutamate oxaloacetate transaminase 1, soluble	Got1		1.26003	0.659564	0.694282	0.475118	0.445012	0.566007	0.409183		0.998237	0.999415	-0.199593	0.972708	0.794157	0.999864	0.635009
182463	77596	G protein-coupled receptor 110	Gpr110		0.854454	0.942016	0.471557	0.404864	0.462876	0.547225	0.655823		1	0.999995	-3.0163	0.999543	-7.32356	0.960185	0.999991
165199	108682	glutamic pyruvate transaminase (alanine aminotransferase) 2	Gpt2		1.06641	0.898529	1.40702	1.67347	1.31474	1.19065	1.70104		0.999999	0.990967	-0.734087	0.791421	0.0588357	1	0.999304
158936	14786	growth factor receptor bound protein 7	Grb7		0.881192	0.859778	0.83668	0.656066	0.574771	0.61839	0.746668		0.999637	0.999997	-0.0336505	0.999954	0.312123	0.976847	0.592207
148259	23893	gremlin 2 homolog, cysteine knot superfamily (Xenopus laevis)	Grem2		0.699486	0.491177	0.371963	0.445085	0.833236	1.26895	1.64166		0.999779	-3.72291	0.269294	-1.92382	0.998378	0.911692	0.999995
174302	101612	glutamate-rich WD repeat containing 1	Grwd1		1.09586	1.64913	1.97027	1.84333	1.6708	1.46394	1.36113		1	1	-0.116074	0.999985	1	0.999525	1
162537	14852	G1 to S phase transition 1	Gspt1		1.11568	1.05019	1.48878	1.52073	1.37596	1.30044	1.13078		1	1	0.903108	0.999998	-0.237908	0.954954	1
188243	14782	glutathione reductase 1	Gsr		1.01828	1.39555	2.02692	2.46583	2.38641	2.54124	2.33051		0.999993	0.999984	-119.446	0.999997	-3.73299	0.999971	0.99899
175873	14854	glutathione synthetase	Gss		0.848149	0.843194	1.11491	1.21662	1.76604	1.76513	2.07733		0.097831	0.999836	-0.387712	0.999834	-0.286939	0.999998	-1.52033
155800	14857	glutathione S-transferase, alpha 1 (Ya)	Gsta1		1.29725	0.90911	1.38878	1.75897	3.00304	3.41859	2.37495		0.97762	0.999999	-0.10217	1	-2.08319	0.999889	0.438849
179063	14858	glutathione S-transferase, alpha 2 (Yc2)	Gsta2		1.52781	0.832334	2.23157	3.51505	7.01213	6.60314	2.90858		0.999369	1	-0.207661	1	-2.20908	0.994913	0.928801
146245	14860	glutathione S-transferase, alpha 4	Gsta4		1.1525	0.853964	1.23635	1.62728	1.77695	2.24204	1.75195		1	1	0.98382	1	0.996236	1	0.999979
154818	14863	glutathione S-transferase, mu 2	Gstm2		1.03263	1.1363	2.19557	2.06024	2.43906	3.19258	1.89807		0.991762	0.999372	-2.58224	0.999992	-1.9133	0.973772	0.996796
156893	14865	glutathione S-transferase, mu 4	Gstm4		0.940602	1.32936	1.64518	1.83381	2.23033	2.25569	2.25998		0.988562	0.999587	-1.60175	0.999662	0.276759	0.999674	0.941496
159370	103140	glutathione S-transferase, theta 3	Gstt3		1.21924	1.16992	1.81431	2.31148	2.18018	2.64613	1.62393		1	0.999999	0.310981	1	-0.146048	0.997904	0.999881
182249	227835	glycosyltransferase-like domain containing 1	Gtdc1		1.14469	0.861164	1.716	2.13062	1.62731	1.20884	1.53978		1	1	0.553504	0.953111	0.740318	1	1
168392	268756	gulonolactone (L-) oxidase	Gulo		1.07649	1.19699	0.878748	0.597705	0.527804	0.460109	0.426756		0.990852	0.999242	-1.16505	0.99996	-0.14135	0.999992	-0.651421
166705	14933	glycerol kinase	Gyk		0.553922	0.620805	1.13379	0.857269	0.59762	0.596233	0.787101		0.558094	0.999998	0.999998	0.999998	0.99999	0.951625	0.225825
151417	14961	histocompatibility 2, class II antigen A, beta 1	H2-Ab1		0.962688	1.07259	0.8206	0.981683	0.728432	0.601346	0.629924		-3.85666	1	-2.13242	1	0.161075	1	0.999953
152924	15270	H2A histone family, member X	H2afx		1.56518	1.94916	2.19992	1.92965	1.9463	1.64341	0.924136		1	1	0.999655	0.999933	1	-1.5325	1
164905	67552	H2A histone family, member Y3	H2afy3		1.2279	1.87924	3.08261	2.8861	1.63302	1.76207	2.20411		1	0.975139	-0.0195292	0.99343	0.998019	0.999916	1
184024	15081	H3 histone, family 3B	H3f3b		1.09498	1.57411	2.32472	1.69907	1.33485	1.12803	1.1401		1	0.99911	-2.05581	-0.346088	1	0.0415152	1
177885	56541	hyaluronic acid binding protein 4	Habp4		1.05952	1.11047	1.52664	1.63579	1.75405	1.74626	1.45136		0.999676	0.999963	-2.43249	0.999958	-1.36585	0.989176	0.997429
158924	66044	histidyl tRNA synthetase 2	Hars2		1.02558	1.00846	1.32801	1.57355	1.4	1.18704	1.21552		1	1	-1.28721	0.998318	-1.71505	0.99971	1
163787	72748	haloacid dehalogenase-like hydrolase domain containing 3	Hdhd3		1.0875	0.771706	0.632961	0.939753	1.05713	0.540778	0.448701		-1.10465	-1.17311	-0.84679	0.999978	0.820028	1	0.998238
162252	64209	homocysteine-inducible, endoplasmic reticulum stress-inducible, ubiquitin-like domain member 1	Herpud1		1.38636	2.22617	1.57035	1.27287	0.995411	2.11005	2.36214		0.804419	-1.46764	0.970607	1	1	1	0.998946
180794	55927	hairy and enhancer of split 6 (Drosophila)	Hes6		0.773928	0.743075	0.480418	0.424172	0.902908	0.515601	0.484752		0.999998	-3.48114	0.0799954	0.999776	0.50071	0.99995	0.99996
165750	15216	hemochromatosis	Hfe		1.07285	1.254	1.46667	1.60212	1.37538	1.61581	1.27675		1	1	0.302484	1	0.999922	0.999979	1
159871	15251	hypoxia inducible factor 1, alpha subunit	Hif1a		1.2272	1.87045	2.39018	1.60777	1.29452	1.20661	1.21642		1	0.999687	0.994202	0.986281	1	0.990871	1
179932	53323	huntingtin interacting protein 2	Hip2		1.2004	1.18113	1.69775	1.84477	1.52608	1.48452	1.60043		1	0.999969	0.663126	0.999897	0.464666	0.999996	1
165140	319149	histone cluster 1, H3d	Hist1h3d		1.09611	1.63314	2.51436	1.71605	1.34506	1.16569	1.16097		1	0.999979	0.424146	0.946305	1	0.935528	1
162027	319190	histone cluster 2, H2be	Hist2h2be		0.781986	0.736107	0.820836	0.788625	0.626401	0.505392	0.550497		0.74606	0.998864	0.782603	0.999998	0.936257	0.999971	0.500982
158470	15077	histone cluster 2, H3c1	Hist2h3c1		1.13537	1.63665	2.43742	1.73603	1.29232	1.12452	1.14616		1	0.999876	0.854656	0.782427	1	0.90449	1
148384	15288	hydroxymethylbilane synthase	Hmbs		1.03884	1.12497	1.29924	1.57792	1.39223	1.39165	1.23905		1	1	-1.98969	1	0.998865	1	1
168296	208715	3-hydroxy-3-methylglutaryl-Coenzyme A synthase 1	Hmgcs1		0.900154	1.35505	0.682084	0.503707	0.627993	0.330335	0.657082		0.999608	0.990291	-0.606097	1	0.639771	0.912073	0.950303
146443	15360	3-hydroxy-3-methylglutaryl-Coenzyme A synthase 2	Hmgcs2		0.789917	0.916305	0.4755	0.37296	0.513174	0.644427	0.500793		1	0.999504	-4.77144	0.872957	-25.4135	0.999736	0.999931
179682	15369	heme oxygenase (decycling) 2	Hmox2		1.17755	1.54609	1.4408	1.38597	1.39809	1.51511	1.43368		0.999572	0.999715	0.647069	0.999994	0.999998	0.999914	0.999932
160620	15382	heterogeneous nuclear ribonucleoprotein A1	Hnrpa1		1.01318	0.968659	1.4286	2.26782	2.52227	1.97122	1.83241		1	1	-1.71948	1	-1.46618	1	0.999959
180804	74318	homeobox only domain	Hod		1.47549	2.31377	2.50885	2.78196	2.73621	2.83438	1.78156		1	1	0.948436	1	0.999999	0.999466	1
152653	15452	hypoxanthine guanine phosphoribosyl transferase 1	Hprt1		1.12716	1.03492	1.18047	1.56067	1.29699	1.54754	1.55051		1	1	0.990588	1	-1.07233	1	0.999869
146296	20170	Hermansky-Pudlak syndrome 6	Hps6		1.02557	0.650928	0.709351	0.655596	0.877414	0.811398	0.665267		1	-0.767347	-29.2241	0.96354	1	1	0.999988
165302	231801	HIV-1 Rev binding protein-like	Hrbl		1.13768	0.578635	0.508874	0.649558	0.753928	0.833851	0.857467		1	0.999999	0.956361	0.998417	1	0.990125	1
166208	243168	hydroxysteroid (17-beta) dehydrogenase 13	Hsd17b13		0.591386	0.640289	0.86194	0.79033	0.588928	0.757786	1.53487		0.807016	0.99997	0.999966	0.944068	0.99956	0.999242	0.226486
162621	15486	hydroxysteroid (17-beta) dehydrogenase 2	Hsd17b2		0.928442	1.92399	2.22325	1.71953	1.64199	1.76558	1.16333		1	0.999997	-0.60077	1	1	0.567882	1
153186	15490	hydroxysteroid (17-beta) dehydrogenase 7	Hsd17b7		0.936816	0.750337	0.699809	0.553535	1.05249	0.567054	0.755162		0.999668	-2.32639	-2.14811	0.999392	0.732329	0.701714	0.926342
172693	15516	heat shock protein 90kDa alpha (cytosolic), class B member 1	Hsp90ab1		1.14035	1.33875	1.75649	1.65954	1.25231	1.46432	1.53914		0.999996	0.912577	0.189178	0.999542	0.988979	0.999931	1
187450	193740	heat shock protein 1A	Hspa1a		2.17192	3.93966	2.6965	1.34718	1.67664	1.44195	1.07857		-12.3051	-0.130684	0.97815	-5.92408	0.999999	-45.9131	0.999478
163533	15525	heat shock protein 4	Hspa4		1.23606	1.55449	2.42542	2.16491	1.56025	1.46169	1.40836		1	0.999998	0.963646	0.999968	0.999998	0.999829	1
185572	18415	heat shock protein 4 like	Hspa4l		1.23829	1.20421	1.95833	1.77225	1.28768	1.09497	1.50243		0.999985	0.462076	-0.428822	-11.4515	-1.65817	0.995225	1
163713	80888	heat shock protein 8	Hspb8		1.43574	1.90019	2.04817	1.67915	1.41494	1.42337	1.25403		0.999109	0.952005	0.964632	0.957569	0.999965	0.57948	0.999995
168133	15510	heat shock protein 1 (chaperonin)	Hspd1		1.00322	1.09707	1.60553	1.45165	1.5849	1.63578	1.6392		0.999648	0.999989	-1.46803	0.999997	-0.258065	0.999997	0.999993
162352	15528	heat shock protein 1 (chaperonin 10)	Hspe1		1.07275	1.08696	1.7234	2.08297	1.68575	1.46982	1.38492		1	1	0.370479	1	0.631188	1	1
152105	53415	HIV-1 tat interactive protein 2, homolog (human)	Htatip2		1.18675	1.19699	1.4501	1.74985	1.48184	1.76199	2.18782		0.998856	0.954577	-0.467504	0.999029	-0.339945	0.999996	0.930415
159358	68180	hydroxypyruvate isomerase homolog (E. coli)	Hyi		0.900776	0.707453	0.640415	0.448807	0.553921	0.527117	0.702645		1	1	-0.119724	1	0.999275	0.999445	0.999987
174428	108837	inhibitor of Bruton agammaglobulinemia tyrosine kinase	Ibtk		0.998822	1.07169	1.4925	1.37752	1.24135	1.40548	1.76213		0.999934	0.989028	-1.84313	0.999977	-0.491632	1	0.999999
152443	78369	intercellular adhesion molecule 4, Landsteiner-Wiener blood group	Icam4		1.09029	1.33023	2.25035	3.20996	2.06835	1.63149	1.38488		1	1	-1.245	0.99994	0.935858	0.986832	1
163882	56542	intestinal cell kinase	Ick		1.03537	1.0275	1.74478	1.55378	1.14153	1.15099	1.24105		1	0.795311	-1.05924	0.848273	-1.21056	0.994198	1
181423	15901	inhibitor of DNA binding 1	Id1		2.37518	2.95368	2.14579	1.4158	1.09011	1.49344	3.572		0.333214	-4.30875	0.999892	0.66331	0.999999	1	0.999233
155538	15925	insulin degrading enzyme	Ide		1.07283	1.19368	1.81641	1.94508	1.69301	1.64786	1.61306		1	1	-1.1843	1	0.824443	0.999999	1
156997	319554	isopentenyl-diphosphate delta isomerase	Idi1		0.90315	0.937281	0.791453	0.339053	0.820926	0.311086	0.426961		0.999988	-0.590741	-1.38849	0.999997	-1.61096	0.99941	-0.275392
164907	99899	interferon-induced protein 44	Ifi44		0.978955	1.07092	0.916314	0.56018	0.512576	0.485069	0.495065		0.999915	0.999993	-1.42598	0.999999	-1.05061	0.999997	-0.826282
156899	15957	interferon-induced protein with tetratricopeptide repeats 1	Ifit1		0.962104	1.02711	0.80042	0.364295	0.365114	0.404043	0.398994		0.999999	0.999999	-1.68617	0.999992	-1.73164	0.999994	0.02431
185454	15959	interferon-induced protein with tetratricopeptide repeats 3	Ifit3		0.775007	0.922843	0.94885	0.533888	0.4345	0.535881	0.623585		0.999757	0.999999	-0.944047	0.99973	-15.165	0.984228	-17.6184
158852	15982	interferon-related developmental regulator 1	Ifrd1		0.861781	0.641202	0.826554	1.2249	1.90871	1.81159	1.8553		0.641025	0.999999	0.0994322	0.999994	0.999343	0.999997	0.54763
149203	15983	interferon-related developmental regulator 2	Ifrd2		1.11336	0.894895	1.15406	1.56306	1.53264	1.45066	1.07555		0.999999	0.999998	-0.440089	0.999973	-0.315293	-1.95741	0.468463
174287	16000	insulin-like growth factor 1	Igf1		0.33473	0.271895	0.50745	0.474865	0.998034	0.805086	1.04716		0.987608	-1.84355	0.999907	-0.688055	0.999996	-1.77664	0.971617
154469	16005	insulin-like growth factor binding protein, acid labile subunit	Igfals		0.91956	0.878305	0.604786	0.356146	0.529187	0.624758	0.385673		1	0.998237	-2.09502	0.960365	-1.48065	0.999998	0.977603
162874	16006	insulin-like growth factor binding protein 1	Igfbp1		1.80342	3.39383	5.15422	2.50237	0.290251	0.667265	1.55693		0.909574	0.991434	0.410592	-0.242554	0.990343	-0.0878319	0.999724
146250	16145	interferon gamma induced GTPase	Igtp		1.05234	0.813613	0.664615	0.38909	0.462156	0.388951	0.362023		0.999999	0.99991	-30.4642	0.999999	-8.84065	1	0.616013
159854	60440	interferon inducible GTPase 1	Iigp1		0.898589	1.20773	0.823277	0.597915	0.524964	0.540391	0.659733		1	1	0.110442	1	0.902884	0.999992	0.919627
161382	54396	interferon inducible GTPase 2	Iigp2		1.04769	0.708284	0.67871	0.448527	0.433472	0.451362	0.422075		1	1	-1.56045	1	0.948514	1	0.979666
169490	16151	inhibitor of kappaB kinase gamma	Ikbkg		1.12788	1.03415	1.13692	1.65177	1.24821	1.59306	1.22159		0.999985	0.859333	-0.118631	0.999943	-1.64027	0.762531	0.0122889
174555	16172	interleukin 17 receptor A	Il17ra		3.13818	6.15601	4.4889	2.54139	1.29117	1.30597	1.42271		1	0.766953	1	0.958835	1	0.997129	1
148294	16173	interleukin 18	Il18		1.06772	0.929444	0.761827	0.66666	0.586079	0.687148	0.661602		1	1	-0.0699415	1	0.354483	1	1
151290	16176	interleukin 1 beta	Il1b		1.16227	0.819784	0.88508	0.756832	0.592138	0.536905	0.793308		1	1	0.998607	1	0.999975	0.999997	0.984588
155521	114663	inositol (myo)-1(or 4)-monophosphatase 2	Impa2		0.88306	0.744613	0.448966	0.425613	0.706401	0.765047	0.636793		1	0.995599	-0.343994	0.948125	0.976652	0.999878	1
164633	16210	imprinted and ancient	Impact		1.3246	2.38136	2.84111	2.58703	1.34343	1.87593	1.53646		1	0.758861	0.703627	0.999668	0.999999	0.976221	1
175650	242291	inositol monophosphatase domain containing 1	Impad1		1.01215	1.13907	1.5549	1.58618	1.29954	1.25773	1.28996		1	0.999892	-2.93156	0.999186	0.826843	0.999829	1
165660	69260	inhibitor of growth family, member 2	Ing2		0.978172	0.711934	0.729565	0.731884	0.662782	0.819539	1.15366		0.999884	0.999999	-1.31643	0.976471	0.999972	0.803882	0.999901
182758	16325	inhibin beta-C	Inhbc		1.00366	0.736098	0.561251	0.613806	0.678824	0.724974	0.475816		0.99998	0.999007	-8.42611	0.98871	0.980694	1	0.999999
171915	233752	inscuteable homolog (Drosophila)	Insc		1.48519	2.83244	4.93779	2.94749	2.06428	1.70508	0.732603		1	1	0.999969	1	1	0.998828	1
176990	231070	insulin induced gene 1	Insig1		1.00802	0.890481	0.753584	0.548548	0.698434	0.427309	0.513875		0.999784	0.931722	-3.03943	1	-1.53821	0.999961	0.708632
167741	72999	insulin induced gene 2	Insig2		2.74066	9.92468	11.5017	5.68735	1.16796	2.17039	0.912168		1	-0.630794	0.999993	0.999461	1	-1.13338	1
168234	69718	inositol polyphosphate multikinase	Ipmk		1.08208	0.774676	0.762734	0.856363	0.591557	0.869836	1.12687		0.940612	1	0.120189	0.884884	0.999646	0.750743	0.999853
157871	75751	importin 4	Ipo4		1.06802	1.17456	1.5915	1.99539	1.7588	1.7901	1.6343		1	1	-0.703283	1	0.823684	1	1
145957	16179	interleukin-1 receptor-associated kinase 1	Irak1		0.984415	1.14262	1.3155	1.56603	1.52178	1.51849	1.29051		1	0.999999	-64.8929	0.999999	-3.58029	0.986379	0.995274
157822	27056	interferon regulatory factor 5	Irf5		0.794633	0.739989	0.64448	0.540588	0.652962	0.552417	0.535709		0.999996	0.998601	0.775796	0.999992	0.955934	0.999997	0.999054
153234	210146	immunity-related GTPase family, Q	Irgq		1.25125	1.48563	1.72337	1.62368	1.18827	0.778571	0.622272		0.999941	0.384602	0.708024	0.898006	0.997369	0.999915	0.999993
170087	16367	insulin receptor substrate 1	Irs1		1.96584	2.14732	2.57131	1.68968	1.49891	1.0977	0.800912		0.999941	0.997617	1	-0.822674	1	0.742726	1
179247	53606	ISG15 ubiquitin-like modifier	Isg15		0.842639	1.17801	1.00351	0.53674	0.458718	0.527452	0.453894		0.998822	0.999964	-0.92265	0.999193	-1.04531	0.999972	-3.0472
152093	71780	myo-inositol 1-phosphate synthase A1	Isyna1		1.65996	2.66187	3.86218	4.11556	5.32269	6.53232	3.11567		0.999995	1	0.643517	1	0.998131	0.999768	0.999988
173966	217837	inositol 1,3,4-triphosphate 5/6 kinase	Itpk1		1.80026	5.88357	7.55909	4.87603	1.44959	1.28655	1.13079		1	0.975316	0.999904	0.721798	1	-0.595628	1
168246	16438	inositol 1,4,5-triphosphate receptor 1	Itpr1		1.08483	1.15226	1.96825	1.86556	1.36431	1.72938	1.39507		1	0.99974	-0.132507	1	0.746349	0.99991	1
155265	117198	influenza virus NS1A binding protein	Ivns1abp		1.04168	0.818129	0.831573	1.16938	1.20153	1.54656	1.7836		0.588014	0.807894	-2.10842	0.99999	0.886703	1	0.812673
156818	16476	Jun oncogene	Jun		1.85453	2.93283	4.07327	2.15209	1.3193	1.26784	1.22501		1	1	1	1	1	0.999999	1
148562	16477	Jun-B oncogene	Junb		0.546525	0.623976	0.689113	0.796794	0.386381	0.629927	1.30327		-0.603736	1	0.999628	0.986128	0.988983	0.123483	0.891096
158373	16478	Jun proto-oncogene related gene d1	Jund1		1.75381	2.04293	2.92295	2.23275	1.65322	1.19435	1.00822		1	0.999152	0.999828	0.168261	0.999998	-1.76696	1
165197	23924	katanin p60 (ATPase-containing) subunit A1	Katna1		1.20094	1.93734	2.06967	1.49954	1.50542	1.63294	1.24088		0.99999	0.999992	0.902661	1	1	0.968607	1
165182	107250	Kazal-type serine peptidase inhibitor domain 1	Kazald1		0.928047	0.918779	0.748552	0.703049	0.66537	0.642538	0.663672		0.99992	0.999994	-0.360023	0.999999	-0.149677	0.999995	0.998668
176245	74287	potassium channel modulatory factor 1	Kcmf1		1.11721	1.28014	1.56824	1.61721	1.28261	1.61394	1.73027		0.999967	0.914549	-0.77321	0.999964	0.909793	0.999997	0.999897
157086	233107	potassium channel tetramerisation domain containing 15	Kctd15		1.44635	1.76677	2.28481	2.16272	1.36156	1.99165	1.56619		1	0.999301	0.999954	1	1	0.999999	1
162567	66989	potassium channel tetramerisation domain containing 20	Kctd20		1.15196	1.21398	1.57177	1.59688	1.3977	1.14483	1.30513		1	0.999958	0.785988	0.738934	0.968952	0.998758	1
182022	212919	potassium channel tetramerisation domain containing 7	Kctd7		0.949109	0.790306	0.782552	0.665611	1.15008	0.668037	0.860354		0.999975	0.106804	-3.63317	0.999971	0.960374	0.329293	0.972858
163270	105440	potassium channel tetramerisation domain containing 9	Kctd9		1.1746	1.74461	2.02486	1.61173	1.37254	1.4921	1.63046		1	0.999998	0.975449	1	1	1	1
186321	66913	KDEL (Lys-Asp-Glu-Leu) endoplasmic reticulum protein retention receptor 2	Kdelr2		1.02713	0.937993	1.64728	1.81426	1.48667	1.41611	1.35819		1	0.999978	-27.9336	0.999732	-17.7377	0.997787	1
176024	16579	kinesin-associated protein 3	Kifap3		1.01217	1.01106	0.786874	0.654171	0.743368	0.74171	0.771449		1	0.999868	-2.95876	0.999883	-2.97417	0.999033	0.997292
165756	16581	kinesin family member C2	Kifc2		1.22051	0.681657	0.420875	0.406285	0.426634	0.64046	0.583264		1	1	0.947015	0.999999	0.999977	1	1
157525	50794	Kruppel-like factor 13	Klf13		1.04071	0.781951	0.45458	0.975455	1.12819	1.46588	1.55803		-1.67815	-0.228305	-1.53351	0.99747	0.88605	0.999637	1
164357	242785	kelch-like 21 (Drosophila)	Klhl21		1.95157	2.89773	2.30678	1.67251	1.14183	2.29739	2.1111		1	0.487769	1	1	1	1	1
165069	207952	kelch-like 25 (Drosophila)	Klhl25		1.17135	1.44124	1.21026	1.55352	1.99604	2.02135	1.02548		0.999747	1	0.417672	1	0.997088	-1.3783	0.688656
156487	16682	keratin 4	Krt4		1	4.21131	7.67557	6.71503	4.17203	3.09211	2.08694		1	1	NA	0.999935	1	NA	1
177794	223917	keratin 79	Krt79		2.73123	10.0143	17.5361	17.5416	18.0854	18.6717	7.70136		1	1	0.997538	1	1	1	1
160280	100087	KTI12 homolog, chromatin associated (S. cerevisiae)	Kti12		1.19744	1.40576	1.72433	1.53295	1.34095	1.36242	1.06995		1	0.999995	0.993064	0.999998	1	-0.0640935	1
174312	16709	kinectin 1	Ktn1		0.997465	1.3078	1.85445	1.97357	1.11551	1.29749	1.75177		1	0.318053	-1.84141	0.997477	0.998246	1	1
166814	16796	LIM and SH3 protein 1	Lasp1		1.2564	1.69967	1.93376	1.4012	1.22825	0.776663	0.652374		0.99962	0.940016	0.972375	0.988675	1	0.999992	1
166337	76893	longevity assurance homolog 2 (S. cerevisiae)	Lass2		1.13643	1.16117	1.54601	1.59635	1.4491	1.24229	1.1582		1	1	0.979248	0.999975	0.99536	0.994422	1
182485	18826	lymphocyte cytosolic protein 1	Lcp1		0.983021	1.20529	1.48277	1.73558	1.41804	1.42803	1.45675		1	0.99984	-8.11119	0.999886	0.786588	0.999957	0.999982
178098	16835	low density lipoprotein receptor	Ldlr		1.41841	1.34464	0.959976	0.635515	1.12719	0.588366	0.70353		1	0.941277	1	1	1	1	-1.35778
184549	16855	lectin, galactose binding, soluble 4	Lgals4		0.569285	0.625897	0.435575	0.575145	0.829947	0.898398	1.17111		0.999996	-0.278367	0.999997	-5.04107	0.999889	-1.42271	1
169451	16857	lectin, galactose binding, soluble 6	Lgals6		0.588696	0.699767	0.5127	0.566865	0.789483	0.928657	1.37585		1	0.880179	1	-1.12371	0.999694	0.982132	1
173341	107515	leucine-rich repeat-containing G protein-coupled receptor 4	Lgr4		0.85186	0.714694	0.679903	0.621628	0.671805	0.718813	0.940144		0.999999	0.999972	0.735138	0.999465	0.999581	-0.964669	0.999952
151560	14160	leucine rich repeat containing G protein coupled receptor 5	Lgr5		1.03416	0.526229	0.407723	0.516811	0.378812	0.472864	0.591247		0.999994	1	-4.29825	1	0.999897	0.999654	1
180363	16874	LIM homeobox protein 6	Lhx6		1.04651	0.616587	0.358251	0.509893	0.686512	0.71134	0.555806		1	0.996766	-4.36604	0.989607	0.999924	0.999998	1
182870	16880	leukemia inhibitory factor receptor	Lifr		0.876967	3.5307	7.85309	6.38971	5.47722	4.9657	3.7308		1	1	-6.34948	1	0.999998	0.999999	1
156338	65970	LIM domain and actin binding 1	Lima1		0.891214	0.54688	0.606643	0.594744	0.804302	0.71755	0.794803		1	0.964153	0.253665	0.999644	1	0.976776	1
148206	225341	LIM and senescent cell antigen like domains 2	Lims2		1.03377	0.92624	0.599229	1.18774	1.3456	1.67216	1.51847		-0.333943	0.955514	-7.81429	0.999981	-5.34704	0.999308	0.999979
150478	214854	lung-inducible neuralized-related C3HC4 RING domain protein	Lincr		0.972941	0.95419	0.682379	0.661172	0.593614	0.522832	0.981655		0.997823	0.999911	-4.34392	0.999999	-3.92997	-4.46767	0.994207
153804	15450	lipase, hepatic	Lipc		1.16334	1.29582	0.958557	0.743727	0.575426	0.602976	0.6134		0.951996	0.999982	-0.0708471	0.999918	0.878009	0.999855	-2.29263
157919	217325	lethal giant larvae homolog 2 (Drosophila)	Llgl2		1.71204	1.96996	1.29888	1.03239	0.773649	0.966638	0.921637		-1.26291	0.999898	1	-1.2027	1	0.243514	0.999925
167265	70361	lectin, mannose-binding, 1	Lman1		1.20756	0.98348	1.65008	1.82437	1.71212	1.75317	1.48516		1	1	0.853062	1	-1.41244	0.999912	0.999999
161931	320502	leiomodin 3 (fetal)	Lmod3		1.05506	1.4508	1.71161	1.81972	1.36016	1.16689	1.41762		0.999869	0.888401	-1.23208	-0.0820874	0.96926	0.950279	0.99937
171035	69605	limb and neural patterns	Lnp		1.05679	1.50023	2.0452	1.29837	0.905433	1.20196	1.53275		0.972874	-0.569067	-1.37539	0.646784	0.999844	0.999932	1
186280	193676	hypothetical protein LOC193676	LOC193676		0.972949	0.580454	0.279838	0.376388	0.576219	0.620973	0.612044		0.999999	0.975862	-30.0917	0.881517	0.971666	0.912177	1
182867	244512	hypothetical LOC244512	LOC244512		1.06211	0.962401	1.01615	1.20786	1.3138	1.50438	1.37906		0.817642	0.994868	-5.08525	0.999993	-6.89251	0.999483	-8.14501
170957	381806	similar to Murinoglobulin 2 precursor (MuG2)	LOC381806		1.75599	3.25581	2.58415	2.19047	1.4816	1.67486	1.2808		0.999994	0.955737	0.998808	0.996533	1	0.507378	1
181835	382494	similar to ribosomal protein L15	LOC382494		1.13524	1.16137	1.20166	1.41268	1.40531	1.5622	1.34141		1	0.999999	0.733378	1	0.911711	0.999986	0.986201
172354	384039	similar to heat shock protein 1 (chaperonin)	LOC384039		1.04948	1.07875	1.63455	1.48742	1.48097	1.6279	1.62612		0.999977	0.999972	-1.25106	1	-0.60646	1	1
153227	574405	hypothetical protein LOC574405	LOC574405		1.48471	2.23397	2.71197	2.59998	2.02036	1.95715	2.7796		0.999928	0.994884	0.639848	0.991549	0.999016	0.999978	0.999966
185065	672434	similar to S-adenosylmethionine decarboxylase 1	LOC672434		1.22062	0.960289	0.827783	1.09452	1.33136	1.63196	1.40862		-3.77841	0.997622	0.870823	1	-9.97811	0.999861	0.802284
177614	675366	similar to mitogen activated protein kinase kinase kinase 5	LOC675366		1.31207	2.31745	2.97266	1.98878	1.73747	1.73486	1.75338		1	0.999999	0.96899	0.999999	1	0.999999	1
165263	16939	loricrin	Lor		0.959461	0.66967	0.38079	0.427102	0.630386	0.692679	1.05244		1	1	-0.882703	0.999999	1	-0.874223	1
163212	226856	lysophosphatidylglycerol acyltransferase 1	Lpgat1		1.09236	1.29654	1.77472	2.03818	1.84657	2.1444	1.7354		0.999998	0.999968	-0.812159	1	0.80375	0.99982	0.999903
179863	14245	lipin 1	Lpin1		1.21048	1.12316	0.283976	0.758393	0.86888	2.92384	1.5494		-1.37305	-3.77692	-2.8764	0.999899	-4.16835	0.385487	0.999995
164623	64898	lipin 2	Lpin2		1.2992	1.91672	1.36484	1.14579	0.622743	0.478367	1.1714		-0.497208	0.980668	0.588944	0.999889	0.999376	-0.259437	0.794895
153973	233067	leucine rich repeat and fibronectin type III domain containing 3	Lrfn3		1.97572	2.41054	1.91893	0.998189	0.716084	0.684431	0.482604		-2.63239	0.850977	0.999931	0.935457	1	0.999979	0.999858
158697	16973	low density lipoprotein receptor-related protein 5	Lrp5		1.47508	2.87189	3.03024	1.78891	1.04805	0.936895	0.704284		1	-1.15644	0.99999	-0.711121	1	0.99994	1
163825	320184	leucine rich repeat containing 58	Lrrc58		1.16415	1.17811	1.58344	1.57134	1.32323	1.65149	1.24214		0.999363	0.931236	0.195614	0.99986	0.32613	0.732136	0.999494
159713	98238	leucine rich repeat containing 59	Lrrc59		1.11552	0.996875	1.71994	1.72871	1.77212	1.31974	1.15911		0.999841	0.999921	-0.692506	0.860501	-1.77313	-0.13639	0.999816
169863	16987	lanosterol synthase	Lss		0.923344	0.826782	0.715162	0.448424	0.797848	0.490719	0.721532		0.999934	0.0375793	-1.47635	0.999583	-0.31076	0.685084	0.719164
164995	66978	Luc7 homolog (S. cerevisiae)-like	Luc7l		1.01753	1.58615	1.59808	1.2805	1.40733	1.22468	1.24834		0.989298	0.999791	-1.39514	0.945403	0.999999	0.972223	0.999999
157640	17068	lymphocyte antigen 6 complex, locus D	Ly6d		0.849196	3.48072	10.257	8.82303	13.8125	6.15229	4.06766		1	1	-1.09326	1	0.999984	0.999998	1
163127	17089	Ly1 antibody reactive clone	Lyar		1.05002	1.06196	1.66024	1.70455	1.6809	1.35996	1.18521		1	1	-0.845652	0.999751	-0.590141	0.906805	1
152321	70082	LysM, putative peptidoglycan-binding, domain containing 2	Lysmd2		1.11617	1.3992	2.5917	2.19109	1.52587	1.4172	2.12153		0.999709	0.854261	-1.8738	0.614782	0.550877	0.999461	0.999989
154904	226154	leucine zipper, putative tumor suppressor 2	Lzts2		3.41689	4.17058	3.82183	2.75952	1.61109	0.928834	0.892356		1	0.997371	1	-1.95322	1	-1.22674	1
158701	17120	mitotic arrest deficient 1-like 1	Mad1l1		1.59277	1.91413	1.91899	2.04717	1.77701	1.89392	1.22735		1	0.99998	0.999421	0.999997	0.999998	0.601856	0.999998
152199	56150	MAD2 (mitotic arrest deficient, homolog)-like 1 (yeast)	Mad2l1		1.4985	7.96491	18.6923	6.49241	1.50739	1.40682	1.18458		1	0.979654	0.9768	0.912257	1	-0.360321	1
183754	17133	v-maf musculoaponeurotic fibrosarcoma oncogene family, protein F (avian)	Maff		1.36011	1.75689	2.24631	1.9638	1.35472	2.41744	3.07607		0.993829	-0.701754	-0.62989	0.999882	0.956442	0.999999	0.999509
155868	17135	v-maf musculoaponeurotic fibrosarcoma oncogene family, protein K (avian)	Mafk		0.900292	1.53829	2.15351	1.53242	1.00423	1.27604	1.88846		0.999987	-2.6266	-0.305278	0.975225	0.999989	1	1
158151	105853	mal, T-cell differentiation protein 2	Mal2		1.48977	1.81407	2.08944	1.65995	1.48819	1.28899	0.661553		0.999998	0.999851	0.999857	0.97202	1	0.99992	1
154975	17155	mannosidase 1, alpha	Man1a		1.24124	1.11341	1.29805	1.67117	1.45028	1.59663	1.27218		1	0.999995	0.987514	1	0.233666	0.99608	0.998538
152711	26395	mitogen activated protein kinase kinase 1	Map2k1		1.18737	1.65033	2.26412	1.86976	1.26958	1.33531	1.33576		1	0.999939	0.994108	0.999998	1	0.999998	1
154269	26397	mitogen activated protein kinase kinase 3	Map2k3		1.0086	0.812564	1.39907	1.50036	1.63115	1.48067	1.44968		1	1	-2.58624	1	0.994167	1	0.999996
155867	71751	mitogen-activated protein kinase kinase kinase 13	Map3k13		1.98923	4.27791	2.90115	2.36684	1.01276	1	1.21526		1	-2.63011	1	NA	1	0.20125	1
185239	26408	mitogen activated protein kinase kinase kinase 5	Map3k5		1.26162	2.25242	2.54258	1.68511	1.57512	1.63527	1.73508		0.999799	0.99821	0.124062	0.999464	1	0.999923	1
181838	68652	mitogen-activated protein kinase kinase kinase 7 interacting protein 2	Map3k7ip2		1.23753	1.90647	1.88482	1.04058	0.589309	1.07597	1.03354		-4.63626	0.999912	0.374107	-3.61862	0.999998	-4.78593	0.999997
169294	17164	MAP kinase-activated protein kinase 2	Mapkapk2		1.22161	2.11714	3.54111	1.6053	1.09603	0.927882	1.14661		1	0.702108	0.999659	0.384808	1	0.974608	1
173409	100732	microtubule-associated protein, RP/EB family, member 3	Mapre3		1.22526	2.00833	2.56637	1.94177	1.44514	1.35242	1.40429		1	0.999513	0.865554	0.994319	1	0.998558	1
163679	17776	microtubule associated serine/threonine kinase 2	Mast2		1.09202	1.2744	3.44229	2.54532	1.71805	1.40623	1.4116		1	0.999999	-0.372412	0.998505	0.958414	0.998699	1
165498	232087	methionine adenosyltransferase II, alpha	Mat2a		1.0618	1.17214	1.64311	1.42562	1.52727	1.54082	1.39345		0.999992	1	-0.501425	1	0.90511	0.999974	1
159151	17194	mannose binding lectin (A)	Mbl1		0.898304	1.17857	0.569715	0.445042	0.565111	0.562471	0.538437		1	0.999997	-0.41077	0.999997	0.412935	0.999999	0.999996
149525	17195	mannose binding lectin (C)	Mbl2		0.880844	0.866893	0.750557	0.662813	0.809504	0.712553	0.732847		0.999995	0.949304	0.0986113	0.999832	0.431465	0.999361	0.998058
148518	17216	minichromosome maintenance deficient 2 mitotin (S. cerevisiae)	Mcm2		0.703082	1.01878	2.01027	2.19172	1.60612	1.03821	1.16543		1	1	0.999846	-7.06677	-8.13669	0.289577	1
183485	16543	MyoD family inhibitor domain containing	Mdfic		1.51945	2.79793	2.57224	1.73163	1.18913	1.27587	1.0295		1	0.299015	0.999936	0.926602	1	-7.72807	1
171033	70152	methyltransferase like 7A	Mettl7a		1.07398	1.07278	1.48048	1.33137	1.33674	1.50892	1.69082		0.995594	0.996232	-0.780153	0.999975	-0.8059	1	0.999944
165245	52065	malignant fibrous histiocytoma amplified sequence 1	Mfhas1		1.02156	0.650683	0.688575	0.786565	0.913145	0.711001	0.624868		0.983784	-0.108952	-1.36143	0.999729	0.999995	0.999999	0.999933
154565	76574	major facilitator superfamily domain containing 2	Mfsd2		1.97119	1.50308	2.3764	1.57547	4.35247	4.26043	1.71876		0.797249	1	0.990521	1	0.653855	0.932424	0.999528
151065	76055	meningioma expressed antigen 5 (hyaluronidase)	Mgea5		1.03374	1.17141	1.35105	1.33232	0.95039	1.21928	1.62157		0.999665	-2.77997	-3.7209	0.969855	0.82742	1	0.999843
161767	68041	Mid1 interacting protein 1 (gastrulation specific G12-like (zebrafish))	Mid1ip1		1.08013	0.217678	0.343289	0.545891	1.24102	0.346604	0.431354		0.952994	-0.574068	-1.57869	0.999927	1	0.99803	0.999938
176184	23947	midline 2	Mid2		1.09652	1.34158	1.88	1.66746	1.18402	1.26191	1.23582		1	0.995674	0.58886	0.999958	1	0.9998	1
153175	67949	Mki67 (FHA domain) interacting nucleolar phosphoprotein	Mki67ip		1.09718	1.50203	1.95084	1.67842	1.48409	1.38416	1.16518		1	0.999999	-0.0312318	0.999972	1	0.859786	1
176445	17347	MAP kinase-interacting serine/threonine kinase 2	Mknk2		1.34953	1.92639	3.24583	1.84317	1.25845	1.68564	1.98425		0.999986	0.601666	0.909268	0.999786	0.999996	0.999999	1
162560	74568	mixed lineage kinase domain-like	Mlkl		0.82817	1.34549	2.74763	2.6644	1.85795	1.41077	1.90219		1	0.999999	0.616257	0.991196	0.967603	0.999999	1
159452	56772	myeloid/lymphoid or mixed-lineage leukemia (trithorax homolog, Drosophila); translocated to, 11	Mllt11		1.14253	1.50559	3.30784	3.26577	1.93888	2.12002	2.62094		0.999999	0.991219	-1.12265	0.997822	0.746943	0.999938	0.999999
167606	77697	methylmalonic aciduria (cobalamin deficiency) type B homolog (human)	Mmab		0.994575	0.739321	0.672299	0.478466	0.936009	0.61624	0.608338		1	-0.960349	-1.46619	0.999851	0.968048	0.999901	0.997781
153498	75104	monocyte to macrophage differentiation-associated 2	Mmd2		1.33273	3.90226	13.299	8.73847	4.31139	2.93418	1.23934		1	1	0.857316	1	1	0.440015	1
147964	69372	molybdenum cofactor synthesis 3	Mocs3		1.16999	1.60023	1.49904	1.20891	1.28816	1.20254	1.12158		0.984739	0.999694	0.906041	0.979288	1	0.290455	1
161387	56397	mortality factor 4 like 2	Morf4l2		1.01837	0.962677	1.81273	1.62645	1.74215	1.26036	1.17099		0.999979	0.999998	-1.71297	0.9002	-1.51683	0.44828	1
170544	100702	macrophage activation 2 like	Mpa2l		0.687762	1.12986	0.609664	0.331106	0.354258	0.326672	0.296772		1	0.999998	0.778632	1	-1.13337	1	0.960318
179239	67973	M-phase phosphoprotein 10 (U3 small nucleolar ribonucleoprotein)	Mphosph10		1.21121	1.46889	1.68594	1.30117	1.81284	1.21766	1.10398		0.973625	1	0.758938	0.791986	0.99971	-0.835692	0.999999
159386	75739	membrane protein, palmitoylated 7 (MAGUK p55 subfamily member 7)	Mpp7		0.883247	1.25536	1.61265	1.82438	1.23508	1.10458	1.92742		1	0.863364	0.0693819	-0.366934	0.912305	1	0.999985
181287	67840	mitochondrial ribosomal protein 63	Mrp63		1.07439	1.01543	1.34779	1.63667	1.50789	1.42769	1.33781		1	1	-1.82105	0.999993	-4.91323	0.999737	0.999825
156746	94063	mitochondrial ribosomal protein L16	Mrpl16		1.01993	1.07829	1.48377	1.65313	1.44157	1.34326	1.23749		1	0.999999	-1.60219	0.999946	-0.111026	0.995242	1
182979	121022	mitochondrial ribosomal protein S6	Mrps6		1.26813	1.61158	2.7122	2.48049	1.89493	1.40565	1.09732		1	1	0.910413	0.998315	0.999995	-3.30507	1
148516	69902	MRT4, mRNA turnover 4, homolog (S. cerevisiae)	Mrto4		1.13613	1.1499	1.64327	2.1033	1.96582	1.66664	1.36477		1	1	0.750226	1	0.86937	0.999999	1
163754	76467	methionine sulfoxide reductase B2	Msrb2		0.98911	1.04842	1.45185	1.61117	1.37333	1.20077	1.53059		1	0.999995	-1.41669	0.988111	-0.649874	1	1
155322	17748	metallothionein 1	Mt1		0.51318	1.26752	0.352951	0.420975	0.299977	0.656583	2.73375		1	1	1	1	0.994792	1	1
164097	212508	mitochondrial GTPase 1 homolog (S. cerevisiae)	Mtg1		1.13854	1.01366	1.25004	1.54098	1.5121	1.58857	1.44503		0.999999	0.999998	0.632023	1	-1.41678	0.999982	0.986151
169841	270685	methylenetetrahydrofolate dehydrogenase (NADP+ dependent) 1-like	Mthfd1l		0.835258	0.392763	0.71011	1.57576	2.29622	1.93428	2.70133		0.719567	0.997098	-0.942844	0.971462	0.999343	0.999727	0.259199
149025	53332	myotubularin related protein 1	Mtmr1		1.04452	1.2244	1.61539	1.51628	1.21805	1.31331	1.32518		1	0.997816	-2.51288	0.999988	0.998453	0.999994	1
149527	17777	microsomal triglyceride transfer protein	Mttp		1.0553	1.26044	1.27172	1.40794	1.52238	1.65458	1.47856		0.999122	0.999969	-3.2582	0.999999	0.936712	0.999889	0.953709
160106	53375	metaxin 2	Mtx2		1.13928	1.08252	1.28665	1.51782	1.10748	1.11151	1.28217		1	0.989945	0.999438	0.992928	0.922088	1	1
155149	17837	murinoglobulin 2	Mug2		1.30117	1.61541	1.8163	1.64203	1.2567	1.8738	1.55257		0.994553	0.240504	0.533568	0.999756	0.992162	0.981512	0.999482
158278	192156	mevalonate (diphospho) decarboxylase	Mvd		1.02234	0.398975	0.272617	0.33948	1.12936	0.201192	0.322375		0.999999	-1.11066	-1.7492	1	0.999975	1	1
166170	17858	myxovirus (influenza virus) resistance 2	Mx2		0.869197	0.745736	0.512558	0.377637	0.473943	0.425002	0.420662		1	1	0.176738	1	0.970438	1	1
157129	18432	MYB binding protein (P160) 1a	Mybbp1a		1.40903	1.69239	2.07333	2.15207	1.78495	1.40409	1.27361		1	0.999999	0.995881	0.995385	0.999993	0.916235	1
173414	17869	myelocytomatosis oncogene	Myc		2.02651	1.54875	1.97616	2.40658	1.84616	2.63588	1.9172		0.999937	0.992398	0.998488	0.999989	0.887612	0.996	0.997639
181518	18109	v-myc myelocytomatosis viral related oncogene, neuroblastoma derived (avian)	Mycn		1.59559	2.27874	2.74694	1.12442	1.8746	1.12319	0.859032		-3.52758	0.970592	0.90112	-3.55303	0.999759	-2.6952	0.999998
156465	71960	myosin, heavy polypeptide 14	Myh14		0.985053	1.17987	2.01473	1.97657	1.34	1.20358	1.83903		0.999999	0.922276	-1.7457	0.386787	0.174135	0.999988	0.999999
184492	217328	myosin XVB	Myo15b		1	15.3048	26.5809	27.5427	11.44	6.6047	4.78044		1	0.999996	NA	0.99985	1	NA	1
160388	360013	myosin XVIIIa	Myo18a		1.32804	2.16927	2.25793	1.67625	1.568	1.69416	1.47814		0.999999	0.999986	0.991258	0.999999	1	0.99985	1
160893	71602	myosin IE	Myo1e		0.997876	1.15364	0.66403	0.546911	0.817751	0.761566	0.61394		1	0.959459	-1.77281	0.997881	0.705236	1	0.999997
160577	17925	myosin IXb	Myo9b		1.03607	1.11175	1.53405	1.57364	1.14375	1.07008	1.31158		0.999998	0.518475	-1.44356	-0.751634	0.0828757	0.995164	0.999995
159282	68043	N-6 adenine-specific DNA methyltransferase 2 (putative)	N6amt2		0.972689	1.12366	1.4687	1.55808	1.33389	0.980217	0.906488		1	0.99979	-1.48162	-1.61762	0.581252	0.287005	0.999999
170328	17937	Ngfi-A binding protein 2	Nab2		0.972636	0.484145	0.341878	0.579745	0.485543	0.582746	0.795538		0.978949	0.999007	-1.80311	0.977143	0.999058	-0.0951997	0.999999
161880	192185	NAD kinase	Nadk		1.02258	0.992226	1.45471	1.7742	2.03445	1.76703	1.35953		1	1	-1.25113	1	-1.44216	0.999992	1
155171	52589	neurocalcin delta	Ncald		0.895678	0.914336	0.588086	0.521986	0.711367	0.694582	0.571384		0.999999	0.985185	-0.894831	0.992553	-1.35749	0.999985	0.999961
184200	17975	nucleolin	Ncl		0.95314	0.92227	1.63215	1.48588	1.80011	1.53968	2.09182		0.896577	0.999007	-11.5557	0.953448	-9.82667	0.999981	0.988303
180130	18003	neural precursor cell expressed, developmentally down-regulated gene 9	Nedd9		2.1471	4.46442	8.19837	3.94359	1.49576	1.90809	2.13587		1	0.856857	0.999912	0.99881	1	0.999901	1
161251	59126	NIMA (never in mitosis gene a)-related expressed kinase 6	Nek6		1.07901	1.58473	1.9729	1.71077	1.49776	1.14845	1.00464		1	0.999999	-0.292281	0.755248	1	-1.76628	1
180121	140859	NIMA (never in mitosis gene a)-related expressed kinase 8	Nek8		1.05299	1.2289	1.67058	1.29563	0.926397	0.962241	1.55659		0.985515	-2.34811	-3.64186	-4.24978	0.891427	0.999996	1
149083	56876	nasal embryonic LHRH factor	Nelf		0.994621	0.973622	0.791193	0.670103	0.878433	0.616138	0.571658		0.999107	-0.829794	-4.5625	0.999958	-4.30892	0.999997	0.819741
163515	23956	neuraminidase 2	Neu2		1.15776	0.842277	0.575684	0.572917	0.704116	0.737352	0.862878		1	0.999984	0.826607	0.999833	0.930064	0.832369	1
161517	415115	neuralized-like 2 (Drosophila)	Neurl2		0.785066	0.863457	0.570118	0.532895	0.595581	0.542275	0.909859		1	1	0.974525	1	0.565862	-0.260862	1
161138	18024	nuclear factor, erythroid derived 2, like 2 (Nrf2?)	Nfe2l2		1.11945	1.14175	1.99747	1.94215	1.17756	0.951292	1.0626		1	0.977631	0.758283	-0.679986	0.89733	-0.327151	1
180434	18030	nuclear factor, interleukin 3, regulated	Nfil3		1.30704	2.04615	1.68653	0.770747	0.320822	0.605867	0.426365		0.450137	1	0.517225	0.997438	0.999992	1	0.998538
177437	74164	nuclear transcription factor, X-box binding 1	Nfx1		1.11386	1.19514	1.17096	1.31962	1.22374	1.60841	1.64553		0.986387	0.837526	-0.534472	0.999995	0.68359	0.999998	0.465325
149126	53972	neuronal guanine nucleotide exchange factor	Ngef		1.07943	1.52783	2.49758	1.73731	1.40712	1.4164	1.5728		1	0.999656	-2.01967	0.999745	0.999992	0.999998	1
172017	18053	nerve growth factor receptor (TNFR superfamily, member 16)	Ngfr		1.65697	2.33592	3.00598	1.69216	1.33689	1.04733	0.815086		1	1	1	0.569578	1	1	1
164415	65102	Ngg1 interacting factor 3-like 1 (S. pombe)	Nif3l1		1.09253	1.09988	1.4817	1.80944	1.395	1.07077	1.0314		1	1	0.556193	0.128948	0.6569	-0.987318	1
161170	66164	nuclear import 7 homolog (S. cerevisiae)	Nip7		1.13288	1.41195	1.51575	1.35174	1.57623	1.40664	1.18805		0.999874	1	0.660552	0.999985	0.999987	0.940115	1
185295	378425	NLR family, pyrin domain containing 12	Nlrp12		0.976087	2.40606	1.02036	1.75951	1.81126	2.77679	2.51046		0.880933	0.923318	-12.4805	0.999954	0.999369	0.999707	-12.521
153308	18102	expressed in non-metastatic cells 1, protein	Nme1		0.924609	1.24788	1.63905	1.75852	1.70866	1.71673	1.33024		1	1	-0.728039	1	0.981639	0.998952	1
187420	18107	N-myristoyltransferase 1	Nmt1		1.1232	1.24328	1.64936	1.90405	1.53588	1.59165	1.62621		1	1	-3.67741	1	0.968676	1	1
149085	57741	nucleolar complex associated 2 homolog (S. cerevisiae)	Noc2l		1.02782	1.10842	1.58725	1.69793	1.638	1.3263	1.31635		1	1	-3.64095	0.999993	0.512555	0.999989	1
152363	107607	nucleotide-binding oligomerization domain containing 1	Nod1		1.20111	1.34011	1.64879	1.4284	1.02387	1.04	1.02548		1	-1.93242	0.999842	-1.02048	1	-1.8477	1
153507	110109	nucleolar protein 1	Nol1		1.16599	1.43564	2.20632	1.79151	2.1764	1.67743	1.04971		1	1	0.618406	1	0.999862	-1.86788	1
165332	55989	nucleolar protein 5	Nol5		1.05266	1.68342	2.57153	1.91722	2.21859	1.3437	1.00913		1	1	-1.01008	0.993316	0.999999	-1.45408	1
149964	67134	nucleolar protein 5A	Nol5a		1.1236	1.37032	2.06407	2.04037	2.32431	1.78298	1.23914		1	1	-0.994701	1	0.991869	0.791716	1
168759	74035	nucleolar protein 9	Nol9		1.07072	1.68278	1.79265	1.44674	1.52832	1.36584	1.11765		0.999999	1	-0.220797	0.999966	1	0.598205	1
154375	68147	nucleolar protein family A, member 1 (H/ACA small nucleolar RNPs)	Nola1		1.08639	1.60569	2.24296	1.54005	1.4111	1.29115	1.20036		0.999976	0.999137	-1.01601	0.975776	0.999996	0.75901	1
174503	52530	nucleolar protein family A, member 2	Nola2		1.01026	1.13008	1.49888	1.74271	1.77276	1.56054	1.39232		1	1	-1.7865	1	0.813739	0.999999	1
179223	70769	nucleolar and coiled-body phosphoprotein 1	Nolc1		1.03929	1.52325	1.65147	1.44411	2.11771	1.55291	1.11421		0.99616	1	-2.69598	0.999655	0.999338	-0.997123	0.999959
145911	211548	nodal modulator 1	Nomo1		1.10038	1.00956	1.6747	1.87118	1.9123	1.7956	1.5248		0.999947	0.999974	-41.9701	0.999798	-67.2716	0.965298	0.998108
165907	18128	Notch gene homolog 1 (Drosophila)	Notch1		0.873931	0.780178	0.575962	0.78403	0.528194	0.695882	1.00239		1	1	0.999884	1	1	-1.46195	1
184291	71893	NADPH oxidase organizer 1	Noxo1		1.04312	0.894264	0.741208	0.636864	0.587745	0.666743	0.849546		1	1	-9.02186	0.999998	-0.743861	0.785219	0.999867
173312	217365	nuclear protein localization 4 homolog (S. cerevisiae)	Nploc4		1.13036	1.49216	1.87083	1.7719	1.63523	1.47354	1.43596		1	0.999999	0.277824	0.99994	0.999965	0.999818	1
186612	18148	nucleophosmin 1	Npm1		1.14267	1.00483	1.40775	1.69428	1.41538	1.44926	1.86009		0.999999	0.998006	-4.52285	0.999306	-30.6857	1	0.997468
161747	18104	NAD(P)H dehydrogenase, quinone 1	Nqo1		0.994588	1.09596	1.70716	1.97332	2.57458	2.34986	2.42928		1	1	-1.76891	1	-0.610368	1	0.999995
153870	23957	nuclear receptor subfamily 0, group B, member 2	Nr0b2		2.67646	3.43432	2.0678	1.51586	1.22791	1.07592	0.793078		0.881346	-0.494589	0.999998	-2.2381	1	-0.178492	0.999563	SHP
153948	18171	nuclear receptor subfamily 1, group I, member 2	Nr1i2		1.16316	1.62635	1.73943	1.62084	1.89906	1.68379	1.4379		0.999209	0.999993	-0.337959	0.999737	0.999282	0.979726	0.999899	PXR
149796	13864	nuclear receptor subfamily 2, group F, member 6	Nr2f6		0.979479	0.803055	0.707156	0.861192	0.947737	0.85273	0.618609		0.580635	-2.91619	-4.28557	0.698184	0.969655	1	0.999919
152643	15370	nuclear receptor subfamily 4, group A, member 1	Nr4a1		1.47259	2.26635	2.30019	1.12047	0.683239	0.674348	0.935435		-0.375108	0.999501	0.999604	0.999697	1	-1.58635	1
160812	67169	neurotrophin receptor associated death domain	Nradd		1.4452	2.744	1.81273	1.36768	1.01124	0.758445	0.954007		0.999569	-1.73576	0.99971	0.981769	1	-1.16812	1
148587	83961	neuregulin 4	Nrg4		1.04686	0.585271	1.17827	2.74261	3.45225	2.79856	3.92359		0.998795	0.999959	-8.29882	0.999099	0.504584	0.999994	-6.0776
155982	68404	neuritin 1	Nrn1		1.15316	0.828294	0.609503	0.460324	0.580417	0.541504	0.600802		1	0.999983	-0.182991	0.999998	0.468428	0.999944	0.99991
176277	18186	neuropilin 1	Nrp1		0.942516	1.04139	0.705887	0.400293	0.493548	0.585588	0.701408		1	0.999991	-2.56406	0.999114	-2.81306	0.935312	0.926069
173998	18194	NAD(P) dependent steroid dehydrogenase-like	Nsdhl		1.16787	1.04718	0.943202	0.410902	0.635521	0.299089	0.409844		0.999842	0.862932	-0.945232	0.999999	-1.74917	0.999849	-1.69325
152560	386649	NSFL1 (p97) cofactor (p47)	Nsfl1c		1.18439	1.54645	2.13661	2.37948	1.71948	1.69947	1.68296		1	0.999988	0.29025	0.999981	0.99954	0.999974	1
156833	319638	5'-nucleotidase domain containing 1	Nt5dc1		1.09655	1.24618	1.63798	1.99211	1.45382	1.5125	1.51867		1	1	0.56984	1	0.999612	1	1
168878	67528	nudix (nucleoside diphosphate linked moiety X)-type motif 7	Nudt7		0.931238	1.54142	1.8292	0.830231	0.59159	0.433637	0.433335		-0.507874	0.934634	-1.29591	0.999309	0.804597	0.999317	0.977076
166426	56312	nuclear protein 1	Nupr1		0.792332	0.553436	0.61303	0.394523	0.410103	0.724179	1.13968		1	1	0.701007	0.94906	0.999953	-0.238647	0.999187
160968	68051	nuclear transport factor 2	Nutf2		0.983849	0.997238	1.53928	1.63834	1.87422	1.32377	1.35109		1	1	-1.61467	0.999991	-1.76952	0.999998	1
164975	102644	OAF homolog (Drosophila)	Oaf		0.819358	0.40191	0.344741	0.539269	0.655404	0.608272	0.647488		0.99996	0.993271	0.431868	0.998973	1	0.994999	1
161962	114643	2'-5' oligoadenylate synthetase 1C	Oas1c		0.792832	0.972451	0.700632	0.673447	0.698037	0.660822	0.658239		0.999601	0.998583	0.921661	0.999799	-1.33928	0.999826	0.998388
162407	231655	2'-5' oligoadenylate synthetase-like 1	Oasl1		0.939375	0.979201	0.98202	0.754419	0.765971	0.549251	0.570191		0.776357	0.715942	-1.1794	0.999732	-1.43529	0.999335	-1.4441
155155	18263	ornithine decarboxylase, structural 1	Odc1		1.02128	0.790123	1.14553	1.68805	2.03641	1.81694	1.18979		0.999997	1	-2.51641	1	0.911581	0.557723	0.022689
164515	237222	oral-facial-digital syndrome 1 gene homolog (human)	Ofd1		0.960867	1.04	1.56216	1.56645	1.10988	0.926714	1.5081		0.999979	-0.0731118	-1.18114	-0.57718	-1.1906	0.999906	0.999976
157850	70155	opioid growth factor receptor-like 1	Ogfrl1		0.91865	0.777187	0.537217	0.558411	0.660045	0.759679	0.716822		1	1	0.271435	0.999951	0.999803	0.999999	1
161982	15379	one cut domain, family member 1	Onecut1		0.7267	0.399762	0.534022	0.370449	0.567535	0.647232	0.453994		0.999975	0.972286	0.468621	0.844732	0.999903	0.999149	0.988645
171273	225631	one cut domain, family member 2	Onecut2		1.37282	1.37008	1.86909	1.19521	1.12592	0.98391	0.796016		0.861452	0.293408	0.999309	-1.76808	0.999247	0.975024	1
151742	66612	ORM1-like 3 (S. cerevisiae)	Ormdl3		1.06755	1.3687	2.02229	1.52813	1.52671	1.54354	1.22185		0.999043	0.999012	-3.31747	0.999315	0.969202	0.430676	1
151614	69089	oxidase assembly 1-like	Oxa1l		1.47976	2.97389	3.78137	3.17674	1.273	0.924851	0.833623		1	0.995869	0.999999	-1.29636	1	0.931819	1
183123	18442	purinergic receptor P2Y, G-protein coupled 2	P2ry2		1.978	1.92538	1.8638	1.33203	1.33057	1.30428	1.24076		0.9883	0.987777	1	0.973351	1	0.836433	1
150577	68083	PAK1 interacting protein 1	Pak1ip1		1.14314	1.22589	1.63155	1.57174	1.29559	1.37306	1.20352		1	0.999601	0.727071	0.999988	0.99083	0.975766	1
175065	72333	palladin, cytoskeletal associated protein	Palld		1.02622	0.886453	1.40644	1.04242	1.12935	0.644856	0.590699		-1.42759	0.129602	-1.6739	0.999992	0.220657	1	0.999474
158831	23972	3'-phosphoadenosine 5'-phosphosulfate synthase 2	Papss2		1.16847	1.34128	1.93124	1.96091	1.45149	1.57508	1.35423		1	0.999778	0.6227	0.999992	0.995156	0.996619	1
162076	71904	progestin and adipoQ receptor family member VII	Paqr7		0.614642	0.517859	0.340043	0.733708	1.29557	0.887111	0.935263		0.996468	0.979537	0.999996	0.198173	1	-0.726792	1
178831	75552	progestin and adipoQ receptor family member IX	Paqr9		0.845362	1.00912	0.984354	0.860431	0.981994	0.618467	0.552895		0.0453204	-2.96093	0.323305	0.999955	-3.02642	0.999999	-2.98235
159853	59027	pre-B-cell colony-enhancing factor 1	Pbef1		1.16476	0.55882	0.641642	0.823438	1.2779	1.55577	1.7857		0.458601	0.782241	0.00219301	0.998154	0.999968	0.999966	0.998242
187923	18519	p300/CBP-associated factor	Pcaf		0.867375	0.69857	0.680365	0.656128	0.568647	0.777118	0.791723		0.999963	1	-6.96491	0.8791	0.999194	0.729478	0.99978
158529	66425	Purkinje cell protein 4-like 1	Pcp4l1		1.79315	2.53348	3.12765	4.24891	2.36213	1.78309	1.20353		1	0.999996	0.998282	0.998065	0.999999	-0.153621	1
176463	18553	proprotein convertase subtilisin/kexin type 6	Pcsk6		1.20709	1.64971	2.56515	2.95365	2.18184	2.11043	1.52961		1	1	0.750066	1	0.999998	0.999953	1
165721	18557	PCTAIRE-motif protein kinase 3	Pctk3		1.63809	2.09431	3.42939	2.01621	1.9349	2.39527	1.54635		1	1	0.999999	1	1	0.999991	1
176240	18578	phosphodiesterase 4B, cAMP specific	Pde4b		0.992541	0.745123	0.671041	0.62673	0.880793	0.497546	0.973363		0.999704	-0.683428	-2.93529	1	0.94631	-3.04327	0.9974
182515	68263	pyruvate dehydrogenase (lipoamide) beta	Pdhb		1.21131	1.05473	1.5169	1.62895	1.63139	1.46569	1.22167		0.999999	1	0.758495	0.999928	-5.93448	0.821479	0.999986
169864	27402	pyruvate dehydrogenase complex, component X	Pdhx		1.11975	0.99222	1.45192	1.51488	1.32266	1.44073	1.42035		1	0.999605	0.503723	0.999996	-1.81906	0.999991	0.999997
173383	228026	pyruvate dehydrogenase kinase, isoenzyme 1	Pdk1		1.03358	0.926434	0.837953	0.576352	0.606292	0.446515	0.476478		0.98799	0.971665	-1.78032	0.999905	-1.52138	0.999656	-0.505797
158012	27273	pyruvate dehydrogenase kinase, isoenzyme 4	Pdk4		1.42257	7.42778	2.90158	1.09882	0.39667	0.429756	0.41585		-1.47195	0.999614	0.415432	0.998681	1	0.9992	0.999958
183770	57028	pyridoxal (pyridoxine, vitamin B6) phosphatase	Pdxp		0.855566	0.316227	0.4403	0.487124	1.19049	0.449966	0.638162		0.997629	-4.21531	-4.86254	0.999484	1	0.753484	0.999663
153675	59020	PDZ domain containing 1	Pdzk1		0.896476	0.937031	1.04771	1.25024	1.63605	1.52317	1.28632		0.997738	1	0.521385	1	-0.731063	0.999548	-1.47417
151894	67898	penta-EF hand domain containing 1	Pef1		0.966223	1.18463	1.65671	1.67819	1.68276	1.33419	1.58278		1	1	-2.15893	0.998837	0.844653	1	1
149372	105083	pelota homolog (Drosophila)	Pelo		1.18601	1.45748	1.81181	1.50703	1.89363	1.57588	1.16304		0.999997	1	0.806099	1	0.999984	0.617058	1
180272	226153	progressive external ophthalmoplegia 1 (human)	Peo1		1.62005	2.51451	3.51843	3.02055	1.59279	1.48217	1.02168		1	0.999932	0.999964	0.999025	1	-4.93431	1
163387	18631	peroxisomal biogenesis factor 11a	Pex11a		0.851931	1.13939	0.771999	1.18395	1.28384	1.69129	1.64516		0.999564	1	0.999112	1	0.990766	1	1
151264	170768	6-phosphofructo-2-kinase/fructose-2,6-biphosphatase 3	Pfkfb3		0.869213	0.598211	0.745117	1.12635	2.19163	1.54438	1.30897		-1.74154	1	-1.09568	0.997901	0.999818	0.81337	0.897402
160083	18645	profilin 2	Pfn2		0.953906	1.02887	1.8914	2.63113	1.74164	1.31672	2.74704		0.999834	0.933963	-1.69316	-0.0359742	-1.74448	0.999917	0.977176
187553	110208	phosphogluconate dehydrogenase	Pgd		1.104	1.53237	2.65511	2.36447	1.75171	1.04379	1.27273		1	0.999998	-21.3983	-42.8107	0.999555	0.424923	1
175355	109785	phosphoglucomutase 3	Pgm3		0.931683	0.796755	1.70453	2.22686	2.8015	1.90286	1.92246		1	1	-2.13513	0.999998	0.665335	0.999999	0.999933
178733	66522	pyroglutamyl-peptidase I	Pgpep1		1.66036	3.05291	3.9227	3.57271	1.93444	1.5313	1.08136		1	1	1	0.999984	1	-1.29243	1
151673	21652	PHD finger protein 1	Phf1		1.27172	1.42772	1.45528	1.33991	0.984817	1.31533	1.55801		0.989425	-4.46283	0.933832	0.979295	0.999079	0.999974	0.999572
149743	233489	phosphatidylinositol binding clathrin assembly protein	Picalm		1.00107	1.28416	2.42912	1.75668	1.67787	1.80907	1.42831		1	1	-4.57286	1	0.984093	0.999851	1
164472	74769	phosphatidylinositol 3-kinase, catalytic, beta polypeptide	Pik3cb		1.17065	1.06747	1.48803	1.2285	1.22229	1.53579	1.45415		0.961926	0.954221	0.806826	0.999998	-0.557747	0.999973	0.999991
171976	18708	phosphatidylinositol 3-kinase, regulatory subunit, polypeptide 1 (p85 alpha)	Pik3r1		1.45028	1.70722	1.8592	1.19788	1.20166	1.0071	0.866132		0.728597	0.748938	0.999422	-1.83282	0.999999	0.377837	1
150055	223775	proviral integration site 3	Pim3		1.00959	0.952989	0.820215	1.03615	1.09977	2.25597	2.06499		-4.37979	-3.33006	-4.55931	0.99999	-4.2227	0.999916	-0.903622
174327	108083	phosphatidylinositol-4-phosphate 5-kinase, type II, beta	Pip5k2b		0.961262	0.637329	0.67389	0.72285	0.944612	0.686106	0.621053		0.999952	-0.82406	-1.29427	0.999997	1	1	0.999999
159822	69656	pirin	Pir		1.11754	1.13212	1.65336	2.08307	2.08869	2.5724	2.30106		1	1	-0.634478	1	-0.437371	1	0.99957
184306	56305	phosphatidylinositol transfer protein, beta	Pitpnb		1.52804	2.91171	4.11065	2.80085	1.16931	0.921712	1.05652		1	-2.07259	0.998344	-7.98682	1	-10.2585	1
163204	18744	praja1, RING-H2 motif containing	Pja1		0.951268	1.06238	1.34809	1.5921	1.20613	1.11787	0.960795		1	0.993175	-0.528471	0.748001	-0.226325	-0.81367	0.999991
187924	66350	phospholipase A2, group XIIA	Pla2g12a		1.05114	1.32975	1.68837	2.97803	3.30154	3.74486	3.32097		0.999061	0.99982	-75.7914	0.999976	-27.8493	0.999836	-2.13785
163750	53357	phospholipase A2, group VI	Pla2g6		1.1306	1.90952	2.13829	2.80685	2.14236	3.08837	2.27617		1	0.999997	-0.493811	1	0.999946	0.999999	0.999997
159392	18786	phospholipase A2, activating protein	Plaa		1.15641	1.4237	2.0403	1.85294	1.44113	1.54566	1.57638		0.999999	0.996965	0.199212	0.999695	0.99555	0.999843	1
161504	72287	pleckstrin homology domain containing, family F (with FYVE domain) member 1	Plekhf1		0.566768	0.543933	0.561083	0.680418	0.575832	0.80186	0.913923		0.99986	1	1	0.938639	1	-0.398611	1
174951	263406	pleckstrin homology domain containing, family G (with RhoGef domain) member 3	Plekhg3		1.32056	1.58791	1.57969	1.28309	0.926734	1.13646	1.46621		0.999987	0.376943	0.999998	0.949366	1	1	1
159218	12795	polo-like kinase 3 (Drosophila)	Plk3		0.923262	0.871357	1.3511	1.35679	1.40826	2.95315	2.26635		0.528232	0.694536	-1.44493	0.999999	-0.909388	0.999901	0.505789
152133	18845	plexin A2	Plxna2		0.855515	0.423931	0.692696	0.648426	0.53982	0.613489	0.73202		0.999972	1	0.495232	0.999997	1	0.996505	0.999592
174338	235611	plexin B1	Plxnb1		0.915818	0.530114	0.356789	0.414445	0.625157	0.56695	0.794225		1	0.999979	-0.635807	0.999999	1	0.916115	1
179104	29858	phosphomannomutase 1	Pmm1		0.956724	0.967526	0.631848	0.605635	0.691823	0.62472	1.00155		0.999993	0.998903	-2.50044	0.999977	-2.73303	-3.04777	0.999964
165136	68603	phosphomevalonate kinase	Pmvk		0.899767	0.993267	0.7676	0.371762	0.608141	0.3274	0.522991		0.999999	0.977301	-0.949751	1	-1.46766	0.998524	0.414587
186064	66853	patatin-like phospholipase domain containing 2	Pnpla2		1.31537	1.69873	1.83967	1.85962	1.28333	2.18762	2.20288		0.999622	-1.26902	-0.4758	0.999996	0.995741	0.999996	0.999493
159950	116939	patatin-like phospholipase domain containing 3	Pnpla3		1.52758	1.64843	1.7942	0.771952	1.01569	0.245259	0.215263		-0.704099	-1.76932	0.228963	0.999952	0.523033	0.99999	0.741113
150624	67452	patatin-like phospholipase domain containing 8	Pnpla8		1.05232	1.03745	1.25587	1.56783	1.0768	1.27596	1.43051		1	-0.827534	-2.25649	0.999658	-3.20782	1	0.999076
184085	108767	proline-rich nuclear receptor coactivator 1	Pnrc1		1.63277	2.03214	1.89657	0.916323	0.467534	0.838359	0.56408		-4.49384	1	0.999964	-0.136012	1	0.999998	1
158856	18971	polymerase (DNA directed), delta 1, catalytic subunit	Pold1		0.8818	0.889535	0.725243	0.832978	1.03163	0.928523	0.659515		0.887839	-1.50863	0.430479	-0.577668	0.300758	0.999993	0.9995
152641	66420	polymerase (RNA) II (DNA directed) polypeptide E	Polr2e		0.961949	0.987482	1.22918	1.50264	1.4295	1.25928	1.33315		1	1	-1.40098	0.999945	-2.47616	0.999999	0.999676
163859	69870	polymerase (RNA) III (DNA directed) polypeptide G like	Polr3gl		1.20164	0.85442	1.09841	1.65816	1.3454	1.24278	1.41471		1	0.999966	0.98417	0.997149	0.945993	0.999998	0.417425
150617	66537	proteasome maturation protein	Pomp		0.943605	1.13246	1.31884	1.30305	1.4133	1.58808	1.38704		0.999791	0.999999	-1.97829	1	0.63676	0.999996	0.999899
162697	67895	pyrophosphatase (inorganic) 1	Ppa1		1.06426	0.938073	1.07733	1.62008	1.26108	1.36031	1.07375		1	0.994581	-0.485249	0.999861	-0.445866	-0.274881	-0.197948
150067	235036	peter pan homolog (Drosophila)	Ppan		1.17149	1.55574	1.97006	1.72172	2.72407	1.88894	1.4177		1	1	0.329184	1	0.999981	0.999066	1
145970	19016	peroxisome proliferator activated receptor gamma	Pparg		0.994251	1.21054	2.45519	2.03507	1.7355	1.61225	1.87264		1	1	-66.12	1	0.99999	1	1
154546	19017	peroxisome proliferative activated receptor, gamma, coactivator 1 alpha	Ppargc1a		0.928721	0.456522	0.354558	0.490145	0.609775	0.807555	0.929112		0.999999	0.999299	-1.86819	0.453769	1	-1.87585	1
162949	106564	phosphopantothenoylcysteine synthetase	Ppcs		1.03001	1.4213	1.53729	1.49869	1.51911	1.35939	1.19375		1	1	-1.08893	0.999994	1	0.98747	1
150842	67533	PTPRF interacting protein, binding protein 1 (liprin beta 1)	Ppfibp1		0.973814	1.39362	2.30678	1.93029	1.47562	1.05022	1.51182		1	0.999948	-4.18345	-3.35642	0.999333	0.999983	1
152178	19024	protein tyrosine phosphatase, receptor-type, F interacting protein, binding protein 2	Ppfibp2		1.06671	1.13892	2.65303	2.37739	1.17788	1.37073	1.28083		1	0.872599	-1.07698	0.999885	0.588694	0.996609	1
179947	67738	peptidylprolyl isomerase D (cyclophilin D)	Ppid		1.17569	1.23694	1.95255	1.97165	1.81233	1.43391	1.21588		1	1	0.864859	0.999996	0.987487	0.970886	1
166113	68816	peptidylprolyl isomerase (cyclophilin)-like 1	Ppil1		1.46633	2.88275	1.95971	1.31943	1.32073	0.864526	0.717082		0.999316	0.999348	0.999997	0.81799	1	0.999957	1
153253	67905	protein phosphatase 1M	Ppm1m		0.95603	0.853216	0.764498	0.631667	0.798616	0.98135	0.652936		1	0.995031	-1.66662	-2.43995	0.895953	1	0.999485
181641	19047	protein phosphatase 1, catalytic subunit, gamma isoform	Ppp1cc		1.15371	1.22463	1.27596	1.15524	1.25417	1.45428	1.72928		0.900439	0.999206	0.893404	1	0.996451	1	0.999739
172892	18938	protein phosphatase 1, regulatory (inhibitor) subunit 14B	Ppp1r14b		1.14362	0.69596	1.18976	1.60886	1.9348	1.37331	1.21748		0.999994	1	0.31265	0.997137	0.999484	0.84955	0.722508
146866	76142	protein phosphatase 1, regulatory (inhibitor) subunit 14c	Ppp1r14c		0.901727	0.720663	0.674318	0.748788	0.857517	0.641911	0.584005		0.908518	-2.44886	-7.26426	0.999604	0.974217	0.999989	0.997546
174229	53412	protein phosphatase 1, regulatory (inhibitor) subunit 3C	Ppp1r3c		0.612735	0.813808	0.32066	0.346805	0.245578	0.321701	0.193093		0.999622	0.999997	0.705354	0.999866	-0.86846	1	0.999872
147761	226169	peroxisome proliferative activated receptor, gamma, coactivator-related 1	Pprc1		1.17448	1.54144	1.83316	1.3773	2.64087	1.59278	1.28707		0.98973	1	-0.350253	0.999962	0.999862	0.895092	1
181651	11758	peroxiredoxin 6	Prdx6		1.20612	1.21544	1.3524	1.67832	1.59982	1.78209	1.72715		0.999927	0.999643	0.0823733	0.99999	0.211396	0.999972	0.938519
164648	320769	peroxiredoxin 6, related sequence 1	Prdx6-rs1		1.10877	1.15123	1.38535	1.56516	1.59861	1.70656	1.68521		0.99992	0.999963	-0.222172	0.999997	0.32015	0.999995	0.994541
179375	384001	peroxiredoxin 6, related sequence 2	Prdx6-rs2		1.10242	1.19332	1.41337	1.70247	1.70875	1.79124	1.64087		0.999984	0.999986	-1.29301	0.999997	0.338001	0.999942	0.991828
179440	74182	preimplantation protein 4	Prei4		1.7548	4.77855	9.56675	8.32384	2.86462	8.335	7.97926		1	0.999709	0.836593	1	1	1	1
161067	19087	protein kinase, cAMP dependent regulatory, type II alpha	Prkar2a		1.14579	1.36403	1.49215	1.52243	1.11006	1.21061	0.987606		0.999999	0.263288	0.693719	0.955773	0.999792	-1.72058	0.999998
156333	75292	protein kinase C, nu	Prkcn		0.80144	0.810283	0.545214	0.610699	0.592952	0.594371	1.01833		1	1	0.970493	1	0.95609	-1.68082	1
183608	19116	prolactin receptor	Prlr		0.997503	0.611837	0.883874	0.834308	0.875131	0.533477	0.537087		-0.850426	-2.83874	-8.43278	0.999993	0.999436	0.999991	-3.35699
159961	15469	protein arginine N-methyltransferase 1	Prmt1		1.08683	1.06295	1.39938	1.59179	1.62924	1.38257	1.14658		1	1	0.416754	1	-0.182006	0.947184	1
185927	27374	protein arginine N-methyltransferase 5	Prmt5		0.994521	1.24727	1.63787	1.57884	1.31797	1.27364	1.16248		1	0.999988	-19.5333	0.99985	0.999298	0.909114	1
155484	214572	protein arginine N-methyltransferase 7	Prmt7		1.13879	0.997902	1.51366	1.95237	1.83206	1.4119	1.01111		1	1	0.786367	0.999998	-2.62988	-2.55377	1
174289	246691	prokineticin 1	Prok1		0.728287	0.538278	0.509212	0.470057	1.25516	0.491231	0.473402		0.999511	-0.091881	0.540742	0.998895	0.99435	0.999442	0.990139
182364	19130	prospero-related homeobox 1	Prox1		0.573316	0.595897	0.629092	0.731192	0.8344	0.726174	0.960397		0.996849	0.549287	1	0.997647	1	-7.01814	0.999996
146315	28000	PRP19/PSO4 pre-mRNA processing factor 19 homolog (S. cerevisiae)	Prpf19		0.959765	1.34068	2.33001	2.17032	1.69534	1.57552	1.55704		1	1	-26.1446	0.999999	0.996411	0.999998	1
177776	73137	proline-rich coiled-coil 1	Prrc1		0.971723	0.933077	1.84329	1.88732	1.35021	1.36936	1.55745		1	0.995005	-2.76615	0.997091	-1.66548	0.999985	1
151088	19152	proteinase 3	Prtn3		1.0762	2.25448	3.45793	4.94627	4.73431	2.04077	1.82818		1	1	-4.11291	0.994133	0.968853	0.966979	0.999999
159686	19165	presenilin 2	Psen2		1.26604	1.9254	2.39228	2.02899	1.05903	0.775756	0.665031		0.999997	-1.43438	0.662039	0.753296	0.999989	0.991077	1
163991	26440	proteasome (prosome, macropain) subunit, alpha type 1	Psma1		1.09822	1.38754	1.80293	2.23066	1.48234	1.56908	1.54505		1	0.999848	-0.236433	0.999984	0.998104	0.99997	1
161367	19166	proteasome (prosome, macropain) subunit, alpha type 2	Psma2		1.06326	1.23226	1.61943	1.92283	1.63028	1.54673	1.59067		1	0.999987	-1.13296	0.999904	0.840624	0.999966	0.999983
160089	19167	proteasome (prosome, macropain) subunit, alpha type 3	Psma3		1.16758	1.24362	1.44062	1.60089	1.29583	1.49153	1.46656		1	0.999392	0.909858	1	0.994926	0.999999	0.999998
187338	26441	proteasome (prosome, macropain) subunit, alpha type 4	Psma4		1.08531	1.20455	1.52309	1.47026	1.30574	1.39488	1.53391		0.999988	0.991763	-17.8186	0.999777	0.542587	0.999999	0.999998
153504	26442	proteasome (prosome, macropain) subunit, alpha type 5	Psma5		1.06986	1.54689	1.9862	2.35174	1.79844	1.76928	1.74029		1	0.999999	-1.70653	0.999998	0.999768	0.999997	1
161953	26443	proteasome (prosome, macropain) subunit, alpha type 6	Psma6		1.13844	1.2439	1.44484	1.83897	1.44556	1.47108	1.37875		1	1	0.896621	1	0.99913	0.999999	1
152342	26444	proteasome (prosome, macropain) subunit, alpha type 7	Psma7		1.10211	1.21079	1.6046	1.88485	1.80441	1.87693	1.6683		0.999994	0.999977	-1.34576	0.999993	0.297235	0.99975	0.999211
158859	19170	proteasome (prosome, macropain) subunit, beta type 1	Psmb1		1.08953	1.10989	1.29019	1.49574	1.40043	1.62441	1.5622		0.999989	0.999776	-0.293385	1	0.0933477	0.999999	0.992507
160769	26445	proteasome (prosome, macropain) subunit, beta type 2	Psmb2		1.19871	1.26402	1.55124	1.94717	1.50756	1.56035	1.53344		1	0.998467	0.491272	0.999473	0.82437	0.999092	0.999366
151051	26446	proteasome (prosome, macropain) subunit, beta type 3	Psmb3		1.09577	1.25927	1.55225	2.08705	1.69432	1.76431	1.73557		0.999999	0.999526	-2.9071	0.999852	0.355978	0.999762	0.99464
148393	19172	proteasome (prosome, macropain) subunit, beta type 4	Psmb4		1.04266	1.13928	1.43474	1.60486	1.5704	1.87908	1.67479		0.999676	0.999323	-7.57536	0.999999	-2.52483	0.999925	0.987078
154109	19173	proteasome (prosome, macropain) subunit, beta type 5	Psmb5		1.02146	1.28341	1.75063	2.19534	2.14273	2.23212	1.79925		1	1	-2.54713	1	0.82862	0.999992	0.99998
170854	19175	proteasome (prosome, macropain) subunit, beta type 6	Psmb6		0.993979	1.09066	1.37532	1.49199	1.57477	1.702	1.54771		0.999816	0.999977	-1.83569	0.999999	-0.603937	0.999955	0.996223
163918	19177	proteasome (prosome, macropain) subunit, beta type 7	Psmb7		1.14719	1.29554	1.64009	1.69925	1.75436	2.00033	1.58898		0.999938	0.999977	0.0076225	1	0.885542	0.999514	0.999814
145893	19179	protease (prosome, macropain) 26S subunit, ATPase 1	Psmc1		1.02131	1.24867	1.6016	1.89878	1.65801	1.65558	1.73958		1	0.999988	-64.8544	0.999987	-0.158001	0.999998	0.999948
146059	19181	proteasome (prosome, macropain) 26S subunit, ATPase 2	Psmc2		1.1176	1.51712	1.89299	2.21504	1.74944	1.72342	1.53651		1	1	-7.9474	1	0.999958	0.999977	1
154651	19182	proteasome (prosome, macropain) 26S subunit, ATPase 3	Psmc3		1.01633	1.29638	1.57889	1.86455	1.75732	1.79088	1.73014		1	0.999997	-2.57211	0.999999	0.928105	0.999995	0.999876
166738	23996	proteasome (prosome, macropain) 26S subunit, ATPase, 4	Psmc4		0.988174	1.27374	1.78271	2.16362	1.80678	2.02924	1.92288		0.999999	0.99987	-1.45743	0.999994	0.671866	0.999975	0.999815
185257	19184	protease (prosome, macropain) 26S subunit, ATPase 5	Psmc5		1.05119	1.14977	1.77427	1.94303	1.86123	1.63116	1.60909		0.999997	0.999987	-10.9792	0.999104	-4.11774	0.998629	0.999938
184000	67089	proteasome (prosome, macropain) 26S subunit, ATPase, 6	Psmc6		1.16435	1.32003	1.89364	2.15771	1.5897	1.87125	2.04214		1	0.999466	-1.54401	0.999998	0.839052	1	0.999999
180347	70247	proteasome (prosome, macropain) 26S subunit, non-ATPase, 1	Psmd1		1.04125	1.34224	1.74007	2.0747	1.63021	1.56986	1.66635		1	0.999996	-4.33138	0.999979	0.989074	0.999998	1
176243	69077	proteasome (prosome, macropain) 26S subunit, non-ATPase, 11	Psmd11		1.08115	1.54594	1.88211	1.89459	1.56811	1.70565	1.51822		1	0.99999	-1.37422	1	0.999981	0.999959	1
182698	66997	proteasome (prosome, macropain) 26S subunit, non-ATPase, 12	Psmd12		1.14388	1.34911	1.69632	2.01012	1.61878	1.70461	1.66111		1	0.999999	-0.464797	1	0.996556	1	1
180588	23997	proteasome (prosome, macropain) 26S subunit, non-ATPase, 13	Psmd13		1.04951	1.14548	1.46692	1.34635	1.4247	1.83436	1.90575		0.700169	0.903686	-4.62649	0.999808	-2.14456	0.999931	0.948978
185085	59029	proteasome (prosome, macropain) 26S subunit, non-ATPase, 14	Psmd14		1.21499	1.41963	1.99371	2.49023	1.44582	1.70228	1.66645		1	0.997644	0.180644	0.999996	0.995285	0.999991	1
176037	21762	proteasome (prosome, macropain) 26S subunit, non-ATPase, 2	Psmd2		1.03383	1.4219	1.82231	1.79184	1.64008	1.69264	1.64245		0.999996	0.999919	-2.79544	0.999972	0.991698	0.999923	0.999998
150986	19185	proteasome (prosome, macropain) 26S subunit, non-ATPase, 4	Psmd4		0.992178	1.43355	1.72368	1.90531	1.66114	1.78757	1.81392		0.999999	0.999887	-4.55454	0.99999	0.988136	0.999994	0.999967
163326	66998	proteasome (prosome, macropain) 26S subunit, non-ATPase, 5	Psmd5		1.0776	1.25611	1.87836	2.05648	1.59153	1.50887	1.57881		1	0.999969	-0.678025	0.999778	0.912661	0.999958	1
155001	66413	proteasome (prosome, macropain) 26S subunit, non-ATPase, 6	Psmd6		1.09958	1.22742	1.61946	1.9067	1.53317	1.51515	1.48627		1	0.999999	-0.242934	0.999998	0.962585	0.999995	1
185909	17463	proteasome (prosome, macropain) 26S subunit, non-ATPase, 7	Psmd7		1.11521	1.33194	1.73563	1.56534	1.44892	1.59352	1.59679		0.999439	0.991077	-8.30333	0.999709	0.857014	0.99973	0.999988
175437	103554	proteasome (prosome, macropain) activator subunit 4	Psme4		1.02998	1.24182	1.39093	1.54394	1.39307	1.65496	1.58561		0.999739	0.991445	-2.82401	0.999978	0.768161	0.999899	0.991014
163639	19205	polypyrimidine tract binding protein 1	Ptbp1		1.11918	1.46609	2.51875	1.59714	1.07515	1.19009	1.04912		1	0.0468035	0.733616	0.982736	1	-0.618802	1
148480	19215	prostaglandin D2 synthase (brain)	Ptgds		2.08235	5.6169	13.2567	8.72511	3.46883	4.28874	1.68982		1	1	0.99942	1	1	0.962545	1
164198	56351	prostaglandin E synthase 3 (cytosolic)	Ptges3		0.978915	1.03016	1.5412	1.65732	1.5833	1.3376	1.35914		1	0.999999	-1.35743	0.998236	-1.256	0.999103	0.999997
174042	70757	protein tyrosine phosphatase-like (proline instead of catalytic arginine), member b	Ptplb		1.15948	1.57902	2.03341	2.06022	1.42002	1.09033	1.02173		1	0.999998	0.898112	0.143164	1	-1.63505	1
166649	19271	protein tyrosine phosphatase, receptor type, J	Ptprj		0.955055	0.832115	0.729027	0.8487	0.715255	0.576077	0.61872		0.615012	0.997337	-1.12094	0.999999	0.754051	0.999987	0.994888
161555	19280	protein tyrosine phosphatase, receptor type, S	Ptprs		0.979929	0.922285	0.708209	0.54277	0.634272	0.741418	0.65421		1	0.999998	-1.66154	0.998433	-0.447404	0.999994	0.99978
156581	75029	purine-rich element binding protein G	Purg		1.0072	0.666791	0.845407	0.658845	0.8296	0.735741	0.801834		0.999993	0.899475	-1.75954	0.999018	0.999988	0.969175	0.817581
160650	56361	pseudouridine synthase 1	Pus1		1.11578	1.39835	1.94543	2.09884	1.58125	1.36757	1.23217		1	1	0.850534	1	1	0.999675	1
179475	433813	pseudouridylate synthase-like 1	Pusl1		1.02099	1.00633	1.35383	1.49911	1.72391	1.7723	1.38816		0.999994	1	-2.85224	1	-3.02994	0.999746	0.999188
169699	52118	poliovirus receptor	Pvr		1.00245	0.971789	2.07723	1.69514	1.6339	1.46752	1.58587		0.999978	0.999924	-1.8427	0.997522	-1.71358	0.999795	1
156244	60507	queuine tRNA-ribosyltransferase 1	Qtrt1		1.10287	1.38691	1.58773	1.53449	1.0933	1.26604	1.10564		1	0.544608	0.679522	0.999895	1	0.71175	1
155262	67844	RAB32, member RAS oncogene family	Rab32		1.37723	1.33867	1.54338	1.63442	1.05163	0.958265	0.801223		1	-1.74967	0.999555	-1.97381	0.998412	0.970583	0.999998
154735	19341	RAB4A, member RAS oncogene family	Rab4a		1.19423	1.0446	1.55555	2.18947	2.17758	1.75817	1.76929		1	1	0.128494	0.99995	-2.32287	0.999959	0.998112
156271	19352	RAB geranylgeranyl transferase, b subunit	Rabggtb		1.02764	1.23102	1.42058	1.36878	0.875711	1.26444	1.51383		0.99965	0.595057	-1.54812	0.988589	0.966947	0.999997	0.999939
148037	19361	RAD51 homolog (S. cerevisiae)	Rad51		0.613461	1.04475	0.831451	0.574771	0.720328	0.918673	0.835205		0.999913	0.88234	0.999321	-5.61298	-7.63247	-0.937665	-1.63664
154111	19363	RAD51-like 1 (S. cerevisiae)	Rad51l1		0.940228	0.792026	0.214601	0.344686	0.587314	0.614766	0.647063		1	0.989919	-2.31549	0.976235	-0.0198989	0.941057	1
173601	66679	RAE1 RNA export 1 homolog (S. pombe)	Rae1		1.10788	1.29277	1.58229	1.51947	1.31431	1.37407	1.25702		1	0.999989	0.708757	0.999999	0.999965	0.999774	1
153442	19368	retinoic acid early transcript 1, alpha	Raet1a		0.812741	0.564479	0.847793	0.412472	0.342725	0.30351	0.203838		0.999999	1	-0.0701351	1	0.998583	1	-0.659308
175438	19384	RAN, member RAS oncogene family	Ran		1.05352	1.32596	1.77099	1.97416	1.62254	1.76172	1.39575		1	1	-2.04217	1	0.996482	0.999623	1
154895	56508	Rap guanine nucleotide exchange factor (GEF) 4	Rapgef4		1.17136	1.82049	1.59381	1.74673	1.62112	2.14201	1.89489		0.999876	0.998968	-0.271408	1	0.999963	0.999989	0.998348
150724	218772	retinoic acid receptor, beta	Rarb		1.01285	1.23938	2.62025	1.57403	1.49261	1.42469	1.10514		1	1	-4.23159	1	0.999985	0.840769	1
160644	109222	retinoic acid receptor responder (tazarotene induced) 1	Rarres1		0.872222	1.45234	1.5377	1.3881	1.87987	2.43188	2.38983		0.690189	0.997831	-0.862657	0.999988	0.830617	0.999983	0.927092
155275	68939	RAS-like, family 11, member B	Rasl11b		1.76903	1.25086	1.21647	1.80223	1.11572	1.2793	0.926421		0.99999	-0.974575	0.999982	0.802537	0.681436	-1.6932	0.451709
164014	19428	RAS-like, family 2, locus 9	Rasl2-9		1.0525	1.31021	1.73587	2.01798	1.64558	1.68667	1.46198		1	1	-0.788785	1	0.998631	0.999993	1
155607	225182	retinoblastoma binding protein 8	Rbbp8		1.23891	2.23672	2.95083	3.10095	1.85893	1.98938	1.53262		1	0.999703	0.0874377	0.999944	0.999997	0.975695	1
185709	67920	RNA binding motif protein 13	Rbm13		1.17153	1.61744	1.76486	1.35657	1.5272	1.44673	1.25215		0.995882	0.999985	-0.433073	0.999797	0.999999	0.869788	1
153714	19652	RNA binding motif protein 3	Rbm3		1.23575	0.709633	0.897692	1.53523	1.69472	1.95312	2.421		0.955684	0.99364	-0.132234	0.999708	0.805814	0.999998	-1.66556
172181	19683	retinol dehydrogenase 16	Rdh16		0.853995	0.971161	0.708344	0.517999	0.458485	0.462188	0.375929		0.997464	0.999739	-0.764269	0.999696	-1.79687	0.999995	0.679774
149490	103142	retinol dehydrogenase 9	Rdh9		1.12616	0.735494	0.671014	0.450256	0.480778	0.444566	0.489069		0.999952	0.999796	-2.94125	0.999964	0.389534	0.999704	0.847921
162203	66599	RAD52 motif 1	Rdm1		0.97598	0.960251	0.7674	0.576564	0.632995	0.506483	0.489587		0.989852	0.952092	-1.43988	0.999067	-1.387	0.999516	0.396079
170425	19697	v-rel reticuloendotheliosis viral oncogene homolog A (avian)	Rela		1.24844	2.06089	2.15803	1.57217	1.12636	1.07939	1.0925		1	0.99973	1	0.96295	1	0.989802	1
146446	104444	REX2, RNA exonuclease 2 homolog (S. cerevisiae)	Rexo2		0.97234	1.26965	1.80881	2.08093	1.8367	1.97144	1.7831		0.999999	0.999939	-31.6966	0.999994	-1.30634	0.999843	0.999901
172857	50780	regulator of G-protein signaling 3	Rgs3		1.43665	1.04576	1.58479	1.55203	2.35686	2.07341	1.62032		0.998691	1	0.988629	1	-1.582	0.999634	0.998436
185596	215160	rhomboid domain containing 2	Rhbdd2		1.31677	1.1021	1.01185	1.91717	2.04175	2.03993	1.71912		0.998156	0.999573	-1.76577	0.999564	-14.9254	0.978931	-19.624
161185	217344	rhomboid 5 homolog 2 (Drosophila)	Rhbdf2		1.37191	1.64285	1.68982	1.20489	0.891033	1.06116	1.04202		0.950578	0.461358	0.999866	-0.774434	1	-1.23511	1
160600	58176	Rhesus blood group-associated B glycoprotein	Rhbg		1.08296	1.37278	0.988248	0.745339	0.598766	0.488567	0.425467		0.539241	0.981968	-1.41774	0.999616	0.650549	0.999978	-1.76585
156622	19744	RAS-homolog enriched in brain	Rheb		1.19199	1.15031	1.75053	1.69442	1.31406	1.4486	1.41631		1	0.999999	0.998346	1	0.981732	1	1
147360	52428	rhophilin, Rho GTPase binding protein 2	Rhpn2		1.12672	1.43136	3.48945	1.74852	0.993896	1.24299	1.55482		1	-8.47812	-1.09326	0.909053	0.9998	0.999996	1
153373	67045	RIO kinase 2 (yeast)	Riok2		1.13654	1.70414	2.20127	1.72308	1.94868	1.82754	1.76953		0.999976	1	-0.506585	0.999997	0.999966	0.99999	1
152467	19769	Ras-like without CAAX 1	Rit1		1.04122	1.54202	2.47257	2.22755	1.36626	1.81301	2.18992		1	0.962106	-2.33499	0.999993	0.99882	1	1
172886	58809	ribonuclease, RNase A family 4	Rnase4		1.14383	0.732507	0.363378	0.29334	0.275127	0.319053	0.49825		1	1	-0.675324	1	0.806955	0.999947	1
146191	223881	Rho family GTPase 1	Rnd1		0.881676	0.717328	0.594516	0.492499	0.241985	0.525156	0.477278		0.999836	1	-19.1353	0.999141	-0.138709	0.999928	0.981008
154021	29864	ring finger protein 11	Rnf11		1.08081	1.17823	1.65245	1.91997	1.73118	1.4376	1.18438		1	1	0.069313	1	0.984664	0.988712	1
153941	70294	ring finger protein 126	Rnf126		1.33177	2.03188	3.00969	2.32372	1.55014	1.57892	1.27165		1	0.999946	0.985297	0.999974	1	0.935184	1
153027	108089	ring finger protein 144	Rnf144		1.4404	3.41302	2.09984	1.11104	0.600691	0.852646	0.573214		-1.267	0.998795	0.909	-0.252349	1	0.999871	0.999999
168629	67702	ring finger protein 149	Rnf149		1.06439	1.34556	1.68626	1.54168	1.19185	1.33654	1.56899		0.999973	0.769994	-0.801059	0.993398	0.994804	0.999987	0.999999
176953	320311	ring finger protein 152	Rnf152		0.959506	0.849984	0.69341	0.482849	0.609123	0.55349	0.73812		1	0.999706	-2.72091	0.999985	-0.140468	0.933945	0.986982
154223	66825	ring finger protein 186	Rnf186		0.437171	0.617406	0.736341	0.652569	0.720205	0.365511	0.66437		0.94751	0.829416	0.999998	1	0.991911	0.962322	0.75209
157345	207742	ring finger protein 43	Rnf43		0.84921	0.453145	0.415003	0.639559	0.76802	0.616086	0.789127		0.99888	0.872257	0.194126	0.999627	1	0.775381	1
161532	67897	RNA (guanine-7-) methyltransferase	Rnmt		1.06895	1.81765	2.26144	1.52837	1.18759	1.36026	1.4663		0.999977	0.760682	-0.882142	0.997438	1	0.999873	1
148151	252967	ropporin 1-like	Ropn1l		1.12028	0.927534	0.92013	0.711356	0.738781	0.477355	0.496286		0.86606	0.694893	-4.65346	0.999997	-6.56085	0.999992	-6.18284
158866	27041	Ras-GTPase-activating protein SH3-domain binding protein	RP23-336J1.4		1.05278	1.42462	2.00572	1.54653	1.29786	0.997983	0.887888		0.999933	0.968206	-1.28589	-1.77343	0.998605	-0.00630318	1
168488	66480	ribosomal protein L15	Rpl15		1.07219	1.02766	1.15399	1.37881	1.38186	1.50748	1.35338		0.999978	0.999981	-0.194878	1	-1.20615	0.999939	0.8646
165813	227522	ribonuclease P/MRP 38 subunit (human)	Rpp38		1.2912	1.77785	1.92901	1.73739	1.95009	1.39882	1.24238		0.999998	1	0.948906	0.995409	0.999999	0.859839	1
173600	20116	ribosomal protein S8	Rps8		1.1371	1.0898	1.03111	1.39166	1.30078	1.53656	1.33704		0.999987	0.999459	0.741323	1	0.0618656	0.999877	-1.46197
182880	59014	RRS1 ribosome biogenesis regulator homolog (S. cerevisiae)	Rrs1		1.23379	1.50401	1.60543	1.30375	1.75068	1.55833	1.43209		0.891021	0.999997	0.48652	0.99977	0.999146	0.99504	0.999925
175985	66409	ribosomal L1 domain containing 1	Rsl1d1		1.31143	1.41623	1.52436	1.45974	1.08616	1.18322	1.36663		1	0.106513	0.999981	0.985599	1	0.999999	1
176543	68585	reticulon 4	Rtn4		1.0921	1.04396	0.810997	0.562342	0.627368	0.707581	0.718471		1	0.999993	-1.09769	0.999025	-2.45441	0.998225	0.873377
188492	237847	reticulon 4 receptor-like 1	Rtn4rl1		1.04952	0.757899	0.452763	0.638506	0.54917	0.603168	0.754041		0.997459	0.999993	-174.251	0.999723	-3.02699	-2.50258	1
168781	235636	receptor transporter protein 3	Rtp3		1.07666	0.977056	0.546401	0.584538	0.797915	0.481143	0.464112		0.999931	0.750572	-0.907987	1	-1.40753	1	0.999991
155754	67775	receptor transporter protein 4	Rtp4		1.02618	1.08969	0.882997	0.560935	0.436759	0.522563	0.38849		0.999942	1	-2.52775	0.999993	-1.63373	1	-0.860501
172343	97761	RUN and TBC1 domain containing 1	Rutbc1		1.01249	1.01792	0.648912	0.606378	0.619226	0.570933	0.627017		1	1	-1.79053	1	-1.73595	1	0.999999
169946	52850	RUN and TBC1 domain containing 2	Rutbc2		1.19634	0.862694	0.67852	0.69292	1.3808	0.476428	0.467681		0.649786	0.710247	-0.261647	0.999858	-1.16518	0.999904	0.886672
163796	56505	RuvB-like protein 1	Ruvbl1		1.1168	1.11701	1.74957	1.76392	1.48912	1.26839	1.14924		1	1	0.93847	0.999996	0.939159	0.990672	1
157607	20194	S100 calcium binding protein A10 (calpactin)	S100a10		1.03561	1.68142	2.0024	2.3758	2.16111	1.92012	1.40716		0.999993	0.999946	-1.69358	0.999318	0.99025	0.801331	0.999719
161426	57230	SAP30 binding protein	Sap30bp		1.07558	1.38609	1.55679	1.71281	1.30191	1.3544	1.45349		1	0.999882	-0.0514352	0.999989	0.999997	1	1
153601	66397	SAR1 gene homolog B (S. cerevisiae)	Sar1b		1.14846	1.16944	1.44836	1.927	1.62638	1.7754	1.31403		1	1	0.865853	1	0.941584	0.999911	1
163846	66711	Shwachman-Bodian-Diamond syndrome homolog (human)	Sbds		1.06322	1.14901	1.31795	1.19011	1.02043	1.32853	1.52174		0.99713	-1.21728	0.064767	0.999999	0.974037	1	0.999998
151066	66234	sterol-C4-methyl oxidase-like	Sc4mol		0.821269	0.520824	0.319998	0.234962	0.968433	0.333224	0.765469		0.999998	-4.51457	-2.7471	0.99967	0.896188	-1.69782	0.999814
185881	235293	sterol-C5-desaturase (fungal ERG3, delta-5-desaturase) homolog (S. cerevisae)	Sc5d		0.815531	0.428035	0.533265	0.416627	0.875029	0.285857	0.271857		0.999949	-12.6672	-6.95797	1	0.999908	1	0.990255
154483	20324	serum deprivation response	Sdpr		1.16554	0.684985	0.757212	1.14789	1.71181	1.2473	1.14351		0.286996	1	0.503637	0.929567	0.999818	0.22316	0.990387
185658	70061	orphan short chain dehydrogenase/reductase	Sdro		1.03353	1.53739	1.07763	0.806603	0.619872	0.776158	0.618121		0.230824	0.999939	-18.036	0.757032	0.999592	0.999945	-12.495
153119	231691	serine dehydratase	Sds		1.99218	1.93708	1.80467	0.97535	1.06581	1.41241	1.08408		-2.57631	-2.28079	0.999698	0.778355	0.999445	-2.08557	0.997512
155862	110379	SEC13 homolog (S. cerevisiae)	Sec13		1.02119	1.07366	1.45405	1.49406	1.55939	1.51332	1.362		1	1	-2.2647	1	-0.0995421	0.999999	1
184870	77371	SEC24 related gene family, member A (S. cerevisiae)	Sec24a		1.06397	1.04089	1.65425	1.55819	1.43463	1.54423	1.34561		1	1	-5.04081	1	-8.65638	0.99998	1
147680	69608	SEC24 related gene family, member D (S. cerevisiae)	Sec24d		1.26007	1.05983	1.97119	2.10923	1.52628	1.54018	1.02492		1	0.999876	0.835524	0.999914	-6.17999	-8.04559	1
161061	75420	SECIS binding protein 2	Secisbp2		1.162	1.39605	1.78826	1.87624	1.22484	1.22026	1.0916		1	0.94673	0.7108	0.939231	0.999749	-0.247693	1
179854	66870	Serpine1 mRNA binding protein 1	Serbp1		1.05055	1.08176	1.56052	1.54026	1.61463	1.43961	1.50034		0.999995	0.999999	-3.71565	0.999886	-2.16934	0.999983	0.999997
158192	20723	serine (or cysteine) peptidase inhibitor, clade B, member 9	Serpinb9		0.839486	1.85186	2.31202	1.61623	1.02369	0.967559	1.60674		0.999411	-1.71991	0.11754	-1.67423	0.999698	0.999302	1
156820	224440	SET domain containing 4	Setd4		1.16251	1.48514	1.30854	1.87804	1.77753	1.95936	1.34313		0.999862	0.999466	-0.3554	0.999952	0.968985	0.798341	0.693063
162191	20384	splicing factor, arginine/serine-rich 5 (SRp40, HRS)	Sfrs5		1.33924	1.84957	1.43548	1.55728	0.907118	1.14276	1.30419		0.999999	0.10397	0.99886	0.615712	1	0.996435	0.999951
185005	225027	splicing factor, arginine/serine-rich 7	Sfrs7		1.14156	1.24649	1.50917	1.48896	1.62803	1.53467	1.43642		0.999926	0.999999	-1.35034	0.999982	0.853983	0.99962	0.99996
162719	71774	shroom family member 1	Shroom1		1.52708	1.19391	1.5332	1.497	1.43134	1.27395	0.978668		0.999919	0.999525	0.999964	0.96811	0.785957	-1.37693	0.999969
149766	20439	seven in absentia 2	Siah2		0.584659	0.484308	0.735683	0.704631	0.775726	0.761868	0.758183		0.999747	0.984182	1	0.992418	1	0.993802	0.998285
162273	217692	signal-induced proliferation-associated 1 like 1	Sipa1l1		1.26857	2.07366	2.8723	1.4698	0.959245	1.05894	0.782536		1	-0.810064	0.999381	-0.376148	1	0.999594	1
166382	20481	Sloan-Kettering viral oncogene homolog	Ski		0.958667	0.694675	0.649272	0.836689	0.889141	0.652142	0.552287		0.900487	0.424937	-1.03431	0.999998	0.999957	1	0.999998
153201	20498	solute carrier family 12, member 4	Slc12a4		1.28633	1.39893	2.2421	2.37533	2.31861	2.14817	1.70098		0.999999	0.999999	0.456486	0.999992	0.860974	0.997676	0.999997
165007	216867	solute carrier family 16 (monocarboxylic acid transporters), member 11	Slc16a11		0.892107	1.01952	0.886913	0.495608	0.594153	0.47129	0.512422		0.999435	0.983867	-0.880464	0.999791	-1.45071	0.998921	-0.827813
151719	240638	solute carrier family 16 (monocarboxylic acid transporters), member 12	Slc16a12		1.05108	0.989102	1.31549	1.65289	1.76046	1.84001	1.65872		0.999999	1	-3.47026	1	-4.51407	0.999999	0.983207
158109	20502	solute carrier family 16 (monocarboxylic acid transporters), member 2	Slc16a2		0.975411	0.941625	0.760575	0.475644	0.557839	0.610757	0.47578		0.999988	0.999411	-1.72183	0.995264	-1.48252	0.999988	0.687888
160694	105355	solute carrier family 17 (sodium phosphate), member 3	Slc17a3		1.00725	0.738023	0.614807	0.743814	0.82517	0.797733	0.580721		0.980863	0.707085	-1.76495	0.868251	0.984868	0.999996	0.999968
165586	20509	solute carrier family 19 (sodium/hydrogen exchanger), member 1	Slc19a1		1.1133	0.841637	0.937924	2.01304	1.48136	2.43837	1.98065		0.999999	0.994642	-0.457866	1	0.349063	0.999999	-1.04353
156982	116914	solute carrier family 19 (thiamine transporter), member 2	Slc19a2		0.987176	0.602188	0.595577	0.681507	0.544542	0.710092	0.813809		0.999936	1	-1.73051	0.999627	1	0.931077	1
173228	55963	solute carrier family 1 (glutamate/neutral amino acid transporter), member 4	Slc1a4		0.837937	0.533002	0.498067	0.39554	0.5269	0.547409	0.510713		1	0.999992	0.230177	0.999974	0.999938	0.999997	0.999998
163221	20514	solute carrier family 1 (neutral amino acid transporter), member 5	Slc1a5		1.28691	1.40621	2.25087	2.94248	1.42561	1.07917	1.15077		1	0.998107	0.952192	-0.666586	0.996991	0.33126	1
161018	20515	solute carrier family 20, member 1	Slc20a1		1.24706	1.32778	1.93724	1.65662	2.51323	1.48822	1.81704		0.997714	1	0.419713	0.974475	0.77655	0.999762	0.999953
160345	108114	solute carrier family 22 (organic anion transporter), member 7	Slc22a7		0.745987	1.29343	0.941492	0.377266	0.71266	0.471869	0.465724		0.999996	0.68984	0.473336	0.999668	0.238386	0.999743	-1.57856
169040	20522	solute carrier family 23 (nucleobase transporters), member 1	Slc23a1		1.06062	0.860089	1.026	1.25824	1.57033	1.59086	1.51274		0.988496	1	-0.656585	1	0.794621	0.999998	-1.28789
165712	170756	solute carrier family 24 (sodium/potassium/calcium exchanger), member 6	Slc24a6		1.17522	1.24594	1.20182	1.23984	0.839528	2.13563	2.32852		0.673814	0.367634	0.230766	1	0.701508	1	0.44878
162049	78830	solute carrier family 25 (mitochondrial carrier, Aralar), member 12	Slc25a12		1.20903	0.932478	1.19929	1.59897	1.29315	1.09905	1.20947		1	0.99901	0.975954	0.291443	-0.234291	0.976327	0.965927
173923	246696	solute carrier family 25, member 28	Slc25a28		1.0326	0.968698	1.52492	1.4435	1.28545	1.23856	1.62782		0.999874	0.985908	-1.57625	0.947143	-1.58064	0.999999	0.999989
173280	214663	solute carrier family 25 (mitochondrial carrier, palmitoylcarnitine transporter), member 29	Slc25a29		2.06735	2.10609	1.82058	1.52525	1.2239	1.38166	1.35611		0.999322	0.695865	1	0.98574	1	0.975787	0.999998
182277	69906	solute carrier family 25, member 32	Slc25a32		1.07481	1.39124	1.70148	1.60353	1.16898	1.62056	1.71676		0.999995	0.259778	-2.83023	0.999997	0.998153	1	1
148440	70556	solute carrier family 25, member 33	Slc25a33		2.0827	4.16491	3.89454	2.06353	0.943861	2.57635	2.46744		0.999941	-7.58038	0.999953	1	1	0.999999	1
157634	67712	solute carrier family 25, member 37	Slc25a37		1.18772	1.02564	1.20786	1.51273	2.01557	2.01116	1.28704		0.999968	1	0.767169	1	-1.62061	0.981314	0.854875
164964	229517	solute carrier family 25, member 44	Slc25a44		1.0724	0.823969	0.998729	0.94357	0.910392	0.658751	0.698433		-0.577508	0.218756	-0.294384	1	0.972564	0.999991	-1.46953
146512	26457	solute carrier family 27 (fatty acid transporter), member 1	Slc27a1		1.44259	1.47295	1.86979	2.01908	1.88423	1.67838	1.24159		1	1	0.998465	0.999997	0.999348	0.593823	1
163743	20525	solute carrier family 2 (facilitated glucose transporter), member 1	Slc2a1		1.12924	1.08255	1.04337	1.71432	1.07227	1.45544	1.2738		0.999734	-1.03766	-0.385333	0.982333	-0.926922	0.726813	-1.29977
166183	56485	solute carrier family 2 (facilitated glucose transporter), member 5	Slc2a5		0.616209	0.636036	1.14931	2.04975	1.11002	1.10034	2.06277		0.999799	-0.920014	0.980287	-0.99899	0.965783	0.999824	-0.581841
187948	226781	solute carrier family 30, member 10	Slc30a10		0.868694	0.909962	0.517059	0.560205	0.605023	0.569367	0.340699		0.995544	0.9663	-37.2435	0.993128	-55.9467	1	0.999494
172618	20531	solute carrier family 34 (sodium phosphate), member 2	Slc34a2		3.50431	11.9463	10.2704	3.50885	1.38341	0.989601	0.902703		1	0.975946	1	-1.83305	1	-0.503561	1
153949	242585	solute carrier family 35 (UDP-glucuronic acid/UDP-N-acetylgalactosamine dual transporter), member D1	Slc35d1		0.937266	0.968307	1.12164	1.45006	1.75268	1.72797	1.86679		0.999974	1	-1.24254	1	-2.22109	1	0.170823
170662	70484	solute carrier family 35, member D2	Slc35d2		1.48602	3.00255	3.76487	3.15479	1.72877	1.31612	1.54017		1	1	0.999886	0.988331	1	0.999973	1
163487	215436	solute carrier family 35, member E3	Slc35e3		1.1637	1.09089	1.36199	1.80968	1.66125	1.42654	1.28352		1	0.999999	0.619228	0.999559	-0.30906	0.977902	0.997357
157413	215335	solute carrier family 36 (proton/amino acid symporter), member 1	Slc36a1		0.870519	0.700314	0.52461	0.778897	1.01296	0.717971	0.644722		0.998784	-1.70582	0.815267	0.999985	0.999996	1	1
159756	14385	solute carrier family 37 (glycerol-6-phosphate transporter), member 4	Slc37a4		1.13471	0.657355	0.742923	1.25805	1.76553	1.57538	1.75465		0.903589	0.999999	0.0560156	0.999945	0.999803	0.999999	0.986835
149302	14977	solute carrier family 39 (zinc transporter), member 7	Slc39a7		1.03299	1.05764	1.5576	1.52131	1.58324	1.34205	1.05613		0.999998	1	-3.88968	0.999028	-2.78169	-2.85563	0.999999
157193	67547	solute carrier family 39 (metal ion transporter), member 8	Slc39a8		1.09427	0.985048	0.895493	0.612355	0.768018	0.750975	0.859807		1	0.985502	-0.321179	0.99941	-1.65124	0.673967	0.381848
158083	14664	solute carrier family 6 (neurotransmitter transporter, glycine), member 9	Slc6a9		0.958479	1.17821	1.83151	1.71879	2.33395	3.38521	2.6238		0.93835	0.99931	-1.704	0.999999	-0.896671	0.999899	0.973494
164099	20540	solute carrier family 7 (cationic amino acid transporter, y+ system), member 7	Slc7a7		0.9999	1.09371	1.86497	2.04866	1.73241	1.34864	1.56712		0.999998	0.999758	-1.47007	0.898915	-0.815054	0.996663	0.999968
178172	77031	solute carrier family 9 (sodium/hydrogen exchanger), member 8	Slc9a8		0.964942	1.05059	1.50947	1.5987	1.84384	1.34043	1.4157		1	1	-1.62609	1	-0.783297	1	1
157265	28250	solute carrier organic anion transporter family, member 1a4	Slco1a4		1.07396	0.893802	0.950634	1.70358	1.81279	1.87289	1.55971		0.999993	0.999999	-1.01431	1	-0.2673	0.999839	-1.35986
175105	24059	solute carrier organic anion transporter family, member 2a1	Slco2a1		1.27659	2.16127	3.93702	4.08841	2.41524	2.77477	2.18282		1	0.999996	0.306583	1	0.999951	0.999961	1
164460	20586	SWI/SNF related, matrix associated, actin dependent regulator of chromatin, subfamily a, member 4	Smarca4		1.07027	1.2838	1.77852	1.525	1.30554	1.01196	0.921397		1	0.99999	0.16573	-1.38717	0.999969	0.480343	1
158772	229512	Smg-5 homolog, nonsense mediated mRNA decay factor (C. elegans)	Smg5		1.15041	1.15059	1.60495	1.67301	1.66666	1.45424	1.21547		1	1	0.732792	0.999992	0.734081	0.962994	1
181558	58994	sphingomyelin phosphodiesterase 3, neutral	Smpd3		0.975937	0.546643	1.56405	4.66653	5.42507	4.07079	3.04144		1	1	-5.06827	1	0.973158	0.999997	0.73901
148833	68981	small nuclear ribonucleoprotein polypeptide A'	Snrpa1		1.06752	1.05053	1.46332	1.65134	1.71427	1.61872	1.69546		1	1	-2.53289	1	-4.38174	1	1
146641	71982	sorting nexin 10	Snx10		0.982252	1.34755	1.60234	2.06925	1.26969	1.52664	1.72512		1	0.0134928	-16.2449	0.993717	0.768907	0.999877	0.998639
160772	64406	trans-acting transcription factor 5	Sp5		0.648109	0.471807	0.492167	0.48536	0.445919	0.62358	0.732284		0.999719	0.999952	0.938455	0.967394	0.999843	0.644511	0.999627
153181	78779	spermatogenesis associated 2-like	Spata2L		4.16005	5.03116	3.63507	2.69652	1.45556	1.62681	1.46697		1	0.99998	1	1	1	0.999986	1
160177	226144	SPFH domain family, member 1	Spfh1		0.833538	0.683262	1.13264	1.3169	1.65701	1.09098	1.15471		0.999587	1	0.96349	0.0531131	0.999999	0.832865	0.674191
163023	20775	squalene epoxidase	Sqle		1.07002	0.529856	0.428391	0.306319	1.13804	0.33721	0.480078		0.999998	-0.931605	-1.30849	0.999992	0.986811	0.997023	0.999522
146600	18412	sequestosome 1	Sqstm1		1.08066	1.45409	2.01827	1.7052	1.35811	1.68612	1.51841		0.999637	0.740291	-12.0184	0.999483	0.957252	0.987572	0.999998
160680	20787	sterol regulatory element binding factor 1	Srebf1		0.938772	0.505516	0.309918	0.21282	0.702191	0.468622	0.31449		0.999999	0.143028	-1.66925	0.979608	0.952462	0.999876	0.999898
179544	20788	sterol regulatory element binding factor 2	Srebf2		1.05786	1.09057	0.769503	0.559753	0.964007	0.590108	0.575578		0.999986	-2.77687	-2.43904	0.999924	-1.75358	0.999966	0.846912
155588	20810	spermidine synthase	Srm		1.24138	0.926378	2.0491	2.15585	2.5502	1.91702	1.32912		1	1	0.900603	1	-1.23304	0.989827	1
161603	24067	signal recognition particle 54	Srp54		1.06002	0.8859	1.66544	1.46361	1.78771	1.24222	1.57817		0.999299	1	-1.18642	0.871465	-0.0112199	0.999956	0.999994
183274	76650	sulfiredoxin 1 homolog (S. cerevisiae)	Srxn1		1.07966	2.29096	4.97579	5.31865	3.12016	2.29716	3.16621		1	0.999982	-7.67806	0.996982	0.996849	0.999986	1
173669	56390	Sjogren's syndrome/scleroderma autoantigen 1 homolog (human)	Sssca1		1.08471	1.25429	1.32052	1.67966	1.61483	1.24855	1.04939		1	1	0.253463	0.999316	0.999485	-0.759021	0.99998
155646	20442	ST3 beta-galactoside alpha-2,3-sialyltransferase 1	St3gal1		1.34139	1.51837	1.66921	1.7851	1.71109	1.55846	0.830853		1	1	0.99753	0.999997	0.999989	0.855317	1
164660	20454	ST3 beta-galactoside alpha-2,3-sialyltransferase 5	St3gal5		1.09022	1.62817	1.27442	1.26131	2.53533	2.34061	1.64347		0.518854	1	-0.953787	0.999999	0.995857	0.996646	0.582829
169664	20440	beta galactoside alpha 2,6 sialyltransferase 1	St6gal1		0.811963	0.75465	0.310882	0.316892	0.619295	0.686853	0.639617		1	0.999802	0.681288	0.995245	0.938538	0.999451	1
176727	170459	StAR-related lipid transfer (START) domain containing 4	Stard4		0.923336	0.428838	0.466067	0.59627	1.08224	0.584475	0.642634		0.968372	-2.56326	-2.55493	0.977424	0.999936	0.895626	0.999664
186337	20846	signal transducer and activator of transcription 1	Stat1		0.975157	1.14458	0.827514	0.567861	0.531154	0.543266	0.510532		0.999786	0.999975	-29.7619	0.999948	-11.8901	0.999993	-4.59621
151958	20847	signal transducer and activator of transcription 2	Stat2		0.840658	0.605644	0.52039	0.563539	0.879611	0.575331	0.649788		1	-0.0809033	0.584012	0.999999	0.999995	0.999919	1
148247	20850	signal transducer and activator of transcription 5A	Stat5a		2.9658	4.99889	7.14475	4.28102	1.44048	1.5338	1.02785		1	0.996926	1	0.999704	1	-8.00116	1
185427	20851	signal transducer and activator of transcription 5B	Stat5b		1.83936	1.75438	1.48462	1.14249	0.570155	0.57828	0.732533		-5.51177	0.99999	0.999998	0.99989	0.99999	0.833105	0.995555
166456	232533	serine/threonine kinase 38 like	Stk38l		0.884941	0.722375	0.901506	0.800053	1.03062	0.573256	0.621606		0.964942	-1.26568	0.374686	1	0.999302	0.999999	0.0893034
170683	72043	sulfatase 2	Sulf2		1.35517	1.91296	2.4697	3.06762	1.68068	1.8011	1.24132		1	0.999994	0.987767	1	1	0.849454	1
158174	69083	sulfotransferase family, cytosolic, 1C, member 2	Sult1c2		1.12831	0.63149	0.740761	1.42717	2.04691	2.88336	2.60699		0.723447	0.999129	-1.09818	0.999999	0.932507	0.999992	0.476425
164541	53315	sulfotransferase family 1D, member 1	Sult1d1		1.7229	0.960949	1.3611	2.75452	1.924	2.78126	1.72887		1	0.999983	0.99967	1	-1.32628	0.999699	0.910011
156594	67902	sulfatase modifying factor 2	Sumf2		1.07142	1.19918	1.48165	1.62881	1.28009	1.36317	1.0954		1	0.991466	-0.656357	0.999427	0.900897	-0.137703	0.999988
176925	20975	synaptojanin 2	Synj2		1.03151	1.67595	1.63959	1.85625	1.57622	1.46483	1.54294		0.999995	0.999091	-2.85751	0.992218	0.999863	0.998277	0.999728
146817	104027	synaptopodin	Synpo		1.66627	3.72507	5.65969	4.31571	1.992	1.22969	1.19769		1	0.999999	0.999605	-0.967057	1	-2.24779	1
159719	171180	synaptotagmin XII	Syt12		0.855783	0.963805	1.37221	1.84562	1.51792	1.42167	1.59047		0.999183	0.957442	-0.676489	0.775147	-1.70793	0.982222	0.773414
153148	211550	Traf2 binding protein	T2bp		0.864364	0.581644	0.649355	0.78387	0.513966	0.710956	0.808249		0.697086	0.999996	-0.439859	0.964168	0.999851	0.47032	0.996568
174165	108143	TAF9 RNA polymerase II, TATA box binding protein (TBP)-associated factor	Taf9		1.20925	1.13404	1.53497	1.68675	1.22063	1.32785	1.57306		1	0.985948	0.97832	0.999808	0.709908	1	1
159356	21353	TRAF family member-associated Nf-kappa B activator	Tank		1.3256	1.2907	1.57305	1.47555	1.20806	1.07898	0.920058		1	0.999902	1	0.642667	1	0.757772	1
186113	330177	TAO kinase 3	Taok3		0.980809	0.624666	1.11611	0.975831	0.694481	1.04153	1.24785		-18.3387	0.999752	-18.8361	-16.1532	0.999998	0.852416	-4.45971
186433	52440	Tax1 (human T-cell leukemia virus type I) binding protein 1	Tax1bp1		1.05771	1.14086	1.52636	1.46502	1.18295	1.26785	1.57729		0.99996	-0.0221721	-20.0095	0.945154	-2.58316	0.999999	0.999995
168403	66687	TBC1 domain family, member 15	Tbc1d15		1.03193	1.4055	1.88608	1.60878	1.10109	1.67174	1.88333		0.999987	-0.260436	-1.29673	0.999997	0.998029	1	1
171461	381605	TBC1 domain family, member 2	Tbc1d2		1.11502	0.672634	0.598679	0.786961	0.895441	0.641452	0.647983		0.801081	-0.568249	-0.647804	0.999018	0.987524	0.998675	0.999879
146429	66411	tubulin folding cofactor B	Tbcb		0.984809	1.01204	1.22527	1.53056	1.47394	1.80173	1.38445		1	1	-31.1977	1	-31.8932	0.999997	0.987848
172328	272589	tubulin folding cofactor E-like	Tbcel		1.22126	1.9072	5.55146	3.0561	1.51489	1.34729	1.17169		1	0.999999	0.967392	0.999598	1	0.846662	1
149905	21376	transforming growth factor beta regulated gene 1	Tbrg1		1.00327	1.30708	2.13156	2.2752	1.58704	1.28102	1.64428		1	1	-4.56501	0.99626	0.998642	1	1
165734	106795	transcription factor 19	Tcf19		0.658171	0.763423	0.545023	0.462035	0.71812	0.94507	0.787973		1	0.952224	0.993734	-1.1768	0.834961	0.709022	0.999959
163509	21412	transcription factor 21	Tcf21		1.75974	1.47593	1.83118	1.65424	1.26892	0.97516	0.925497		1	0.981353	1	-1.32266	0.999962	-0.389076	1
172325	21414	transcription factor 7, T-cell specific	Tcf7		0.90963	0.727547	0.610971	0.610629	0.683253	0.55745	0.841357		1	0.999991	0.0178835	1	0.999811	0.899207	1
170094	81879	transcription factor CP2-like 1	Tcfcp2l1		1.13027	1.03551	1.76949	1.91397	1.60609	1.78729	1.14711		1	0.999842	-0.246726	0.999996	-1.65618	-0.0148229	0.999994
148822	21454	t-complex protein 1	Tcp1		1.04172	1.18215	1.7984	2.0685	1.93728	1.86056	1.6229		1	1	-6.2684	1	0.842922	1	1
165360	216198	t-complex 11 (mouse) like 2	Tcp11l2		1.04159	1.33684	1.24747	0.89392	0.479445	1.5111	1.80019		-0.549966	0.999998	-1.3212	0.990443	0.868942	0.99989	0.572818
163163	56720	tryptophan 2,3-dioxygenase	Tdo2		1.3132	0.765756	0.578431	1.08122	1.00789	1.77955	1.5192		-0.774988	-1.46174	0.938786	0.999994	0.929775	0.999018	0.999985
179941	21685	thyrotroph embryonic factor	Tef		0.847583	0.540685	0.501503	0.942651	1.67037	1.46632	3.3745		-4.63995	0.974631	-2.21855	0.758689	0.996558	1	0.999279
177022	21763	testis expressed gene 2	Tex2		1.16384	1.32579	1.45706	1.56302	1.27715	1.25003	1.05605		1	0.999999	0.996856	0.999992	1	-0.374926	1
165193	21780	transcription factor A, mitochondrial	Tfam		1.3747	2.64561	3.28197	1.70491	1.05701	1.28356	1.17809		1	-0.431944	0.999994	0.99967	1	0.967528	1
171754	22042	transferrin receptor	Tfrc		1.37224	1.06631	1.7371	1.94381	1.87018	1.3806	0.951723		1	1	1	1	0.109448	-0.415659	1
163031	21813	transforming growth factor, beta receptor II	Tgfbr2		1.01448	1.32501	2.46813	2.79924	2.04433	1.96242	2.07948		1	1	-1.4367	1	0.976119	1	1
184339	21816	transglutaminase 1, K polypeptide	Tgm1		0.657583	0.308721	0.347552	0.530999	1.04077	0.495068	0.721713		0.99884	-11.9829	0.869454	0.999784	1	0.278633	1
171535	21817	transglutaminase 2, C polypeptide	Tgm2		1.28721	2.31039	4.85287	4.02802	3.12881	1.75917	1.3935		1	1	0.48182	0.998213	0.999997	0.836615	1
169095	22134	trans-golgi network protein	Tgoln1		1.3327	2.05102	1.67759	1.35622	1.10102	1.30912	1.12577		0.999711	0.0798194	0.99933	0.998444	1	0.47329	1
176424	22135	trans-golgi network protein 2	Tgoln2		1.20513	1.73006	1.51338	1.51624	1.40328	1.51728	1.17278		1	0.99998	0.956201	1	1	0.864684	1
185889	21822	T-cell specific GTPase	Tgtp		1.03046	0.991216	0.775066	0.585049	0.495354	0.422735	0.456872		0.975224	0.999412	-19.1933	0.999986	-19.6594	0.999912	-2.68215
161557	71776	threonine aldolase 1	Tha1		1.09474	1.03591	1.51759	1.93322	2.04925	1.53953	1.22959		1	1	-0.530613	0.999922	-1.53175	0.851138	0.999866
163880	107829	THO complex 5	Thoc5		1.12009	1.07055	1.49517	1.58517	1.4058	1.33232	1.30579		1	0.999973	0.518126	0.999597	-0.347612	0.998924	0.999999
159122	30058	translocase of inner mitochondrial membrane 8 homolog a1 (yeast)	Timm8a1		1.18215	1.04099	1.35581	1.69546	1.69978	1.76948	1.50715		1	1	0.989327	1	-0.925132	1	0.999999
152383	27375	tight junction protein 3	Tjp3		1.16112	0.725937	0.33012	0.642127	0.757783	0.524133	0.38301		0.988352	0.685988	-0.731292	0.999919	0.852425	1	1
149363	21886	transducin-like enhancer of split 2, homolog of Drosophila E(spl)	Tle2		1.166	0.794001	0.294493	0.31189	0.476654	0.558072	0.410797		1	1	-0.295584	0.999998	0.762222	1	1
158927	114606	transducin-like enhancer of split 6, homolog of Drosophila E(spl)	Tle6		0.946698	0.919402	0.53545	0.428117	0.491511	0.680655	0.570404		1	1	-1.1646	0.999817	-0.55442	1	1
163557	53791	toll-like receptor 5	Tlr5		1.065	2.1167	2.78647	2.25746	1.44454	1.4604	1.27211		1	0.997212	-0.95291	0.998025	1	0.898006	1
152566	330401	transmembrane and coiled coil domains 1	Tmcc1		1.27488	1.69623	2.21178	1.51226	1.52083	1.30828	1.09187		0.999995	0.999996	0.98828	0.996065	1	-0.552318	1
155170	103694	transmembrane emp24 protein transport domain containing 4	Tmed4		0.998553	1.00348	1.33928	1.73339	1.63949	1.62097	1.3544		1	1	-2.63173	1	-2.62686	0.999774	0.999602
147209	27279	tumor necrosis factor receptor superfamily, member 12a	Tnfrsf12a		1.09986	1.09298	3.18936	2.49333	2.35082	1.77346	1.71954		0.999038	0.997399	-14.3089	0.792663	-14.5767	0.683659	0.999987
160538	29820	tumor necrosis factor receptor superfamily, member 19	Tnfrsf19		1.21642	1.74627	5.85631	4.29141	1.6733	1.6555	2.21272		1	0.996941	0.112114	0.996114	0.998847	0.999996	1
158746	21961	tensin 1	Tns1		1.54818	2.75644	1.59606	1.07182	1.17062	1.01143	0.994787		-0.816366	0.658857	0.999988	-1.74256	1	-1.76753	0.999997
174405	67952	translocase of outer mitochondrial membrane 20 homolog (yeast)	Tomm20		1.20406	1.10311	1.60772	1.8427	1.50574	1.45134	1.50199		1	0.999948	0.823162	0.999768	-0.25909	0.999943	0.999997
158799	30931	torsin family 1, member A (torsin A)	Tor1a		1.01582	1.25753	2.10848	2.11711	1.99093	1.59243	1.72224		1	1	-1.61859	1	0.999818	1	1
179332	30934	torsin family 1, member B	Tor1b		0.920282	1.13848	2.1141	1.9874	1.79422	1.44798	1.88645		1	1	-1.35898	0.999328	-0.112111	1	1
181386	22003	tropomyosin 1, alpha	Tpm1		1.05717	0.952904	1.63357	1.77415	2.05629	1.6205	1.8265		0.999772	0.999997	-4.41391	0.99728	-4.58231	0.999899	0.997805
151759	108989	translocated promoter region	Tpr		1.00085	0.95563	1.59456	1.39998	0.925301	1.03799	1.56382		0.995128	-2.57762	-4.57325	-4.02745	-3.78477	0.99992	0.999962
151151	103213	Traf3 interacting protein 2	Traf3ip2		1.68614	2.41537	2.21287	2.48871	1.64296	1.42208	1.17349		1	0.992904	0.996108	0.851506	1	-1.49634	0.999995
184745	60409	trafficking protein particle complex 4	Trappc4		1.00092	1.09619	1.60557	1.61021	1.4349	1.2873	1.33249		1	1	-12.6087	0.999999	0.324	1	1
158798	13434	tRNA aspartic acid methyltransferase 1	Trdmt1		1.05218	0.952161	1.52146	1.8576	1.28654	1.18506	1.56998		1	0.996512	-1.01487	0.898407	-1.06101	1	0.999999
157075	228775	tribbles homolog 3 (Drosophila)	Trib3		2.00343	3.29856	3.9555	4.26618	1.23163	4.69811	6.4741		0.999933	-1.08375	0.858661	0.999978	0.998823	0.999999	0.999842
184730	20821	tripartite motif protein 21	Trim21		1.10163	0.936786	0.850857	0.60323	0.722855	0.654616	0.685136		1	0.998951	-3.78334	0.999991	-7.40022	0.999917	0.162379
148514	110253	TRIO and F-actin binding protein	Triobp		1.94922	2.56869	2.49099	1.75669	1.11891	1.23265	1.13466		1	-1.09511	1	0.923551	1	-0.4303	1
176912	56404	thyroid hormone receptor interactor 4	Trip4		1.0587	1.21612	1.38346	1.22692	1.10049	1.50838	1.46295		0.901312	-0.688702	-1.95572	0.999976	0.868203	0.99991	0.999003
181930	68260	tRNA methyltranferase 12 homolog (S. cerevisiae)	Trmt12		1.14093	1.82008	1.39345	1.23006	1.31754	0.946879	0.971236		0.999679	0.999998	0.937438	-1.58599	1	-3.77157	1
145890	227682	TruB pseudouridine (psi) synthase homolog 2 (E. coli)	Trub2		1.08007	1.40045	1.95838	1.74022	1.50432	1.13343	1.09853		1	0.999999	-24.1615	-4.34865	0.999927	-14.6843	1
183521	14605	TSC22 domain family 3	Tsc22d3		1.26154	0.713909	0.278176	0.393869	0.77606	0.932349	0.567499		1	0.0797489	-0.31303	-6.82327	0.817909	0.999377	1
179831	381802	tRNA splicing endonuclease 2 homolog (SEN2, S. cerevisiae)	Tsen2		1.02987	1.2394	1.96592	2.26796	1.6288	1.40382	1.35107		1	1	-4.53847	0.999805	0.949286	0.998812	1
162288	76265	tRNA splicing endonuclease 54 homolog (SEN54, S. cerevisiae)	Tsen54		2.39256	6.20277	11.2687	7.58029	4.21982	2.75233	1.55088		1	1	1	1	1	0.999863	1
169563	228911	teashirt zinc finger family member 2	Tshz2		0.955152	0.885768	0.69285	0.656931	0.71116	0.684285	0.844931		0.999994	0.999795	-1.28346	0.999964	0.356507	0.822894	0.999937
187704	244152	tsukushin	Tsku		1.61082	1.79926	1.92805	1.56388	1.52015	1.56618	1.17537		0.998878	0.996792	0.999629	0.998938	0.999994	-7.7662	1
153485	72480	TSPY-like 4	Tspyl4		0.98995	1.23216	0.914931	0.617952	0.477587	0.647158	0.43658		0.982091	0.999975	-2.63269	0.956301	-0.00692563	0.999992	-1.80082
171560	104662	TSR1, 20S rRNA accumulation, homolog (yeast)	Tsr1		1.07255	1.66326	1.87607	1.47598	1.60015	1.30504	1.19094		0.99999	1	-0.628576	0.997026	1	0.889116	1
174591	320244	tubulin tyrosine ligase-like family, member 5	Ttll5		1.00206	0.930466	0.697241	0.600199	0.818404	0.728266	0.934278		1	0.981679	-1.84195	0.999945	-0.37383	-0.486658	0.999995
183446	227613	tubulin, beta 2c	Tubb2c		1.40336	1.73942	2.45649	2.61595	2.33036	1.81849	1.0452		0.999995	0.999937	0.183072	0.989642	0.975862	-8.02776	0.99998
161420	22156	tuftelin 1	Tuft1		1.20759	0.874685	1.8744	1.51493	1.70247	1.25381	1.29618		0.999912	0.999999	0.796206	0.928374	0.286195	0.974403	1
162223	70044	terminal uridylyl transferase 1, U6 snRNA-specific	Tut1		1.15202	1.38675	1.41907	1.21269	1.56943	1.26562	1.03572		0.947805	1	0.71728	0.990064	0.999826	-1.14697	0.999941
161751	22166	thioredoxin 1	Txn1		1.06629	1.10843	1.35543	1.54814	1.5733	1.72094	1.41157		0.999744	0.999853	-1.15521	0.999994	-0.458086	0.99468	0.981805
149413	53382	thioredoxin-like 1	Txnl1		1.05749	1.12871	1.76377	2.05613	1.53357	1.52485	1.58886		1	0.999973	-3.19212	0.999965	-0.514686	0.999994	1
183449	30926	thioredoxin-like 2	Txnl2		1.1251	1.13491	1.31448	1.53684	1.57132	1.35163	1.25446		1	1	0.834916	1	0.905014	0.999948	0.999999
156541	50493	thioredoxin reductase 1	Txnrd1		1.16187	1.22473	2.07859	2.43725	1.63255	1.56809	1.25748		1	0.999994	0.466048	0.999971	0.849561	0.928159	1
170443	22169	thymidylate kinase family LPS-inducible member	Tyki		1.05313	1.11429	0.908819	0.584247	0.516905	0.60952	0.47973		0.999958	0.999999	-1.47936	0.999841	-0.572496	1	-0.788122
164116	100929	tRNA-yW synthesizing protein 1 homolog (S. cerevisiae)	Tyw1		1.02399	1.2102	1.53823	1.69705	1.3565	1.34313	1.45302		1	0.999837	-1.29313	0.999733	0.967386	0.999995	1
164477	67123	ubiquitin-associated protein 1	Ubap1		1.10787	1.39383	1.48174	1.50143	1.08813	1.45604	1.48788		0.999999	-7.2e-06	0.337939	0.999995	0.999951	0.999998	0.999998
171313	56791	ubiquitin-conjugating enzyme E2L 6	Ube2l6		0.841361	1.03972	0.737629	0.644797	0.6035	0.647142	0.698728		0.999978	0.999999	0.724728	0.999975	-1.50847	0.999459	0.995785
178346	56085	ubiquilin 1	Ubqln1		1.32491	1.31408	1.52558	1.69031	1.33769	1.4511	1.12012		0.999999	0.98887	0.984443	0.99946	0.979381	-0.468174	0.999925
176625	54609	ubiquilin 2	Ubqln2		1.05127	1.2759	1.69633	1.73346	1.07806	1.16786	1.57121		0.999981	-1.96332	-2.52423	-0.105607	0.810476	0.999513	0.999961
179103	224826	ubiquitin protein ligase E3 component n-recognin 2	Ubr2		1.11531	1.36968	1.45659	1.17372	1.07007	1.39059	1.51303		0.780803	-1.32884	0.00762657	0.999853	0.999693	0.999998	0.999985
169932	67812	UBX domain containing 2	Ubxd2		1.14481	1.378	2.22046	2.1962	1.90308	1.47751	1.40008		1	1	0.37135	0.999881	0.998108	0.998977	1
172373	224111	UBX domain containing 7	Ubxd7		1.17546	1.72905	2.23179	1.26799	1.03673	1.07423	1.57959		0.960551	-1.54839	0.650245	-0.852645	1	0.999991	1
156963	22230	ubiquitin fusion degradation 1 like	Ufd1l		1.10617	1.06689	1.29422	1.56542	1.31215	1.5604	1.56187		0.999915	0.967859	-0.410612	0.999904	-1.0942	0.999907	0.952096
147515	22235	UDP-glucose dehydrogenase	Ugdh		1.00952	1.1956	2.5081	3.36138	2.93186	3.17399	2.68625		1	1	-8.494	1	-3.0286	1	0.999998
169525	394431	UDP glycosyltransferase 1 family, polypeptide A cluster	Ugt1a@		1.07462	0.997165	1.42093	1.67897	1.22978	1.67406	1.87542		1	0.934532	-0.732306	1	-1.84145	1	0.999765
162193	100727	UDP glucuronosyltransferase 2 family, polypeptide B34	Ugt2b34		1.06364	1.07166	1.2254	1.61765	1.59164	2.11875	1.62855		0.999993	0.999986	-0.84908	1	-0.71693	0.999994	0.869631
148790	243085	UDP glucuronosyltransferase 2 family, polypeptide B35	Ugt2b35		1.13134	1.16684	1.93704	2.73181	2.30346	3.37992	2.52902		1	1	-3.96389	1	-2.47095	1	0.999986
184436	22241	Unc-51 like kinase 1 (C. elegans)	Ulk1		1.51757	2.31051	2.61596	1.81585	1.41863	1.55064	1.60088		1	0.999516	0.999979	0.999992	1	0.999998	1
156705	223697	unc-84 homolog B (C. elegans)	Unc84b		0.75389	1.05516	0.900063	0.927739	1.01996	1.50663	1.76539		-0.604969	-1.6695	0.996413	0.999985	-1.09189	1	0.0433661
149318	74154	unkempt-like (Drosophila)	Unkl		1.23936	1.89074	2.24479	2.38602	1.65313	1.79516	1.29421		1	1	0.9339	1	1	0.987886	1
172786	76654	uridine phosphorylase 2	Upp2		1.52527	1.89368	6.34167	2.79606	1.02165	1.85865	2.14617		0.999968	-1.82491	0.747623	0.97888	0.98379	0.997513	1
154620	22224	ubiquitin specific peptidase 10	Usp10		0.971963	0.914613	1.38884	1.50803	1.54125	1.35652	1.07263		0.999999	1	-2.26001	0.999784	-0.281335	-0.89777	0.999935
173325	59025	ubiquitin specific peptidase 14	Usp14		1.22799	1.65132	2.16887	2.32003	1.43397	1.71763	1.64246		1	0.999997	0.989825	1	1	1	1
149224	53376	ubiquitin specific peptidase 2	Usp2		1.98986	1.45104	1.08368	2.80067	2.86053	3.15158	3.78019		0.999943	0.99996	0.985232	0.999992	0.185626	1	-4.07452
160707	78610	UV radiation resistance associated gene	Uvrag		0.998882	0.999076	1.251	1.60497	1.35711	1.13126	1.24275		1	0.999979	-1.77367	0.760087	-1.77386	0.996912	0.997833
170566	30960	vesicle-associated membrane protein, associated protein A	Vapa		1.04914	1.33571	2.11957	1.85253	1.48723	1.53947	1.60825		1	0.999992	-1.1969	0.999998	0.998792	1	1
150772	22321	valyl-tRNA synthetase 2	Vars2		1.07878	1.17176	1.42137	1.52948	1.48611	1.4835	1.37829		0.999767	0.999323	-2.69276	0.999278	0.0220214	0.990193	0.996625
168391	269523	valosin containing protein	Vcp		1.02158	1.35215	1.74758	1.62402	1.62671	1.68071	1.69501		0.999443	0.999469	-1.42078	0.999792	0.937275	0.999837	0.999933
184218	56041	vesicle docking protein	Vdp		1.01556	0.966769	1.47548	1.67567	1.72973	1.43912	1.28795		0.999999	1	-12.3176	0.999035	-11.2576	0.923081	0.999663
184670	22339	vascular endothelial growth factor A	Vegfa		1.59225	1.40668	1.60106	0.998372	0.940461	0.933242	0.902421		-12.6102	-8.96339	0.999967	-8.17465	0.99516	-4.75242	0.999973
178392	22340	vascular endothelial growth factor B	Vegfb		0.959368	0.795979	0.621051	0.549532	0.604168	0.702074	0.582724		1	1	-1.98417	0.999999	0.998084	1	1
172979	327956	vitelline membrane outer layer 1 homolog (chicken)	Vmo1		0.818765	0.545165	0.530451	0.714002	0.934214	0.62078	0.560022		0.999847	-0.708132	0.949405	1	1	1	1
181670	330192	vacuolar protein sorting 37B (yeast)	Vps37b		1.93697	2.3647	2.57293	1.45358	1.22976	1.44269	1.18353		0.999357	0.765538	1	0.999136	1	0.336751	1
176938	57276	V-set and immunoglobulin domain containing 2	Vsig2		2.06959	1.94202	1.54481	1.36143	1.61043	2.4645	1.64159		0.856411	0.997009	0.999997	1	0.99998	0.998171	0.99154
159807	66894	WW domain containing E3 ubiquitin protein ligase 2	Wwp2		0.97058	1.06291	1.36231	1.53085	1.35788	1.29217	1.43645		1	0.999819	-1.46745	0.997955	-0.708403	0.99999	0.999846
155214	73192	exportin, tRNA (nuclear export receptor for tRNAs)	Xpot		1.08476	0.878879	1.22534	1.68217	1.60534	1.46303	1.31507		1	1	-0.513279	0.999996	0.571212	0.999027	0.973798
149819	58203	Z-DNA binding protein 1	Zbp1		0.805216	1.17581	0.764342	0.388444	0.444826	0.391183	0.283589		0.999999	0.999985	-0.612842	0.999999	-1.76129	1	0.147807
157746	230119	zinc finger and BTB domain containing 5	Zbtb5		1.33207	1.06108	0.98428	0.756882	0.708016	0.657083	0.614274		0.977916	0.997518	0.982884	0.999827	-1.16978	0.999986	-1.72573
167205	16969	zinc finger and BTB domain containing 7a	Zbtb7a		1.67484	1.74923	1.756	1.21846	1.01155	0.994346	1.06437		0.998271	-1.39829	1	-1.45237	1	-0.0530729	1
166193	67966	zinc finger, CCHC domain containing 10	Zcchc10		1.48614	1.46906	1.57789	1.40024	1.12087	1.21312	1.08545		0.99996	0.51065	0.999998	0.967604	0.999997	-0.0534763	1
169472	100494	zinc finger, AN1-type domain 2A	Zfand2a		1.48669	1.98546	1.43793	1.638	1.50623	1.55307	1.44006		0.999934	0.998958	0.998421	0.999613	1	0.995748	0.995552
187030	22682	zinc finger, AN1-type domain 5	Zfand5		1.02586	1.3123	1.7007	1.81243	0.754038	1.61276	2.01141		0.999992	0.669069	-29.4611	0.99949	0.552624	1	0.999924
150513	54678	zinc finger protein 108	Zfp108		0.980934	0.96128	0.716143	0.648727	0.823453	0.728011	0.805239		0.999997	0.614243	-4.34428	0.999358	-3.67325	0.931925	0.999701
178238	22687	zinc finger protein 259	Zfp259		0.543244	0.298551	0.786531	0.491079	0.927097	2.16491	2.22922		0.999913	-2.4502	0.999106	0.99998	1	0.99999	0.144487
169588	57247	zinc finger protein (C2H2 type) 276	Zfp276		2.75871	2.07433	1.55539	1.4314	0.938188	1.48123	1.5576		0.999507	-1.02603	1	0.999874	1	0.999984	0.999983
147787	57908	zinc finger protein 318	Zfp318		1.06669	0.891387	0.634538	0.681475	0.733359	0.738738	0.616762		0.99995	0.998448	-4.9676	0.997834	-1.24415	1	0.999998
149825	67845	zinc finger protein 364	Zfp364		1.0776	1.19242	1.45937	1.40886	1.15653	1.29289	1.51702		0.999975	0.673172	-1.53339	0.997697	0.900919	1	0.999996
148215	29813	zinc finger protein 385	Zfp385		1.18438	0.892485	0.523511	0.423056	0.691934	0.717146	0.538328		1	0.999303	0.150058	0.99701	-2.08301	1	1
159091	68910	zinc finger protein 467	Zfp467		0.966871	0.63537	0.546875	0.565567	0.736892	0.637716	1.07191		1	0.999666	-1.41689	1	1	-0.554013	1
188554	243963	zinc finger protein 473	Zfp473		0.937888	0.673878	0.516029	0.616023	0.738134	0.585529	0.645118		0.998719	0.21377	-156.916	0.99981	0.901272	0.992883	0.999998
172893	68040	zinc finger protein 593	Zfp593		1.01313	1.03876	1.38302	1.74562	1.63767	1.51759	1.57774		1	1	-1.78163	0.999999	-1.35904	1	0.999917
156521	69020	zinc finger protein 707	Zfp707		0.732782	0.836771	0.699852	0.654218	0.604484	0.706165	0.657758		0.999994	1	0.999062	0.999811	0.860045	0.999992	0.999873
160943	22183	zinc finger (CCCH type), RNA binding motif and serine/arginine rich 1	Zrsr1		1.23903	1.23386	1.29863	1.24469	1.18085	1.58286	1.48023		0.949305	0.749211	0.941089	0.999997	0.932508	0.999942	0.988558
148775	52696	ZW10 interactor	Zwint		1.16448	1.27978	1.57484	1.96753	1.66323	1.51967	1.79534		0.999961	0.996505	-3.07424	0.967266	-0.102747	0.999533	0.986159
