# Supplementary material for: Species-specific regulation of PXR/CAR/ER-target genes in the mouse and rat liver elicited by o, p'-DDT
Source: BMC Genomics. 2008 Oct 16;9:487. doi: 10.1186/1471-2164-9-487 (PMC2577663; doi:10.1186/1471-2164-9-487)
Supplement: Additional File 4 — Correlation analysis between microarray results of o, p'-DDT-mouse and rat. [file 1471-2164-9-487-S4.xls]

## Sheet: Correlation_analysis
	Additional file 4: Correlation analysis between microarray results of o,p'-DDT-mouse and rat
	dbZach clone ID			Entrez gene ID		Gene name		Gene symbol		Correaltion			Gene expression ratio (hr)																p1(t) - value (hr)
													Mouse								Rat								Mouse								Rat
	Mouse	Rat								Gene expression ratio	p1(t)-value		2	4	8	12	18	24	72		2	4	8	12	18	24	72		2	4	8	12	18	24	72		2	4	8	12	18	24	72
	188855	46601		11674		aldolase 1, A isoform		Aldoa		0.8805	-0.2027		1.2	1.14	1.27	1.63	1.85	1.83	1.58		1.02	1.02	1.03	1.27	1.69	1.36	1.14		0.976	0.999609	-141.147	0.99945	-302.953	0.921628	-38.1725		-1.2836	-1.5016	-1.1697	1	1	1	0.9726
	181287	46408		67840		mitochondrial ribosomal protein 63		Mrp63		0.8624	-0.4972		1.07	1.02	1.35	1.64	1.51	1.43	1.34		0.91	0.98	1.52	1.87	1.96	1.49	0.96		1	1	-1.82105	0.999993	-4.91323	0.999737	0.999825		-0.9167	-1.6872	0.9937	1	1	0.9882	-1.6336
	151493	46601		11674		aldolase 1, A isoform		Aldoa		0.8531	-0.2076		1.26	1.2	1.37	1.65	1.88	1.96	1.61		1.02	1.02	1.03	1.27	1.69	1.36	1.14		0.999	0.999989	0.449465	0.999997	-0.344825	0.998713	0.907517		-1.2836	-1.5016	-1.1697	1	1	1	0.9726
	160177	46025		226144		SPFH domain family, member 1		Spfh1		0.8352	0.06654		0.83	0.68	1.13	1.32	1.66	1.09	1.15		0.84	0.89	0.91	1.19	1.87	1.35	0.98		1	1	0.96349	0.0531131	0.999999	0.832865	0.674191		0.9744	0.6943	0.3172	0.971	1	1	-1.6066
	148516	47004		69902		MRT4, mRNA turnover 4, homolog (S. cerevisiae)		Mrto4		0.8131	-0.3677		1.14	1.15	1.64	2.1	1.97	1.67	1.36		1	1.03	1.1	1.42	1.8	1.21	0.93		1	1	0.750226	1	0.86937	0.999999	1		-1.4849	-1.0678	0.691	1	1	0.9973	0.2283
	161751	48301		22166		thioredoxin 1		Txn1		0.8034	0.3205		1.07	1.11	1.36	1.55	1.57	1.72	1.41		0.96	1	1	1.11	1.67	1.7	1.37		1	0.999853	-1.15521	0.999994	-0.458086	0.99468	0.981805		-0.357542	-1.48392	-1.48727	0.96384	1	1	1
	153601	51572		66397		SAR1 gene homolog B (S. cerevisiae)		Sar1b		0.7743	-0.2465		1.15	1.17	1.45	1.93	1.63	1.78	1.31		1.11	1.19	1.31	1.48	1.58	1.3	1.14		1	1	0.865853	1	0.941584	0.999911	1		0.9664	0.99999	1	1	1	1	0.99849
	159019	45255		14718		glutamate oxaloacetate transaminase 1, soluble		Got1		0.7521	0.9444		1.26	0.66	0.69	0.48	0.45	0.57	0.41		1.53	1.6	1.04	0.8	0.85	0.79	0.63		0.998	0.999415	-0.199593	0.972708	0.794157	0.999864	0.635009		0.9997	0.9999	-2.3265	0.8595	0.2948	0.8797	0.9999
	158859	44298		19170		proteasome (prosome, macropain) subunit, beta type 1		Psmb1		0.7235	0.2239		1.09	1.11	1.29	1.5	1.4	1.62	1.56		0.98	0.94	1.04	1.23	1.58	1.47	1.2		1	0.999776	-0.293385	1	0.0933477	0.999999	0.992507		-11.7608	-4.4011	-8.9584	0.9974	1	1	0.9892
	154109	47548		19173		proteasome (prosome, macropain) subunit, beta type 5		Psmb5		0.721	-0.04896		1.02	1.28	1.75	2.2	2.14	2.23	1.8		1.1	0.98	1.09	1.22	1.74	1.59	1.37		1	1	-2.54713	1	0.82862	0.999992	0.99998		0.778025	-1.13143	0.686842	0.999348	1	1	1
	148393	46877		19172		proteasome (prosome, macropain) subunit, beta type 4		Psmb4		0.7199	-0.1431		1.04	1.14	1.43	1.6	1.57	1.88	1.67		0.99	1	1.06	1.17	1.73	1.56	1.27		1	0.999323	-7.57536	0.999999	-2.52483	0.999925	0.987078		-1.5989	-1.7087	0.1749	0.9992	1	1	1
	165887	46780		13849		epoxide hydrolase 1, microsomal		Ephx1		0.7138	-0.2058		1.21	1.86	1.93	2.37	2.47	3.18	2.06		1.16	1.02	1.35	1.9	2.67	2.4	2.48		1	1	0.138672	1	0.999651	0.999971	0.999855		0.2445	-1.6477	0.9724	1	1	1	1
	147845	51209		12465		chaperonin subunit 5 (epsilon)		Cct5		0.7074	-0.146		1.07	1.03	1.28	1.6	1.54	1.58	1.37		0.95	0.97	1.01	1.2	1.6	1.19	1.04		1	1	-2.3196	1	-6.61188	0.999999	0.999893		-2.08448	-5.26443	-6.65201	0.99808	1	0.996499	-3.54723
	177707	46780		13849		epoxide hydrolase 1, microsomal		Ephx1		0.7037	-0.2061		1.25	1.89	1.98	2.61	2.69	3.83	2.2		1.16	1.02	1.35	1.9	2.67	2.4	2.48		1	0.999999	-0.337834	1	0.998383	0.999932	0.999386		0.2445	-1.6477	0.9724	1	1	1	1
	153206	50686		51797		cytidine 5'-triphosphate synthase		Ctps		0.7022	-0.2354		1.32	1.88	3.54	3.52	2.78	1.89	1.47		1	1.12	1.26	1.68	1.99	0.92	0.78		1	1	0.461193	0.999265	0.999175	0.894618	1		-4.50488	-1.07625	0.875662	0.999995	1	-2.2166	0.917336
	157634	49249		67712		solute carrier family 25, member 37		Slc25a37		0.6983	-0.4382		1.19	1.03	1.21	1.51	2.02	2.01	1.29		0.91	0.97	1.05	1.34	1.55	1.08	0.97		1	1	0.767169	1	-1.62061	0.981314	0.854875		0.478157	-1.427	-0.766749	0.999961	1	0.0816582	-1.39311
	154651	47848		19182		proteasome (prosome, macropain) 26S subunit, ATPase 3		Psmc3		0.6891	-0.1271		1.02	1.3	1.58	1.86	1.76	1.79	1.73		0.99	0.97	1.09	1.32	1.85	1.56	1.21		1	0.999997	-2.57211	0.999999	0.928105	0.999995	0.999876		-1.42801	-0.98937	0.601441	0.999995	1	1	0.998227
	172893	50527		68040		zinc finger protein 593		Zfp593		0.685	0.118		1.01	1.04	1.38	1.75	1.64	1.52	1.58		0.89	0.81	0.92	1.23	1.66	1.2	0.94		1	1	-1.78163	0.999999	-1.35904	1	0.999917		0.191291	0.976607	-1.10938	0.97062	1	0.914224	-2.33453
	151085	49875		226143		cytochrome P450, family 2, subfamily c, polypeptide 44		Cyp2c44		0.6805	-0.3191		0.95	0.93	0.76	0.47	0.36	0.37	0.38		1.09	0.84	0.8	0.7	0.5	0.71	0.89		0.991	0.999865	-4.39578	0.999747	-4.15431	0.999553	-1.13362		-0.882535	0.648583	0.935921	0.999487	1	0.999053	-0.0542139
	174503	48272		52530		nucleolar protein family A, member 2		Nola2		0.6737	-0.2577		1.01	1.13	1.5	1.74	1.77	1.56	1.39		1.09	1.22	1.24	1.34	1.93	1.53	0.95		1	1	-1.7865	1	0.813739	0.999999	1		0.131093	0.981221	0.992005	0.999774	1	1	-0.708702
	175611	47769		73166		transmembrane 7 superfamily member 2		Tm7sf2		0.6705	-0.1578		1.1	1.01	1.06	0.73	0.74	0.62	0.33		0.99	1	0.93	0.85	0.58	0.86	0.72		-0.374	-0.506827	-2.63389	0.684538	-3.04388	0.999929	-2.91211		-1.47473	-1.48735	-0.514913	0.842768	1	0.732438	0.99974
	148822	44164		21454		t-complex protein 1		Tcp1		0.6625	0.02694		1.04	1.18	1.8	2.07	1.94	1.86	1.62		0.99	0.91	1.07	1.2	1.66	1.24	1.02		1	1	-6.2684	1	0.842922	1	1		-12.5208	-1.1633	-4.2455	0.9711	1	0.9967	-11.5034
	160703	47975		11750		annexin A7		Anxa7		0.6598	-0.2888		0.9	1.04	1.6	1.68	1.8	1.62	2.14		0.88	1.02	1.13	1.14	2.3	2.19	1.8		1	1	-0.148845	0.999995	-1.44459	1	0.999992		0.453294	-1.42471	0.486666	0.568835	1	1	1
	164975	47950		102644		OAF homolog (Drosophila)		Oaf		0.6563	-0.1729		0.82	0.4	0.34	0.54	0.66	0.61	0.65		0.86	0.65	0.47	0.75	0.52	0.73	0.74		1	0.993271	0.431868	0.998973	1	0.994999	1		0.807434	0.999999	1	0.998962	1	0.999743	0.99946
	157129	44749		18432		MYB binding protein (P160) 1a		Mybbp1a		0.6534	0.1267		1.41	1.69	2.07	2.15	1.78	1.4	1.27		0.96	1.08	1.16	1.38	1.73	0.91	0.82		1	0.999999	0.995881	0.995385	0.999993	0.916235	1		-4.568	-2.8817	0.088	0.9978	1	-1.6659	0.7914
	185257	47644		19184		protease (prosome, macropain) 26S subunit, ATPase 5		Psmc5		0.6522	-0.2117		1.05	1.15	1.77	1.94	1.86	1.63	1.61		0.99	1	1.07	1.33	1.87	1.49	1.25		1	0.999987	-10.9792	0.999104	-4.11774	0.998629	0.999938		-1.37402	-1.48477	0.462893	1	1	1	0.999951
	148518	48357		17216		minichromosome maintenance deficient 2 mitotin (S. cerevisiae)		Mcm2		0.6475	-0.6659		0.7	1.02	2.01	2.19	1.61	1.04	1.17		0.94	0.92	1.01	1.64	1.72	0.92	0.78		1	1	0.999846	-7.06677	-8.13669	0.289577	1		-0.747998	-0.260368	-1.43487	1	1	-0.175812	0.991728
	145874	45481		12181		block of proliferation 1		Bop1		0.6399	-0.4037		1.11	1.05	1.46	1.57	1.55	1.43	1.22		1	1.04	1.15	1.22	1.71	1.05	1.06		1	1	-10.0643	0.999974	-45.1264	0.812172	0.999993		-2.7147	-0.7093	0.9989	1	1	0.0867	0.4109
	178257	49982		18845		plexin A2		Plxna2		0.6192	-0.1707		0.88	0.6	0.72	0.6	0.67	0.66	0.82		0.75	0.46	0.68	0.62	0.66	0.87	1.08		1	0.999954	0.166537	0.998758	1	0.746021	0.999187		0.986855	1	0.999417	0.999979	0.999838	0.161343	-1.4192
	168133	47713		15510		heat shock protein 1 (chaperonin)		Hspd1		0.619	-0.3321		1	1.1	1.61	1.45	1.58	1.64	1.64		1.03	1.04	1.11	1.32	1.67	1.45	1.21		1	0.999989	-1.46803	0.999997	-0.258065	0.999997	0.999993		-0.786175	-0.474407	0.896626	1	1	1	0.999753
	175548	47567		433375		cellular repressor of E1A-stimulated genes 1		Creg1		0.6162	-0.2352		1.06	1.25	1.42	1.73	1.46	2.06	1.66		0.84	0.9	0.81	1.15	1.86	1.69	1.28		1	0.998272	-2.19971	1	0.805962	0.99998	0.995099		0.831636	0.181554	0.93849	0.591788	1	1	0.984751
	146446	47111		104444		REX2, RNA exonuclease 2 homolog (S. cerevisiae)		Rexo2		0.6139	-0.02243		0.97	1.27	1.81	2.08	1.84	1.97	1.78		0.97	0.97	1.08	1.11	1.56	1.55	1.31		1	0.999939	-31.6966	0.999994	-1.30634	0.999843	0.999901		-1.0141	-1.0832	0.2667	0.7264	1	1	1
	146029	45031		23996		proteasome (prosome, macropain) 26S subunit, ATPase, 4		Psmc4		0.6075	0.9597		0.99	1.27	1.76	2.08	1.82	2.01	1.91		0.91	0.9	1.03	1.25	1.82	1.47	1.15		1	0.997166	-67.1352	0.999806	-8.0534	0.999202	0.992666		0.36	0.6768	-2.0917	0.9992	1	1	0.8995
	146221	47567		433375		cellular repressor of E1A-stimulated genes 1		Creg1		0.5961	-0.2527		1.06	1.22	1.45	1.67	1.43	1.98	1.55		0.84	0.9	0.81	1.15	1.86	1.69	1.28		1	0.95883	-25.6088	1	-2.11851	0.997314	0.974571		0.831636	0.181554	0.93849	0.591788	1	1	0.984751
	165605	48588		67603		dual specificity phosphatase 6		Dusp6		0.5889	0.5772		1.38	2.06	1.83	1.22	1.75	1.35	0.85		0.66	0.86	1.07	0.79	0.87	1.03	0.61		-0.429	0.957289	0.415861	0.274602	0.995625	-0.683136	0.975917		1	0.906727	-0.329457	0.99787	0.82165	-1.36333	1
	164862	48131		14776		glutathione peroxidase 2		Gpx2		0.5856	0.5244		1.01	1.05	1.69	2.74	2.5	2.39	4.08		0.86	0.86	0.95	1.13	2.25	1.72	1.58		0.957	0.918706	-1.46944	0.888289	-1.44755	0.998253	0.240023		0.815044	0.780724	-0.827119	0.576162	1	1	1
	166738	45031		23996		proteasome (prosome, macropain) 26S subunit, ATPase, 4		Psmc4		0.5796	0.9596		0.99	1.27	1.78	2.16	1.81	2.03	1.92		0.91	0.9	1.03	1.25	1.82	1.47	1.15		1	0.99987	-1.45743	0.999994	0.671866	0.999975	0.999815		0.36	0.6768	-2.0917	0.9992	1	1	0.8995
	162402	46115		13731		epithelial membrane protein 2		Emp2		0.5773	-0.2305		0.87	0.77	0.47	0.4	0.56	0.6	1.05		0.76	0.78	0.62	0.82	0.74	0.79	0.91		1	1	0.37642	0.999998	0.975539	-1.01716	1		0.994	0.9832	1	0.9105	0.9984	0.9789	-0.0843
	152133	49982		18845		plexin A2		Plxna2		0.5666	-0.2232		0.86	0.42	0.69	0.65	0.54	0.61	0.73		0.75	0.46	0.68	0.62	0.66	0.87	1.08		1	1	0.495232	0.999997	1	0.996505	0.999592		0.986855	1	0.999417	0.999979	0.999838	0.161343	-1.4192
	149083	47833		56876		nasal embryonic LHRH factor		Nelf		0.5664	-0.4049		0.99	0.97	0.79	0.67	0.88	0.62	0.57		0.88	0.84	0.83	0.93	0.79	0.71	0.64		0.999	-0.829794	-4.5625	0.999958	-4.30892	0.999997	0.819741		0.4595	0.857382	0.917454	-0.446204	0.982352	0.999798	0.999998
	158676	43991		12461		chaperonin subunit 2 (beta)		Cct2		0.5639	0.3111		1.02	1.08	1.59	1.69	1.65	1.58	1.61		0.97	0.92	1.04	1.22	1.61	1.21	0.95		1	1	-1.62913	1	0.313961	1	1		-26.0683	-8.7297	-21.6717	0.9065	1	0.8564	-19.2863
	148087	45335		57296		proteasome (prosome, macropain) 26S subunit, non-ATPase, 8		Psmd8		0.5624	-0.2743		1.12	1.08	1.29	1.51	1.3	1.52	1.49		0.95	0.99	1.08	1.25	1.91	1.74	1.4		0.994	0.667616	-4.02158	0.995738	-5.99136	0.991804	0.586949		0.3193	-2.3216	0.9123	1	1	1	1
	162012	47763		13595		phenylalkylamine Ca2+ antagonist (emopamil) binding protein		Ebp		0.5476	0.01207		0.91	0.8	0.83	0.69	0.69	0.61	0.51		0.96	0.93	0.91	0.8	0.64	0.74	0.86		0.997	0.997891	-0.397762	0.999955	0.842019	1	0.667355		-1.09093	-0.336714	0.166839	0.985681	0.999999	0.999639	0.78635
	162352	52025		15528		heat shock protein 1 (chaperonin 10)		Hspe1		0.547	0.3211		1.07	1.09	1.72	2.08	1.69	1.47	1.38		1.06	1.01	1.02	1.38	1.61	1.43	1.12		1	1	0.370479	1	0.631188	1	1		-11.8614	-23.7443	-21.964	0.999929	1	0.99999	-1.4604
	150444	47783		12468		chaperonin subunit 7 (eta)		Cct7		0.5307	-0.009575		0.94	1.08	1.65	1.72	1.76	1.65	1.64		1.01	0.99	1.02	1.21	1.73	1.35	0.97		1	1	-2.56426	1	-1.37565	1	1		-1.42635	-1.39951	-1.00596	0.999938	1	1	-0.711556
	147651	50769		26754		COP9 (constitutive photomorphogenic) homolog, subunit 5 (Arabidopsis thaliana)		Cops5		0.5158	0.1525		1.12	1.12	1.38	1.57	1.51	1.57	1.72		0.97	0.98	1.02	1.21	1.62	1.34	1.09		1	0.999939	-2.12256	0.999989	-1.73371	1	0.996741		-2.55249	-3.87409	-3.50403	0.999907	1	1	0.737103
	152264	47644		19184		protease (prosome, macropain) 26S subunit, ATPase 5		Psmc5		0.5072	-0.188		1.06	1.18	1.78	1.87	1.67	1.7	1.77		0.99	1	1.07	1.33	1.87	1.49	1.25		1	0.999647	-2.14066	0.999792	-0.0462744	0.999938	0.999947		-1.37402	-1.48477	0.462893	1	1	1	0.999951
	183446	48148		227613		tubulin, beta 2c		Tubb2c		0.5042	-0.4078		1.4	1.74	2.46	2.62	2.33	1.82	1.05		0.94	1	1	1.66	2.62	1.57	1.04		1	0.999937	0.183072	0.989642	0.975862	-8.02776	0.99998		-0.317082	-1.48697	-1.484	1	1	1	-1.05178
	157457	43890		12464		chaperonin subunit 4 (delta)		Cct4		0.4916	-0.3224		1.11	1.04	1.44	1.56	1.4	1.32	1.42		0.97	0.94	1.02	1.24	1.51	1.14	0.96		1	1	0.912204	1	-0.680643	1	1		-16400.8	-7004.63	-4143.49	0.9621	1	-32.8176	-2554.69
	163965	44601		17252		retinol dehydrogenase 11		Rdh11		0.4879	-0.2748		1.03	1.21	1.17	0.56	0.58	0.34	0.51		1.03	0.86	0.88	0.72	0.64	0.86	0.84		0.983	0.965703	-1.43068	0.999996	-0.342254	0.995601	-0.663216		-5.0728	0.6705	0.1243	0.9999	1	0.5681	0.8665
	179854	47923		66870		Serpine1 mRNA binding protein 1		Serbp1		0.4873	-0.4147		1.05	1.08	1.56	1.54	1.61	1.44	1.5		1	1.02	1.08	1.29	1.68	1.04	0.88		1	0.999999	-3.71565	0.999886	-2.16934	0.999983	0.999997		-1.47097	-1.11136	0.501882	0.999993	1	-0.687667	0.958504
	161367	43905		19166		proteasome (prosome, macropain) subunit, alpha type 2		Psma2		0.4858	0.1678		1.06	1.23	1.62	1.92	1.63	1.55	1.59		0.91	0.95	1.05	1.14	1.56	1.31	0.99		1	0.999987	-1.13296	0.999904	0.840624	0.999966	0.999983		-50.424	-207.836	-121.204	-4.7022	1	0.9976	-185.388
	169932	47593		67812		UBX domain containing 2		Ubxd2		0.4842	-0.08486		1.14	1.38	2.22	2.2	1.9	1.48	1.4		0.93	1.03	1.09	1.24	1.57	1.22	1.12		1	1	0.37135	0.999881	0.998108	0.998977	1		0.46826	-0.774787	0.745724	0.99994	1	0.999767	0.923434
	169932	45032		67812		UBX domain containing 2		Ubxd2		0.4633	0.1216		1.14	1.38	2.22	2.2	1.9	1.48	1.4		0.91	0.99	1.07	1.2	1.59	1.21	1.08		1	1	0.37135	0.999881	0.998108	0.998977	1		0.3921	-2.6786	-0.3439	0.9885	1	0.9943	-0.1827
	181604	44601		17252		retinol dehydrogenase 11		Rdh11		0.462	-0.2471		1.02	1.23	1.13	0.61	0.64	0.41	0.55		1.03	0.86	0.88	0.72	0.64	0.86	0.84		0.971	0.928549	-5.08543	0.999995	-1.2436	0.996283	-3.29605		-5.0728	0.6705	0.1243	0.9999	1	0.5681	0.8665
	175438	44136		19384		RAN, member RAS oncogene family		Ran		0.4602	0.2967		1.05	1.33	1.77	1.97	1.62	1.76	1.4		0.99	0.97	0.96	1.3	1.67	1.29	0.93		1	1	-2.04217	1	0.996482	0.999623	1		-12.2821	-10.2533	-8.478	0.9997	1	0.9995	-4.0671
	174405	45155		67952		translocase of outer mitochondrial membrane 20 homolog (yeast)		Tomm20		0.4571	-0.2956		1.2	1.1	1.61	1.84	1.51	1.45	1.5		0.99	1.03	1.14	1.29	1.51	1.1	0.87		1	0.999948	0.823162	0.999768	-0.25909	0.999943	0.999997		-2.3674	-1.3278	0.9991	1	1	0.9483	0.9995
	182698	44021		66997		proteasome (prosome, macropain) 26S subunit, non-ATPase, 12		Psmd12		0.4529	-0.1959		1.14	1.35	1.7	2.01	1.62	1.7	1.66		0.94	0.96	1.11	1.41	1.98	1.33	1.05		1	0.999999	-0.464797	1	0.996556	1	1		-12.973	-20.1067	-3.1166	1	1	0.9994	-17.611
	147351	47654		69065		ChaC, cation transport regulator-like 1 (E. coli)		Chac1		0.4488	0.1984		4.03	2.87	1.34	0.59	0.36	1.31	2.16		1.77	0.97	1.53	1.04	1.13	1.02	0.9		-0.014	0.995362	0.999953	-4.11524	0.996326	0.901181	-3.55161		1	-1.30466	0.99994	-1.15226	0.277959	-1.39282	-0.087582
	156541	44712		50493		thioredoxin reductase 1		Txnrd1		0.4431	0.666		1.16	1.22	2.08	2.44	1.63	1.57	1.26		0.91	0.86	0.95	1.87	2.45	1.59	0.92		1	0.999994	0.466048	0.999971	0.849561	0.928159	1		-0.9472	0.639	-3.4222	1	1	1	-1.6104
	146059	44246		19181		proteasome (prosome, macropain) 26S subunit, ATPase 2		Psmc2		0.4379	0.8932		1.12	1.52	1.89	2.22	1.75	1.72	1.54		0.9	0.91	1	1.2	1.64	1.26	0.94		1	1	-7.9474	1	0.999958	0.999977	1		-0.2032	-1.3789	-12.5424	0.9757	1	0.9981	-5.3275
	178850	47467		12808		cordon-bleu		Cobl		0.4364	-0.1312		0.92	1.14	1.35	1.57	1.6	1.55	1.68		0.95	0.54	0.71	1.44	0.88	0.78	1.15		1	0.999755	-1.73758	0.999354	-0.551133	0.999956	0.957721		-1.37016	0.99579	0.746675	0.80295	-0.76636	0.304732	-0.676573
	150986	45102		19185		proteasome (prosome, macropain) 26S subunit, non-ATPase, 4		Psmd4		0.4303	0.9824		0.99	1.43	1.72	1.91	1.66	1.79	1.81		0.91	0.91	1.01	1.27	1.88	1.45	1.08		1	0.999887	-4.55454	0.99999	0.988136	0.999994	0.999967		0.7019	0.7418	-2.4603	1	1	1	0.3607
	161953	47455		26443		proteasome (prosome, macropain) subunit, alpha type 6		Psma6		0.4198	0.5247		1.14	1.24	1.44	1.84	1.45	1.47	1.38		0.93	1.04	1.05	1.24	1.68	1.4	1.21		1	1	0.896621	1	0.99913	0.999999	1		0.685842	-0.155983	0.0613967	0.999998	1	1	0.999976
	173968	49140		76650		sulfiredoxin 1 homolog (S. cerevisiae)		Srxn1		0.4186	0.1024		1.08	2.52	6.47	7.22	3.87	2.64	2.96		0.99	0.88	1.08	1.64	2	1.28	0.92		1	1	-1.59463	0.999931	0.999852	0.99999	1		-1.78726	0.870288	0.142794	1	1	0.999893	0.419565
	182698	49967		66997		proteasome (prosome, macropain) 26S subunit, non-ATPase, 12		Psmd12		0.409	-0.1348		1.14	1.35	1.7	2.01	1.62	1.7	1.66		0.98	0.96	1.08	1.42	2.17	1.5	1.19		1	0.999999	-0.464797	1	0.996556	1	1		-1.97842	-1.30983	0.570055	1	1	1	0.999496
	157345	48263		207742		ring finger protein 43		Rnf43		0.4074	-0.251		0.85	0.45	0.42	0.64	0.77	0.62	0.79		0.66	0.6	0.53	0.92	0.79	0.77	0.67		0.999	0.872257	0.194126	0.999627	1	0.775381	1		0.999985	1	1	-0.350558	0.978152	0.992729	0.999974
	157871	47831		75751		importin 4		Ipo4		0.4058	-0.2603		1.07	1.17	1.59	2	1.76	1.79	1.63		1.1	1	1.12	1.23	1.79	1.12	1.01		1	1	-0.703283	1	0.823684	1	1		0.441744	-1.48575	0.680333	0.995543	1	0.69547	-1.40596
	173600	46920		20116		ribosomal protein S8		Rps8		0.3995	0.1512		1.14	1.09	1.03	1.39	1.3	1.54	1.34		1.09	1.09	1.12	1.24	1.63	1.28	1.09		1	0.999459	0.741323	1	0.0618656	0.999877	-1.46197		0.9289	0.9572	0.9928	1	1	1	0.9559
	163179	44506		64385		cytochrome P450, family 4, subfamily f, polypeptide 14		Cyp4f14		0.3974	-0.3653		0.98	1.02	0.85	0.57	0.53	0.42	0.37		0.96	0.87	0.65	0.7	0.73	0.8	0.8		0.999	0.999766	-1.4428	0.999999	-1.42775	1	-0.235386		-4.4199	0.5272	1	1	0.9998	0.9846	0.9808
	156514	50014		14630		glutamate-cysteine ligase , modifier subunit		Gclm		0.391	-0.3516		1.06	1.15	1.36	1.54	1.33	1.59	1.5		0.91	0.64	0.78	1.08	2.07	1.5	1.22		1	0.981205	-1.22418	0.999952	0.202947	0.999647	0.989682		-1.08291	0.999681	0.879964	-1.65837	1	0.998684	0.639266
	175438	47403		19384		RAN, member RAS oncogene family		Ran		0.3902	0.3496		1.05	1.33	1.77	1.97	1.62	1.76	1.4		0.99	1	0.97	1.28	1.89	1.43	1.05		1	1	-2.04217	1	0.996482	0.999623	1		-1.37306	-1.48333	-1.11854	0.999928	1	1	-0.354218
	156541	51124		50493		thioredoxin reductase 1		Txnrd1		0.3819	0.5023		1.16	1.22	2.08	2.44	1.63	1.57	1.26		0.87	0.8	0.97	1.76	2.51	1.81	1.01		1	0.999994	0.466048	0.999971	0.849561	0.928159	1		-0.223099	0.9263	-6.43821	1	1	1	-6.9709
	176037	44414		21762		proteasome (prosome, macropain) 26S subunit, non-ATPase, 2		Psmd2		0.3816	0.7381		1.03	1.42	1.82	1.79	1.64	1.69	1.64		0.96	0.96	1.02	1.18	1.85	1.62	1.32		1	0.999919	-2.79544	0.999972	0.991698	0.999923	0.999998		-2.3452	-2.5388	-4.8529	0.9977	1	1	1
	148029	45460		16000		insulin-like growth factor 1		Igf1		0.3772	-0.3475		0.88	0.89	0.88	0.63	0.69	0.79	0.55		1.02	0.91	0.78	0.85	0.68	0.63	0.77		1	1	0.999677	1	0.997196	1	0.999788		-2.5834	-0.8629	0.9225	0.3149	0.9992	0.9999	0.9553
	169743	44414		21762		proteasome (prosome, macropain) 26S subunit, non-ATPase, 2		Psmd2		0.3751	0.7385		0.96	1.33	1.73	1.89	1.65	1.56	1.53		0.96	0.96	1.02	1.18	1.85	1.62	1.32		1	1	-1.35264	0.999999	0.998648	0.999998	1		-2.3452	-2.5388	-4.8529	0.9977	1	1	1
	176739	52035		72515		WD repeat domain 43		Wdr43		0.3594	-0.177		0.97	1.56	2.01	1.72	1.52	1.32	1.33		1.06	1.05	1.1	1.56	1.57	0.93	0.85		1	0.999986	-2.58542	0.993835	0.999996	0.995235	1		-11.2009	-11.8902	-1.8132	1	1	-6.93479	0.909904
	183274	49140		76650		sulfiredoxin 1 homolog (S. cerevisiae)		Srxn1		0.3497	0.1022		1.08	2.29	4.98	5.32	3.12	2.3	3.17		0.99	0.88	1.08	1.64	2	1.28	0.92		1	0.999982	-7.67806	0.996982	0.996849	0.999986	1		-1.78726	0.870288	0.142794	1	1	0.999893	0.419565
	153504	46616		26442		proteasome (prosome, macropain) subunit, alpha type 5		Psma5		0.3432	0.6756		1.07	1.55	1.99	2.35	1.8	1.77	1.74		0.94	0.9	1.07	1.3	2	1.52	1.2		1	0.999999	-1.70653	0.999998	0.999768	0.999997	1		0.4698	0.9558	0.4316	1	1	1	0.9998
	169480	47567		433375		cellular repressor of E1A-stimulated genes 1		Creg1		0.3399	0.8369		1.24	1.35	1.35	1.6	1.16	2.11	1.53		0.84	0.9	0.81	1.15	1.86	1.69	1.28		1	0.230658	0.836085	1	0.981282	0.999706	0.980364		0.831636	0.181554	0.93849	0.591788	1	1	0.984751
	152924	44128		15270		H2A histone family, member X		H2afx		0.3399	-0.342		1.57	1.95	2.2	1.93	1.95	1.64	0.92		0.95	0.99	0.79	0.96	1.18	1.35	0.64		1	1	0.999655	0.999933	1	-1.5325	1		-7.1935	-12.4173	0.9992	-8.7137	0.9314	1	1
	174405	50934		67952		translocase of outer mitochondrial membrane 20 homolog (yeast)		Tomm20		0.3369	-0.3642		1.2	1.1	1.61	1.84	1.51	1.45	1.5		0.97	1.06	1.13	1.22	1.56	1.05	0.86		1	0.999948	0.823162	0.999768	-0.25909	0.999943	0.999997		-2.20815	-0.20329	0.987295	0.999985	1	-0.965543	0.998689
	157014	49140		76650		sulfiredoxin 1 homolog (S. cerevisiae)		Srxn1		0.3323	0.1019		1.07	2.23	5.1	5.53	2.98	2.21	3.07		0.99	0.88	1.08	1.64	2	1.28	0.92		1	0.999976	-1.6024	0.997423	0.997729	0.999985	1		-1.78726	0.870288	0.142794	1	1	0.999893	0.419565
	145937	50412		26441		proteasome (prosome, macropain) subunit, alpha type 4		Psma4		0.3299	0.9326		1.06	1.17	1.47	1.52	1.32	1.41	1.53		0.93	0.94	1	1.24	1.75	1.53	1.21		1	0.999877	-26.5312	0.999999	0.512647	1	1		0.262207	-0.259768	-2.76898	0.99994	1	1	0.999736
	153836	48518		19116		prolactin receptor		Prlr		0.3068	-0.2143		1.05	0.62	0.78	0.71	0.69	0.57	0.49		1.07	0.67	0.63	0.74	0.71	0.77	0.99		0.986	0.992761	-2.24745	0.999979	0.999667	1	0.800648		-1.05447	0.998958	0.999832	0.980198	0.992838	0.928939	-1.80021
	180347	46782		70247		proteasome (prosome, macropain) 26S subunit, non-ATPase, 1		Psmd1		0.3043	0.4241		1.04	1.34	1.74	2.07	1.63	1.57	1.67		0.97	0.91	0.95	1.27	1.89	1.54	1.14		1	0.999996	-4.33138	0.999979	0.989074	0.999998	1		-0.9125	0.8802	-0.2142	1	1	1	0.9892
	160680	48257		20787		sterol regulatory element binding factor 1		Srebf1		0.3012	-0.2937		0.94	0.51	0.31	0.21	0.7	0.47	0.31		0.82	0.55	0.33	0.59	0.63	0.77	0.93		1	0.143028	-1.66925	0.979608	0.952462	0.999876	0.999898		0.578042	0.99998	1	0.999856	0.998978	0.882084	-1.01295
	176243	46690		69077		proteasome (prosome, macropain) 26S subunit, non-ATPase, 11		Psmd11		0.2933	-0.05418		1.08	1.55	1.88	1.89	1.57	1.71	1.52		0.96	0.91	1.09	1.41	1.99	1.54	1.18		1	0.99999	-1.37422	1	0.999981	0.999959	1		-0.382	0.8954	0.825	1	1	1	0.9986
	148912	45091		57441		geminin		Gmnn		0.2819	-0.2654		1.02	0.69	0.97	1.27	1.39	1.57	1.56		0.99	0.89	0.9	1.18	1.57	1.1	0.76		0.939	0.998782	-8.21457	0.999994	0.999839	0.999993	-7.84241		-2.5266	0.807	0.701	0.9836	1	0.4175	1
	180917	51995		68465		adiponectin receptor 2		Adipor2		0.2725	-0.2457		1.05	0.77	0.63	0.73	0.81	0.68	0.65		0.89	0.77	0.64	0.76	0.77	0.87	0.95		0.742	-0.277481	-4.66078	0.949639	0.447157	0.982927	0.990478		0.75047	0.999998	1	1	0.999998	0.958281	-7.75398
	153302	51457		17345		antigen identified by monoclonal antibody Ki 67		Mki67		0.2616	-0.4388		0.6	0.96	0.82	0.39	0.69	0.74	0.54		1.01	1.05	0.84	0.92	1.46	1.58	0.72		1	0.364845	0.839086	-0.148442	-2.56269	0.955445	-1.20849		-6.95066	-4.13113	0.955442	-0.983536	1	1	0.999994
	186185	46959		12462		chaperonin subunit 3 (gamma)		Cct3		0.2615	0.1491		1.05	1.33	1.98	1.98	1.73	1.87	1.89		0.99	0.95	0.97	1.17	1.53	1.17	1		1	0.999996	-25.4934	1	0.900436	1	1		-1.5705	0.2461	-0.4858	0.9998	1	0.9998	-1.7175
	153941	50593		70294		ring finger protein 126		Rnf126		0.2588	0.03849		1.33	2.03	3.01	2.32	1.55	1.58	1.27		0.82	0.8	0.73	0.97	0.77	0.85	0.57		1	0.999946	0.985297	0.999974	1	0.935184	1		0.357221	0.582807	0.892961	-4.18324	0.820942	-0.550439	0.999969
	178238	46473		22687		zinc finger protein 259		Zfp259		0.2492	-0.1823		0.54	0.3	0.79	0.49	0.93	2.16	2.23		0.89	0.77	0.76	0.75	0.6	0.8	0.86		1	-2.4502	0.999106	0.99998	1	0.99999	0.144487		0.645	0.9991	0.9995	0.9998	1	0.9951	0.8748
	162086	48343		12350		carbonic anhydrase 3		Car3		0.2468	0.3713		0.9	0.96	0.97	0.51	0.5	0.49	0.25		0.66	0.83	0.73	0.59	0.23	0.3	0.91		0.863	0.887292	-1.27147	0.90834	-1.43388	0.999931	-1.44905		0.980067	0.177916	0.873697	0.998203	1	1	-0.940346
	187338	50412		26441		proteasome (prosome, macropain) subunit, alpha type 4		Psma4		0.2265	0.9319		1.09	1.2	1.52	1.47	1.31	1.39	1.53		0.93	0.94	1	1.24	1.75	1.53	1.21		1	0.991763	-17.8186	0.999777	0.542587	0.999999	0.999998		0.262207	-0.259768	-2.76898	0.99994	1	1	0.999736
	165506	44021		66997		proteasome (prosome, macropain) 26S subunit, non-ATPase, 12		Psmd12		0.2226	-0.2806		1.14	1.54	1.81	1.82	1.45	1.45	1.18		0.94	0.96	1.11	1.41	1.98	1.33	1.05		1	1	0.806978	1	1	0.959251	1		-12.973	-20.1067	-3.1166	1	1	0.9994	-17.611
	160080	48753		217845		RIKEN cDNA 1810023F06 gene		1810023F06Rik		0.2188	0.6713		0.93	0.92	1.78	2.18	4.06	4.02	2.74		1.13	1.2	0.85	0.6	0.99	1.44	1.89		0.997	1	-1.56129	1	-1.52003	0.999923	0.952145		-0.618053	0.128286	-0.113202	0.998092	-1.80215	0.953298	0.999918
	152560	47387		386649		NSFL1 (p97) cofactor (p47)		Nsfl1c		0.2167	0.1083		1.18	1.55	2.14	2.38	1.72	1.7	1.68		0.94	0.97	1.08	1.31	1.95	1.47	1.09		1	0.999988	0.29025	0.999981	0.99954	0.999974	1		-0.296466	-1.07583	0.0922146	0.999839	1	1	0.289577
	174132	44434		27528		DNA segment, human D4S114		D0H4S114		0.209	-0.2689		0.88	0.48	0.31	0.32	0.62	0.77	0.47		0.85	0.59	0.67	0.69	0.54	0.52	0.43		1	0.664181	-1.40986	-0.466721	0.973497	0.980099	0.999704		-1.1294	0.9994	0.9822	0.9679	0.9999	1	1
	170382	51995		68465		adiponectin receptor 2		Adipor2		0.1874	-0.1905		0.89	0.66	0.56	0.64	0.78	0.58	0.57		0.89	0.77	0.64	0.76	0.77	0.87	0.95		1	0.894616	-0.198296	0.99999	0.999444	0.999996	0.999998		0.75047	0.999998	1	1	0.999998	0.958281	-7.75398
	149240	44412		67711		non-SMC element 1 homolog (S. cerevisiae)		Nsmce1		0.1857	-0.4471		0.9	1.17	1.4	1.43	1.4	1.22	1.74		0.99	0.95	1.13	1.19	1.54	1.37	1.04		0.999	0.998541	-1.11341	0.811087	0.267448	1	0.998739		-5.6046	-1.825	0.8372	0.9958	1	1	-2.9697
	146829	44434		27528		DNA segment, human D4S114		D0H4S114		0.1771	-0.2997		0.81	0.46	0.27	0.35	0.65	0.72	0.44		0.85	0.59	0.67	0.69	0.54	0.52	0.43		0.99	-2.82511	-11.0686	-6.1102	0.806796	0.895619	0.998456		-1.1294	0.9994	0.9822	0.9679	0.9999	1	1
	173518	46473		22687		zinc finger protein 259		Zfp259		0.1239	-0.101		0.94	0.77	1.49	1.15	1.11	1.44	1.55		0.89	0.77	0.76	0.75	0.6	0.8	0.86		0.512	0.0390167	-0.911166	0.999856	0.989794	0.999995	0.99997		0.645	0.9991	0.9995	0.9998	1	0.9951	0.8748
	165506	49967		66997		proteasome (prosome, macropain) 26S subunit, non-ATPase, 12		Psmd12		0.08245	-0.1964		1.14	1.54	1.81	1.82	1.45	1.45	1.18		0.98	0.96	1.08	1.42	2.17	1.5	1.19		1	1	0.806978	1	1	0.959251	1		-1.97842	-1.30983	0.570055	1	1	1	0.999496
	166195	48320		66442		spindle pole body component 25 homolog (S. cerevisiae)		Spbc25		0.08053	-0.3559		0.67	0.65	0.41	0.31	0.67	0.84	0.89		0.98	0.94	0.91	1.1	1.62	1.38	0.78		1	0.996209	0.995662	0.418271	0.998554	-0.31231	1		-1.35419	-0.135761	0.494865	0.526875	1	0.999996	0.999736
	183608	48518		19116		prolactin receptor		Prlr		0.0731	0.08953		1	0.61	0.88	0.83	0.88	0.53	0.54		1.07	0.67	0.63	0.74	0.71	0.77	0.99		-0.85	-2.83874	-8.43278	0.999993	0.999436	0.999991	-3.35699		-1.05447	0.998958	0.999832	0.980198	0.992838	0.928939	-1.80021
	176201	43991		12461		chaperonin subunit 2 (beta)		Cct2		0.06297	0.06095		1.13	1.14	1.57	1.6	1.31	1.5	1.65		0.97	0.92	1.04	1.22	1.61	1.21	0.95		1	0.997183	0.255213	0.999996	0.393174	1	1		-26.0683	-8.7297	-21.6717	0.9065	1	0.8564	-19.2863
	170928	44822		59025		ubiquitin specific peptidase 14		Usp14		0.05308	0.8969		1.08	1.44	2.17	2.19	1.5	1.69	1.61		0.91	0.9	1	1.33	2.17	1.51	1.06		1	1	-0.0149363	1	1	1	1		-0.1399	0.2365	-5.7085	1	1	1	-2.0747
	152884	47190		108888		ATPase family, AAA domain containing 3A		Atad3a		0.0383	0.3204		1.07	1.14	1.68	1.59	1.32	1.3	1.43		1.02	1	1.01	1.21	1.67	1.07	0.99		1	0.999998	-0.186563	0.999995	0.955546	1	1		-1.2195	-1.4777	-1.3805	0.9989	1	0.108	-1.4537
	158389	49629		76267		fatty acid desaturase 1		Fads1		0.03244	-0.3097		0.89	0.98	0.81	0.47	0.77	0.68	0.63		1.07	0.71	0.72	0.57	0.61	0.85	1.31		1	0.809612	-0.502569	0.990158	-1.70707	0.998647	0.53934		-0.758612	0.999992	0.999986	1	1	0.930247	0.999491
	168797	44021		66997		proteasome (prosome, macropain) 26S subunit, non-ATPase, 12		Psmd12		0.01096	-0.1331		1.27	1.47	1.72	1.86	1.36	1.65	1.55		0.94	0.96	1.11	1.41	1.98	1.33	1.05		1	0.995553	0.95953	0.999997	0.999754	0.999961	0.999999		-12.973	-20.1067	-3.1166	1	1	0.9994	-17.611
	163033	50974		22225		ubiquitin specific peptidase 5 (isopeptidase T)		Usp5		0.0002446	0.172		1.1	1.19	1.57	1.41	1.3	1.33	1.61		0.96	0.92	0.94	1.11	1.63	1.35	1.12		0.917	0.689496	-0.857056	0.779938	-0.000831651	0.994481	0.99113		-1.57066	0.564471	-0.395844	0.920675	1	1	0.950971
	159040	44812		29810		Bcl2-associated athanogene 3		Bag3		-0.002462	-0.4295		1.36	1.73	2.17	1.39	2.07	1.18	0.8		0.93	1.03	0.96	1.65	1.43	1.1	1.14		0.945	0.999999	0.918379	0.0901638	0.999776	0.589309	1		-2.5085	-5.1335	-4.5098	1	0.9999	-1.4953	0.0001
	172693	48110		15516		heat shock protein 90kDa alpha (cytosolic), class B member 1		Hsp90ab1		-0.01084	0.9474		1.14	1.34	1.76	1.66	1.25	1.46	1.54		0.93	0.89	1	1.23	1.51	1.39	1.14		1	0.912577	0.189178	0.999542	0.988979	0.999931	1		0.236272	0.845329	-1.48082	0.997808	1	0.999999	0.905969
	159392	50252		18786		phospholipase A2, activating protein		Plaa		-0.04354	0.4394		1.16	1.42	2.04	1.85	1.44	1.55	1.58		0.99	0.99	0.98	1.27	1.6	1.19	1.09		1	0.996965	0.199212	0.999695	0.99555	0.999843	1		-2.57263	-2.67244	-2.44599	0.999955	1	0.994891	0.357197
	168797	49967		66997		proteasome (prosome, macropain) 26S subunit, non-ATPase, 12		Psmd12		-0.05613	-0.08037		1.27	1.47	1.72	1.86	1.36	1.65	1.55		0.98	0.96	1.08	1.42	2.17	1.5	1.19		1	0.995553	0.95953	0.999997	0.999754	0.999961	0.999999		-1.97842	-1.30983	0.570055	1	1	1	0.999496
	161430	45144		108143		TAF9 RNA polymerase II, TATA box binding protein (TBP)-associated factor		Taf9		-0.0853	-0.253		1.2	1.13	1.56	1.71	1.24	1.25	1.53		0.95	0.99	1.1	1.15	1.51	1.2	0.94		1	0.991879	0.960314	0.99376	0.623477	1	1		0.101	-2.4	0.9529	0.9991	1	1	0.5784
	161767	47649		68041		Mid1 interacting protein 1 (gastrulation specific G12-like (zebrafish))		Mid1ip1		-0.1038	-0.5496		1.08	0.22	0.34	0.55	1.24	0.35	0.43		0.57	0.77	0.5	0.8	0.88	0.88	1.19		0.953	-0.574068	-1.57869	0.999927	1	0.99803	0.999938		0.999972	0.894757	0.999999	0.781267	-0.140537	-0.12736	0.394727
	173325	44822		59025		ubiquitin specific peptidase 14		Usp14		-0.12	0.8968		1.23	1.65	2.17	2.32	1.43	1.72	1.64		0.91	0.9	1	1.33	2.17	1.51	1.06		1	0.999997	0.989825	1	1	1	1		-0.1399	0.2365	-5.7085	1	1	1	-2.0747
	146600	46761		18412		sequestosome 1		Sqstm1		-0.125	-0.07755		1.08	1.45	2.02	1.71	1.36	1.69	1.52		0.84	0.94	0.9	1.11	2.16	1.44	1.04		1	0.740291	-12.0184	0.999483	0.957252	0.987572	0.999998		0.985	-0.1644	0.5869	0.6447	1	1	-0.9026
	174165	45144		108143		TAF9 RNA polymerase II, TATA box binding protein (TBP)-associated factor		Taf9		-0.1288	-0.2153		1.21	1.13	1.53	1.69	1.22	1.33	1.57		0.95	0.99	1.1	1.15	1.51	1.2	0.94		1	0.985948	0.97832	0.999808	0.709908	1	1		0.101	-2.4	0.9529	0.9991	1	1	0.5784
	183449	48353		30926		thioredoxin-like 2		Txnl2		-0.1353	-0.4742		1.13	1.13	1.31	1.54	1.57	1.35	1.25		0.87	0.73	0.53	0.72	0.8	0.85	0.88		1	1	0.834916	1	0.905014	0.999948	0.999999		0.509033	0.997359	1	0.998329	0.951373	0.721715	0.418876
	180794	46987		55927		hairy and enhancer of split 6 (Drosophila)		Hes6		-0.1483	-0.2663		0.77	0.74	0.48	0.42	0.9	0.52	0.48		0.89	0.68	0.59	0.54	0.58	0.73	1.28		1	-3.48114	0.0799954	0.999776	0.50071	0.99995	0.99996		-0.4561	0.9897	0.9998	1	0.9999	0.9485	0.786
	160241	45986		13207		DEAD (Asp-Glu-Ala-Asp) box polypeptide 5		Ddx5		-0.1629	0.3381		1.11	1.09	1.41	1.3	1.1	1.26	1.51		0.92	0.98	1.08	1.36	2.3	1.71	1.29		1	0.633223	0.692365	0.999807	0.383111	1	1		0.5368	-1.4831	0.2422	1	1	1	1
	184092	48368		240025		dapper homolog 2, antagonist of beta-catenin (xenopus)		Dact2		-0.1803	-0.2114		2.32	3.47	3.41	2.52	1.15	1.07	1.46		1.26	0.94	1.07	1.72	1.41	1.1	1.03		1	-2.70375	1	-6.4794	1	0.981931	1		0.998553	-0.425365	-0.0796907	1	0.999996	0.39031	-1.13243
	169320	51825		67951		tubulin, beta 6		Tubb6		-0.182	-0.255		1.09	0.78	0.7	0.63	0.74	0.75	0.75		0.95	1.02	0.88	1.07	1.88	1.75	0.91		1	0.999277	-0.266657	0.998373	0.992895	0.998684	0.999919		-11.7668	-15.6228	-2.54596	-10.3503	1	1	-5.58952
	162000	46987		55927		hairy and enhancer of split 6 (Drosophila)		Hes6		-0.1876	-0.2375		0.74	0.65	0.39	0.39	1	0.49	0.42		0.89	0.68	0.59	0.54	0.58	0.73	1.28		1	-1.47003	0.598122	0.999569	0.9294	0.999984	0.999995		-0.4561	0.9897	0.9998	1	0.9999	0.9485	0.786
	148453	44822		59025		ubiquitin specific peptidase 14		Usp14		-0.1907	0.8966		1.2	1.58	2.22	2.29	1.33	1.7	1.71		0.91	0.9	1	1.33	2.17	1.51	1.06		1	0.995592	0.701569	1	0.999998	1	1		-0.1399	0.2365	-5.7085	1	1	1	-2.0747
	153674	46807		104112		ATP citrate lyase		Acly		-0.3238	0.3188		0.92	0.84	0.87	0.47	0.66	0.35	0.41		0.8	0.75	0.6	0.71	0.68	0.66	1.18		0.992	0.488009	-2.35592	0.999905	-1.48733	0.998733	-1.84101		0.8027	0.9613	0.9999	0.9883	0.9965	0.9987	0.3413
	150256	46410		66971		CDK5 regulatory subunit associated protein 1		Cdk5rap1		-0.3897	-0.4065		1.84	1.2	1.45	1.65	0.99	1.38	1.18		0.96	0.89	1.04	1.49	1.56	1.44	1.59		0.991	-4.55053	0.999156	0.683551	-1.12689	-1.49244	0.865806		-0.9761	0.6903	-0.9701	1	1	1	1
	169134	51914		75316		Josephin domain containing 3		Josd3		-0.4059	0.3442		1.08	1.23	1.35	1.28	1.02	1.09	1.52		0.95	1.02	1.03	1.48	1.66	0.99	0.89		0.957	-1.72215	-0.83522	-0.58927	0.86516	0.999925	0.99395		-7.92278	-15.2165	-12.7168	1	1	-16.4783	0.634148
	155138	45313		13360		7-dehydrocholesterol reductase		Dhcr7		-0.4991	0.02544		1.06	0.93	0.93	0.52	0.81	0.45	0.55		0.9	0.77	0.62	0.69	0.84	1.15	1.09		0.997	-0.461597	-2.42057	0.999853	-2.28349	0.993841	-2.29244		-0.5832	0.9699	1	0.9993	0.6219	0.2559	-1.0548
	146483	48220		13074		cytochrome P450, family 17, subfamily a, polypeptide 1		Cyp17a1		-0.5269	-0.3769		1.43	1.27	3.97	6.24	5.52	3.68	1.88		0.87	1.08	1.09	0.55	0.58	0.85	0.61		1	1	0.716155	1	-1.3605	0.999699	1		-0.173969	-0.90335	-0.78352	0.999946	0.999802	0.0824241	0.99905
	178102	44164		21454		t-complex protein 1		Tcp1		-0.5344	-0.248		1.01	0.99	0.77	0.72	0.7	0.67	0.64		0.99	0.91	1.07	1.2	1.66	1.24	1.02		1	0.999981	-2.96959	0.999998	-2.96431	1	0.998142		-12.5208	-1.1633	-4.2455	0.9711	1	0.9967	-11.5034
	181496	45313		13360		7-dehydrocholesterol reductase		Dhcr7		-0.5777	0.06144		0.89	0.96	0.92	0.55	0.81	0.44	0.63		0.9	0.77	0.62	0.69	0.84	1.15	1.09		0.991	-1.50332	-3.48146	0.999901	-4.88278	0.886623	-4.32532		-0.5832	0.9699	1	0.9993	0.6219	0.2559	-1.0548
	184696	48343		12350		carbonic anhydrase 3		Car3		-0.607	0.1313		0.23	0.1	0.08	0.18	2.26	0.15	0.39		0.66	0.83	0.73	0.59	0.23	0.3	0.91		0.999	0.0695386	0.993802	0.999821	0.999997	0.596092	1		0.980067	0.177916	0.873697	0.998203	1	1	-0.940346
	149736	44001		11833		aquaporin 8		Aqp8		-0.737	-0.3133		0.93	2.46	5.44	3.28	1.47	1.96	1.23		0.77	0.83	0.64	0.84	0.95	0.91	0.94		1	0.821828	-3.89057	0.999403	0.999996	-0.91622	1		0.9983	0.861	1	0.79	-17.9935	-5.9089	-14.6938
	174287	45460		16000		insulin-like growth factor 1		Igf1		-0.7806	-0.006127		0.33	0.27	0.51	0.47	1	0.81	1.05		1.02	0.91	0.78	0.85	0.68	0.63	0.77		0.988	-1.84355	0.999907	-0.688055	0.999996	-1.77664	0.971617		-2.5834	-0.8629	0.9225	0.3149	0.9992	0.9999	0.9553
	180442	45160		11990		attractin		Atrn		-0.8076	-0.2757		1.05	1.54	2.04	1.52	1.38	1.49	1.03		0.82	0.81	0.65	0.67	0.73	0.71	0.89		1	0.999997	-2.94158	1	1	-4.00908	1		0.9804	0.9915	1	1	0.9999	1	0.5809
